# Supplementary material for: The Drosophila Helicase Maleless (MLE) is Implicated in Functions Distinct From its Role in Dosage Compensation
Source: Mol Cell Proteomics. 2015 Mar 16;14(6):1478–88. doi: 10.1074/mcp.M114.040667 (PMC4458714; doi:10.1074/mcp.M114.040667)
Supplement: Supplemental Data [file supp_M114.040667_mcp.M114.040667-2.xlsx]

## Sheet: Info
Project Code:	PJL1244
Description:	Co-IP samples from Satish/Emory University. WT, MLE, RNAase and MSL2KD. 1-3 gel bands in-gel digested individually with trypsin overnight using Nature protocol.
	Peptides extracted from each band and 1-3 band extracts pooled, filtered (0.45um), dried, diisolved in 42ul of 5% Formic acid. Injected 40ul into Peter Thermo LTQ Velos w
	Waters NanoAcquity UPLC w BEH130, C18, 75umx25cmx1.7um column, Symmetry C18 trap. 140min LC/MS method.
	LC/MS data processed with SEQUEST/PAWS. Min peptide/protein =2, Min tryptic termini (NTT)/protein = 2, Min unique peptide/protein = 0
	Database: nr_20120621_fruitfly_7227_both.Fasta
Facility:	Proteomics Shared Resources, OHSU, Portland, OR
Who did analysis:	Ashok Reddy
Date of analysis:	2012-08-23
Column Header	Column	Description
ProtGroup	A	Arbitrary protein group number. Useful for resorting the results into original order and for correlating with proteins in the peptide reports.
Counter	B	A column of "ones" for subtotal function in the cell above column B header. Shows the count all visible proteins when using column filters.
Accession	C	Protein database accession string. Database name is listed at the bottom of the data table.
		Numbers in parentheses indicate how many additional redundant protein entries were identified.
		Accessions ending in "_family" correspond to proteins that were combined because of a large fraction of shared peptides that could make quantitation unreliable.
Identical	D	List of the other proteins that were identical. The protein with the most unique peptide evidence is designated as the primary accession.
Similar	E	List of other protiens deemed too similar and combined due to large numbers of shared peptides. The protein with the most unique evidence is the primary accession.
OtherLoci	F	A list of all proteins sharing any peptides with the respective protein's set of peptides. Note that not all shared peptides will map to all proteins in the OtherLoci list.
NOTE:	G-L	Note: for combined proteins, information from the primary accession is used for several fields which are enclosed in parentheses.
Link	G	A hyperlink for additional information about the proteins; usually from the source of the protein database (NCBI, UniProt, etc.).
Filter	H	A column with flags for contaminants, reversed entries (decoys), and additional redundant protein identification rows (proteins that could not be distinguished via identified peptides).
		Designed for using column filters to show "(Blanks)" to hide contaminants, decoys, and redundants.
Coverage	I	Amino acid sequence coverage of the observed peptides as a percentage of the whole protein sequence (from the protein database entry).
SeqLength	J	Numer of amino acids in the protein database entry.
MW	K	Calculated average molecular weight of the protein database entry.
Description	L	Protein description string from the protein database entry.
CountsTot	M	Total spectral count for respective protein across all samples in the report. Note that shared peptides are fully counted.
UniqueTot	N	Total unique (peptides mapped to just the respecitve protein) spectral count across all samples in the report. Note that shared peptides are not counted.
UniqFrac	O	Ratio of UniqTot to CountsTot as a fraction. Values less than 1.0 indicated some degree of "shared" peptides (peptides mapped to more than one protein entry).
Total * N samples	P - x	Per sample total spectral counts, one column for each sample. Note that shared peptides are fully counted.
Unique * N samples	x - y	Per sample total unique spectral counts, one column for each sample. Note that shared peptides are not counted.
Corrected * N samples	y - z	Corrected toal spectral counts, one column for each sample. Corrected total is the sum of unique counts plus some fraction (splitting) of shared peptide counts.
		The fraction is estimated as the relative proportion of unique peptides to total unique peptides for all of the proteins containing the shared peptide.
		Corrected counts may give more accurate abundance estimates than either Total or Unique counts.
		Separate detailed peptide reports contain information about the status of each peptide.
Some additional information is present after all of the protein data rows.
Comments:
Protein combination logic is an extension of traditional logic to group fully-redundant peptide sets and removal of formal peptide subsets (parsimony principle).
First pseudo-redundant protein pairs are identified (mostly shared peptides with minimal distinguishing evidence) and combined. Unique and shared peptide status is recomputed.
Next, pseudo-subset proteins (nearly all peptides shared) are removed by combining them with their superset proteins. Unique and shared peptide status is recomputed.
Lastly, slightly more relaxed criteria test if proteins have so much shared peptide information that they should be combined and not quantified independently.
Combining similar proteins can change designations of unique or shared peptides and result in different splitting of shared peptides.
Therefore, corrected count values (and Total and Unique values) may differ from the values estimated in identification reports.

## Sheet: quant_PJL1244_WT_MLE_RNAase_MSL
Program "PAW_quantitative_report.py" run on Thu Aug 23 12:15:05 2012
	167														Total	Total	Total	Total	Unique	Unique	Unique	Unique	Corrected	Corrected	Corrected	Corrected
ProtGroup	Counter	Accession	Identical	Similar	OtherLoci	Link	Filter	Coverage	SeqLength	MW	Description	CountsTot	UniqueTot	UniqFrac	PJL1244_MLE_1-3gelbandspooled_75um_140min_20120817_VE2	PJL1244_MSL2KD_1-3gelbandspooled_75um_140min_20120817_VE2	PJL1244_RNAase_1-3gelbandspooled_75um_140min_20120817_VE2	PJL1244_WT_1-3gelbandspooled_75um_140min_20120817_VE2	PJL1244_MLE_1-3gelbandspooled_75um_140min_20120817_VE2	PJL1244_MSL2KD_1-3gelbandspooled_75um_140min_20120817_VE2	PJL1244_RNAase_1-3gelbandspooled_75um_140min_20120817_VE2	PJL1244_WT_1-3gelbandspooled_75um_140min_20120817_VE2	PJL1244_MLE_1-3gelbandspooled_75um_140min_20120817_VE2	PJL1244_MSL2KD_1-3gelbandspooled_75um_140min_20120817_VE2	PJL1244_RNAase_1-3gelbandspooled_75um_140min_20120817_VE2	PJL1244_WT_1-3gelbandspooled_75um_140min_20120817_VE2	p.value MLE norm vs MSL2kd	effect on binding	p.value MLE norm vs RNase	effect on binding
239	1	CONT_088_family		CONT_088&CONT_102&CONT_120&CONT_143&CONT_131&CONT_133&CONT_132&CONT_083&CONT_160&CONT_073&CONT_085	CONT_049&CONT_084, CONT_064, CONT_079, CONT_088&CONT_102&CONT_120&CONT_143&CONT_131&CONT_133&CONT_132&CONT_083&CONT_160&CONT_073&CONT_085, CONT_089, CONT_129&CONT_070&CONT_137&CONT_080&CONT_142		contaminant	'(54.0)	'(644)	'(66019)	'(KERATIN, TYPE II CYTOSKELETAL 1 (CYTOKERATIN 1) (K1) (CK 1) (67 KD CYTOKERATIN) (HAIR ALPHA PROTEIN) [Homo sapiens].)	720	354	0.492	134	78	141	367	53	61	79	161	104	66	116	316	0.656177		0.00728969
243	1	gi|17136342|ref|NP_476641.1|_family		gi|17136342|ref|NP_476641.1|&gi|24585920|ref|NP_724440.1|&gi|62474635|ref|NP_476642.3|		17136342		'(33.1)	'(1293)	'(143662)	'(maleless, isoform A [Drosophila melanogaster])	585	585	1	260	187	138	0	260	187	138	0	260	187	138	0	0.581964		0.73124
242	1	CONT_068_family		CONT_068&CONT_171&CONT_105			contaminant	'(39.2)	'(623)	'(62130)	'(keratin 9, cytoskeletal [Homo sapiens].)	427	427	1	108	37	50	232	108	37	50	232	108	37	50	232	0.016018		0.598401
9	1	CONT_064 (+1)	CONT_064&CONT_072		CONT_049, CONT_064, CONT_070, CONT_073, CONT_079, CONT_080, CONT_083, CONT_084, CONT_085, CONT_088, CONT_089, CONT_102, CONT_120, CONT_129, CONT_131, CONT_132, CONT_133, CONT_137, CONT_142, CONT_143		contaminant	52.6	645	65912	(S43646) cytokeratin 2, CK 2 [human, epidermis, Peptide, 645 aa].	373	301	0.807	61	44	78	190	41	39	72	149	49	40	72	165	0.431011		0.0077419
2	1	CONT_010			CONT_005, CONT_010		contaminant	31.2	231	24410	TRYPSIN PRECURSOR [Sus scrofa].	308	254	0.825	81	66	101	60	73	53	97	31	81	65.759	100.959	59.094	0.321914		0.00686062
236	1	CONT_092_family		CONT_092&CONT_046&CONT_047&CONT_045&CONT_101&CONT_060	CONT_050, CONT_082&CONT_094, CONT_092&CONT_046&CONT_047&CONT_045&CONT_101&CONT_060, CONT_156&CONT_075&CONT_168&CONT_122&CONT_074&CONT_128&CONT_069		contaminant	'(32.5)	'(593)	'(59529)	'(keratin 10, type I, cytoskeletal (clone lambda-KH10-5) [Homo sapiens].)	288	218	0.757	76	20	43	149	61	17	36	104	71	19	39	135	0.0151039		0.746325
263	1	gi|62862344|ref|NP_001015319.1|_family		gi|62862344|ref|NP_001015319.1|&gi|62862346|ref|NP_001015320.1|		62862344		'(39.9)	'(459)	'(52203)	'(eukaryotic initiation factor 4B, isoform B [Drosophila melanogaster])	256	256	1	123	51	69	13	123	51	69	13	123	51	69	13	0.0256804	reduced	0.573857
23	1	CONT_089			CONT_049, CONT_064, CONT_070, CONT_073, CONT_079, CONT_083, CONT_084, CONT_085, CONT_088, CONT_089, CONT_102, CONT_120, CONT_129, CONT_131, CONT_132, CONT_133, CONT_142, CONT_143		contaminant	32.3	493	52790	keratin, 67K type II cytoskeletal (fragment) [Homo sapiens].	246	16	0.065	53	11	44	138	0	3	0	13	0	3	0	13	0.0512571		1
237	1	CONT_156_family		CONT_156&CONT_075&CONT_168&CONT_122&CONT_074&CONT_128&CONT_069	CONT_050, CONT_082&CONT_094, CONT_092&CONT_046&CONT_047&CONT_045&CONT_101&CONT_060, CONT_156&CONT_075&CONT_168&CONT_122&CONT_074&CONT_128&CONT_069		contaminant	'(37.2)	'(473)	'(51239)	'(type I keratin 16 [human, epidermal keratinocytes, Peptide, 473 aa].)	119	45	0.378	17	7	14	81	2	4	6	33	3	4	6	38	0.416158		0.0958611
240	1	CONT_129_family		CONT_129&CONT_070&CONT_137&CONT_080&CONT_142	CONT_049&CONT_084, CONT_064, CONT_079, CONT_088&CONT_102&CONT_120&CONT_143&CONT_131&CONT_133&CONT_132&CONT_083&CONT_160&CONT_073&CONT_085, CONT_089, CONT_129&CONT_070&CONT_137&CONT_080&CONT_142		contaminant	'(30.3)	'(564)	'(60046)	'(KERATIN, TYPE II CYTOSKELETAL 6A (CYTOKERATIN 6A) (CK 6A) (K6A KERATIN) [Homo sapiens].)	106	15	0.142	13	11	16	66	1	5	3	6	1	5	3	6	0.0668278		0.157007
238	1	CONT_082_family		CONT_082&CONT_094	CONT_050, CONT_082&CONT_094, CONT_092&CONT_046&CONT_047&CONT_045&CONT_101&CONT_060, CONT_156&CONT_075&CONT_168&CONT_122&CONT_074&CONT_128&CONT_069		contaminant	'(35.6)	'(472)	'(51664)	'(KERATIN, TYPE I CYTOSKELETAL 14 (CYTOKERATIN 14) (K14) (CK 14) [Homo sapiens].)	93	19	0.204	18	5	10	60	3	2	2	12	3	2	2	14	0.980782		0.801478
248	1	gi|17864514|ref|NP_524858.1|_family		gi|17864514|ref|NP_524858.1|&gi|221512769|ref|NP_730290.3|		17864514		'(11.6)	'(716)	'(78049)	'(protein on ecdysone puffs, isoform B [Drosophila melanogaster])	91	91	1	51	39	0	1	51	39	0	1	51	39	0	1	0.615856		0.00668594	reduced
241	1	CONT_049_family		CONT_049&CONT_084	CONT_049&CONT_084, CONT_064, CONT_079, CONT_088&CONT_102&CONT_120&CONT_143&CONT_131&CONT_133&CONT_132&CONT_083&CONT_160&CONT_073&CONT_085, CONT_089, CONT_129&CONT_070&CONT_137&CONT_080&CONT_142		contaminant	'(32.9)	'(589)	'(62035)	'(keratin K5, 58K type II, epidermal (version 2) (fragment) [Homo sapiens].)	88	4	0.045	17	5	9	57	2	1	0	1	4	1	0	10	0.355728		0.0905313
16	1	CONT_079			CONT_049, CONT_064, CONT_070, CONT_073, CONT_079, CONT_080, CONT_083, CONT_084, CONT_085, CONT_088, CONT_089, CONT_102, CONT_120, CONT_129, CONT_131, CONT_132, CONT_133, CONT_137, CONT_142, CONT_143		contaminant	30.5	590	62462	KERATIN, TYPE II CYTOSKELETAL 5 (CYTOKERATIN 5) (K5) (CK 5) (58 KD CYTOKERATIN) [Homo sapiens].	72	7	0.097	15	2	10	45	2	0	1	4	6	0	1	22	0.0356799		0.290111
77	1	gi|17647191|ref|NP_523388.1|				17647191		9.1	2291	265740	beta spectrin [Drosophila melanogaster]	60	60	1	41	6	13	0	41	6	13	0	41	6	13	0	0.012968	reduced	0.162731
1	1	CONT_005			CONT_005, CONT_010		contaminant	60	50	5561	Promega trypsin artifact 5 K to R mods (2239.1, 2914)(1987, 2003).	57	3	0.053	8	14	5	30	0	1	1	1	0	1.241	1.041	1.906	0.181362		0.223208
86	1	gi|17737907|ref|NP_524316.1|				17737907		10.6	416	46917	ribosomal protein L3, isoform A [Drosophila melanogaster]	51	51	1	26	15	8	2	26	15	8	2	26	15	8	2	0.624323		0.242663
251	1	gi|28571934|ref|NP_733405.2|_family		gi|28571934|ref|NP_733405.2|&gi|28571936|ref|NP_733407.2|&gi|21358189|ref|NP_651827.1|		28571934		'(22.2)	'(882)	'(92424)	'(CIN85 and CD2AP orthologue, isoform C [Drosophila melanogaster])	47	47	1	25	17	5	0	25	17	5	0	25	17	5	0	0.990901		0.0735815
99	1	gi|17985987|ref|NP_536783.1|				17985987		11.7	798	85082	belle [Drosophila melanogaster]	46	46	1	20	20	6	0	20	20	6	0	20	20	6	0	0.262624		0.285765
51	1	gi|17136324|ref|NP_476632.1|				17136324		44.3	246	27472	ribosomal protein S3 [Drosophila melanogaster]	41	41	1	28	5	4	4	28	5	4	4	28	5	4	4	0.0245526	reduced	0.0374458	reduced
167	1	gi|24647510|ref|NP_650572.2|				24647510		7.4	544	59396	cctgamma, isoform A [Drosophila melanogaster]_x0001_gi|24647512|ref|NP_732167.1| cctgamma, isoform B [Drosophila melanogaster]_x0001_gi|320542934|ref|NP_001189236.1| cctgamma, isoform C [Drosophila melanogaster]_x0001_gi|320542937|ref|NP_001189237.1| cctgamma, isoform D [Drosophila melanogaster]	38	38	1	8	16	12	2	8	16	12	2	8	16	12	2	0.043451	increased	0.0614942
55	1	gi|17136504|ref|NP_476739.1|				17136504		6.5	2415	278304	alpha spectrin [Drosophila melanogaster]	37	37	1	9	15	13	0	9	15	13	0	9	15	13	0	0.0658782		0.0594915
62	1	gi|17136734|ref|NP_476874.1|				17136734		15.7	267	28901	ribosomal protein S2 [Drosophila melanogaster]	32	32	1	9	15	8	0	9	15	8	0	9	15	8	0	0.0658782		0.328459
66	1	gi|17137152|ref|NP_477134.1|				17137152		29.1	299	30612	ribosomal protein L22 [Drosophila melanogaster]	32	32	1	12	16	1	3	12	16	1	3	12	16	1	3	0.108303		0.0599852
244	1	gi|17530805|ref|NP_511052.1|_family		gi|17530805|ref|NP_511052.1|&gi|17137090|ref|NP_477091.1|&gi|17975540|ref|NP_524210.1|		17530805		'(23.4)	'(376)	'(41823)	'(actin 5C, isoform B [Drosophila melanogaster]_x0001_gi|24639997|ref|NP_727048.1| actin 5C, isoform A [Drosophila melanogaster]_x0001_gi|62473515|ref|NP_001014725.1| actin 5C, isoform D [Drosophila melanogaster]_x0001_gi|62473526|ref|NP_001014726.1| actin 5C, isoform C [Drosophila melanogaster])	32	32	1	20	4	4	4	20	4	4	4	20	4	4	4	0.0418747	reduced	0.0974118
7	1	CONT_050 (+1)	CONT_050&CONT_098		CONT_045, CONT_047, CONT_050, CONT_060, CONT_069, CONT_074, CONT_075, CONT_082, CONT_092, CONT_094, CONT_101, CONT_122, CONT_128, CONT_156, CONT_168		contaminant	12.4	420	45866	keratin 13, type I, cytoskeletal, short form [Homo sapiens].	31	3	0.097	6	0	3	22	1	0	1	1	1	0	1	1	0.327056		0.685006
101	1	gi|18857955|ref|NP_572242.1|				18857955		13.5	998	112699	CG4119 [Drosophila melanogaster]	31	31	1	5	18	8	0	5	18	8	0	5	18	8	0	0.0192526	increased	0.0913749
223	1	gi|45549019|ref|NP_476610.2| (+1)	gi|45549019|ref|NP_476610.2|&gi|45551505|ref|NP_728686.2|			45549019		12.9	1122	127782	dre4, isoform A [Drosophila melanogaster]	31	31	1	11	18	2	0	11	18	2	0	11	18	2	0	0.0549075		0.176548
252	1	gi|22024201|ref|NP_611354.2|_family		gi|22024201|ref|NP_611354.2|&gi|281363691|ref|NP_001163198.1|		22024201		'(12.6)	'(1271)	'(140495)	'(CG30122, isoform B [Drosophila melanogaster])	31	31	1	11	16	4	0	11	16	4	0	11	16	4	0	0.084119		0.59629
208	1	gi|281364339|ref|NP_608791.2|				281364339		18.4	781	88610	spindly [Drosophila melanogaster]	29	29	1	15	9	5	0	15	9	5	0	15	9	5	0	0.773937		0.446847
98	1	gi|17975579|ref|NP_524884.1|				17975579		28.5	151	16266	ribosomal protein S14a, isoform B [Drosophila melanogaster]_x0001_gi|17977696|ref|NP_536352.1| ribosomal protein S14b [Drosophila melanogaster]_x0001_gi|24640451|ref|NP_727218.1| ribosomal protein S14a, isoform A [Drosophila melanogaster]	25	25	1	14	8	3	0	14	8	3	0	14	8	3	0	0.705705		0.18123
215	1	gi|28574259|ref|NP_609930.4|				28574259		6.5	1307	145831	CG31793 [Drosophila melanogaster]	23	23	1	8	9	6	0	8	9	6	0	8	9	6	0	0.341613		0.540921
226	1	gi|45550607|ref|NP_648585.3|				45550607		19.8	652	69341	trailer hitch [Drosophila melanogaster]	23	23	1	8	14	1	0	8	14	1	0	8	14	1	0	0.0648245		0.152768
253	1	gi|24762736|ref|NP_726482.1|_family		gi|24762736|ref|NP_726482.1|&gi|24762734|ref|NP_726481.1|&gi|22026957|ref|NP_611965.2|&gi|386768596|ref|NP_001246502.1|		24762736		'(13.1)	'(1232)	'(132113)	'(epidermal growth factor receptor pathway substrate clone 15, isoform B [Drosophila melanogaster])	23	23	1	15	1	7	0	15	1	7	0	15	1	7	0	0.0242955	reduced	0.860339
255	1	gi|24644479|ref|NP_524243.2|_family		gi|24644479|ref|NP_524243.2|&gi|386765194|ref|NP_001246938.1|		24644479		'(11.3)	'(719)	'(78549)	'(Rm62, isoform A [Drosophila melanogaster])	23	23	1	13	9	1	0	13	9	1	0	13	9	1	0	0.975822		0.0513525
139	1	gi|221513692|ref|NP_651954.3|				221513692		11	218	25529	ribosomal protein L10, isoform C [Drosophila melanogaster]_x0001_gi|221513696|ref|NP_730773.4| ribosomal protein L10, isoform D [Drosophila melanogaster]	22	22	1	16	6	0	0	16	6	0	0	16	6	0	0	0.221333		0.0178773	reduced
245	1	gi|17137572|ref|NP_477375.1|_family		gi|17137572|ref|NP_477375.1|&gi|17864154|ref|NP_524611.1|		17137572		'(10.6)	'(463)	'(50308)	'(elongation factor 1alpha48D, isoform A [Drosophila melanogaster]_x0001_gi|24652838|ref|NP_725085.1| elongation factor 1alpha48D, isoform B [Drosophila melanogaster])	22	22	1	8	5	3	6	8	5	3	6	8	5	3	6	0.885038		0.679028
125	1	gi|21357853|ref|NP_649070.1|				21357853		29.5	149	17282	ribosomal protein L26 [Drosophila melanogaster]	21	21	1	5	16	0	0	5	16	0	0	5	16	0	0	0.0243855	increased	0.0644485
145	1	gi|24583962|ref|NP_609589.1|				24583962		12	950	100259	CG5787 [Drosophila melanogaster]	21	21	1	8	11	2	0	8	11	2	0	8	11	2	0	0.160684		0.388057
106	1	gi|19921528|ref|NP_609948.1|				19921528		4.7	558	63933	Asparaginyl-tRNA synthetase [Drosophila melanogaster]	20	20	1	13	3	2	2	13	3	2	2	13	3	2	2	0.0878819		0.106186
246	1	gi|17530887|ref|NP_511111.1|_family		gi|17530887|ref|NP_511111.1|&gi|24641097|ref|NP_727451.1|		17530887		'(11.8)	'(566)	'(62130)	'(IGF-II mRNA-binding protein, isoform A [Drosophila melanogaster]_x0001_gi|24641108|ref|NP_727456.1| IGF-II mRNA-binding protein, isoform B [Drosophila melanogaster]_x0001_gi|24641110|ref|NP_727457.1| IGF-II mRNA-binding protein, isoform C [Drosophila melanogaster])	20	20	1	8	9	3	0	8	9	3	0	8	9	3	0	0.341613		0.679028
43	1	gi|116007382|ref|NP_001036387.1| (+1)	gi|116007382|ref|NP_001036387.1|&gi|281365365|ref|NP_001163044.1|			116007382		20.4	299	34038	ribosomal protein L5, isoform A [Drosophila melanogaster]_x0001_gi|116007384|ref|NP_001036388.1| ribosomal protein L5, isoform B [Drosophila melanogaster]	19	19	1	13	5	1	0	13	5	1	0	13	5	1	0	0.288305		0.0513525
57	1	gi|17136564|ref|NP_476772.1| (+2)	gi|17136564|ref|NP_476772.1|&gi|17737821|ref|NP_524264.1|&gi|17865841|ref|NP_524297.1|			17136564		8	450	49909	alpha-Tubulin at 84B [Drosophila melanogaster]	19	19	1	7	1	2	9	7	1	2	9	7	1	2	9	0.102158		0.497217
183	1	gi|24655737|ref|NP_523795.2| (+1)	gi|24655737|ref|NP_523795.2|&gi|24655741|ref|NP_725896.1|			24655737		15.4	447	50148	beta-Tubulin at 56D, isoform B [Drosophila melanogaster]	19	12	0.632	11	2	6	0	6	1	5	0	11	1.333	6	0	0.0500478		0.910342
115	1	gi|20129007|ref|NP_572662.1|				20129007		5.6	450	51879	CG1637, isoform C [Drosophila melanogaster]	18	18	1	5	10	3	0	5	10	3	0	5	10	3	0	0.0766386		0.848539
144	1	gi|24583248|ref|NP_523531.1|				24583248		20.2	252	29553	ribosomal protein L7 [Drosophila melanogaster]	18	18	1	8	10	0	0	8	10	0	0	8	10	0	0	0.236889		0.0360251	reduced
256	1	gi|24645384|ref|NP_649899.1|_family		gi|24645384|ref|NP_649899.1|&gi|386765401|ref|NP_001247004.1|		24645384		'(8.5)	'(632)	'(66732)	'(rumpelstiltskin, isoform A [Drosophila melanogaster])	18	18	1	3	15	0	0	3	15	0	0	3	15	0	0	0.0188344	increased	0.142716
64	1	gi|17137000|ref|NP_477042.1|				17137000		3.4	1678	191178	clathrin heavy chain, isoform A [Drosophila melanogaster]_x0001_gi|24642310|ref|NP_727901.1| clathrin heavy chain, isoform B [Drosophila melanogaster]_x0001_gi|45555323|ref|NP_996451.1| clathrin heavy chain, isoform D [Drosophila melanogaster]_x0001_gi|45555333|ref|NP_996452.1| clathrin heavy chain, isoform C [Drosophila melanogaster]_x0001_gi|161077848|ref|NP_001096993.1| clathrin heavy chain, i…	17	17	1	8	5	3	1	8	5	3	1	8	5	3	1	0.885038		0.679028
257	1	gi|24649488|ref|NP_524473.2|_family		gi|24649488|ref|NP_524473.2|&gi|45551961|ref|NP_732935.2|		24649488		'(6.2)	'(1175)	'(124543)	'(krueppel target at 95D, isoform A [Drosophila melanogaster]_x0001_gi|24649490|ref|NP_732933.1| krueppel target at 95D, isoform B [Drosophila melanogaster])	17	17	1	6	6	5	0	6	6	5	0	6	6	5	0	0.541583		0.488548
122	1	gi|21357161|ref|NP_651876.1| (+1)	gi|21357161|ref|NP_651876.1|&gi|24651668|ref|NP_733433.1|			21357161		5	262	29737	ribosomal protein L6, isoform B [Drosophila melanogaster]	16	16	1	4	11	1	0	4	11	1	0	4	11	1	0	0.0439701	increased	0.541991
173	1	gi|24649634|ref|NP_651246.2|				24649634		8	982	112184	Dis3 [Drosophila melanogaster]	16	16	1	8	4	3	1	8	4	3	1	8	4	3	1	0.629477		0.679028
175	1	gi|24650747|ref|NP_524538.2|				24650747		9.7	401	45027	ribosomal protein L4 [Drosophila melanogaster]	16	16	1	6	8	2	0	6	8	2	0	6	8	2	0	0.249571		0.631201
254	1	gi|24642482|ref|NP_523367.2|_family		gi|24642482|ref|NP_523367.2|&gi|24642480|ref|NP_727962.1|		24642482		'(20.7)	'(700)	'(76978)	'(no on or off transient A, isoform A [Drosophila melanogaster])	16	16	1	5	11	0	0	5	11	0	0	5	11	0	0	0.0586681		0.0644485
59	1	gi|17136632|ref|NP_476813.1|				17136632		8.5	282	30551	porin, isoform A [Drosophila melanogaster]_x0001_gi|19550069|ref|NP_599110.1| porin, isoform B [Drosophila melanogaster]_x0001_gi|85724932|ref|NP_001033899.1| porin, isoform C [Drosophila melanogaster]_x0001_gi|386769406|ref|NP_001245961.1| porin, isoform D [Drosophila melanogaster]	15	15	1	2	5	3	5	2	5	3	5	2	5	3	5	0.13178		0.307711
197	1	gi|24762396|ref|NP_523830.2|				24762396		7.1	723	81534	structure specific recognition protein [Drosophila melanogaster]	15	15	1	14	0	1	0	14	0	1	0	14	0	1	0	0.0153848	reduced	0.0447359	reduced
249	1	gi|19920608|ref|NP_608731.1|_family		gi|19920608|ref|NP_608731.1|&gi|24581303|ref|NP_722865.1|		19920608		'(7.3)	'(535)	'(60392)	'(CG9641, isoform A [Drosophila melanogaster])	15	15	1	3	10	2	0	3	10	2	0	3	10	2	0	0.040405	increased	0.801478
250	1	gi|24645595|ref|NP_731443.1|_family		gi|24645595|ref|NP_731443.1|&gi|19922726|ref|NP_611645.1|		24645595		'(10.0)	'(681)	'(75820)	'(Fmr1, isoform C [Drosophila melanogaster]_x0001_gi|24645597|ref|NP_731444.1| Fmr1, isoform D [Drosophila melanogaster])	15	15	1	4	10	1	0	4	10	1	0	4	10	1	0	0.0552011		0.541991
92	1	gi|17864162|ref|NP_524618.1|				17864162		20.5	268	30341	ribosomal protein S3A, isoform A [Drosophila melanogaster]_x0001_gi|386763373|ref|NP_001245404.1| ribosomal protein S3A, isoform F [Drosophila melanogaster]	14	7	0.5	2	8	1	3	0	4	1	2	1	8	1	3	0.0302444	increased	0.685006
190	1	gi|24662946|ref|NP_648514.1| (+1)	gi|24662946|ref|NP_648514.1|&gi|281366105|ref|NP_729754.2|			24662946		11.1	217	24275	ribosomal protein L10Ab, isoform A [Drosophila melanogaster]	14	14	1	5	8	1	0	5	8	1	0	5	8	1	0	0.161474		0.397508
216	1	gi|28574508|ref|NP_729824.2| (+1)	gi|28574508|ref|NP_729824.2|&gi|28574510|ref|NP_729823.2|			28574508		8	640	71182	CG10984, isoform C [Drosophila melanogaster]_x0001_gi|28574509|ref|NP_648593.3| CG10984, isoform A [Drosophila melanogaster]	14	14	1	4	2	8	0	4	2	8	0	4	2	8	0	0.733253		0.067014
192	1	gi|24663668|ref|NP_729871.1|				24663668		14.2	261	29135	ribosomal protein S4, isoform A [Drosophila melanogaster]_x0001_gi|24663672|ref|NP_524053.2| ribosomal protein S4, isoform B [Drosophila melanogaster]	13	13	1	6	4	1	2	6	4	1	2	6	4	1	2	0.972801		0.290111
193	1	gi|24665395|ref|NP_648905.1|				24665395		8.9	440	45416	CG4169 [Drosophila melanogaster]	13	13	1	3	8	2	0	3	8	2	0	3	8	2	0	0.0666938		0.801478
46	1	gi|161078016|ref|NP_730830.2| (+1)	gi|161078016|ref|NP_730830.2|&gi|21355167|ref|NP_649466.1|			161078016		23.6	535	58962	lost, isoform B, partial [Drosophila melanogaster]	12	12	1	7	5	0	0	7	5	0	0	7	5	0	0	0.942643		0.0419769	reduced
49	1	gi|17136240|ref|NP_476590.1|				17136240		7.2	975	110400	kinesin heavy chain [Drosophila melanogaster]	12	12	1	3	4	5	0	3	4	5	0	3	4	5	0	0.416158		0.158651
53	1	gi|17136354|ref|NP_476651.1|				17136354		15.1	700	77475	non-claret disjunctional [Drosophila melanogaster]	12	12	1	7	4	1	0	7	4	1	0	7	4	1	0	0.789844		0.210878
93	1	gi|17864318|ref|NP_524726.1|				17864318		19.9	256	27894	ribosomal protein L8, isoform A [Drosophila melanogaster]_x0001_gi|24656124|ref|NP_728756.1| ribosomal protein L8, isoform B [Drosophila melanogaster]	12	12	1	5	7	0	0	5	7	0	0	5	7	0	0	0.253772		0.0644485
117	1	gi|20129705|ref|NP_610144.1|				20129705		26.4	159	18477	ribosomal protein L21 [Drosophila melanogaster]	12	12	1	12	0	0	0	12	0	0	0	12	0	0	0	0.0177134	reduced	0.0235498	reduced
168	1	gi|24647878|ref|NP_650694.2|				24647878		9.4	320	36499	CG7993 [Drosophila melanogaster]	12	12	1	6	6	0	0	6	6	0	0	6	6	0	0	0.541583		0.0506278
75	1	gi|17530825|ref|NP_511063.1|				17530825		18.5	271	30733	ribosomal protein L7A, isoform D [Drosophila melanogaster]_x0001_gi|24640138|ref|NP_727094.1| ribosomal protein L7A, isoform A [Drosophila melanogaster]	11	11	1	9	1	0	1	9	1	0	1	9	1	0	1	0.059364		0.0316676	reduced
78	1	gi|17647425|ref|NP_523817.1|				17647425		20.3	344	34638	fibrillarin [Drosophila melanogaster]	11	11	1	8	3	0	0	8	3	0	0	8	3	0	0	0.388025		0.0360251	reduced
82	1	gi|17647885|ref|NP_523774.1|				17647885		31.1	177	21031	ribosomal protein L18A [Drosophila melanogaster]	11	11	1	11	0	0	0	11	0	0	0	11	0	0	0	0.0192168	reduced	0.0256933	reduced
142	1	gi|24581334|ref|NP_608743.2|				24581334		7.2	501	56457	CG17259 [Drosophila melanogaster]	11	11	1	3	7	1	0	3	7	1	0	3	7	1	0	0.0939153		0.734468
177	1	gi|24651001|ref|NP_652000.1|				24651001		10.4	431	48969	Ef1gamma, isoform A [Drosophila melanogaster]_x0001_gi|24651003|ref|NP_733280.1| Ef1gamma, isoform B [Drosophila melanogaster]_x0001_gi|320543420|ref|NP_001189308.1| Ef1gamma, isoform C [Drosophila melanogaster]	11	11	1	8	0	1	2	8	0	1	2	8	0	1	2	0.0262602	reduced	0.152768
178	1	gi|24651181|ref|NP_651740.1|				24651181		18.8	208	23760	ribosomal protein S8, isoform C [Drosophila melanogaster]_x0001_gi|386766732|ref|NP_001247362.1| ribosomal protein S8, isoform E [Drosophila melanogaster]	11	11	1	7	3	1	0	7	3	1	0	7	3	1	0	0.516456		0.210878
247	1	gi|17737967|ref|NP_524356.1|_family		gi|17737967|ref|NP_524356.1|&gi|17738165|ref|NP_524474.1|	gi|17737967|ref|NP_524356.1|&gi|17738165|ref|NP_524474.1|, gi|24641402|ref|NP_727563.1|	17737967		'(14.9)	'(651)	'(71132)	'(heat shock protein cognate 4, isoform A [Drosophila melanogaster]_x0001_gi|24647034|ref|NP_731987.1| heat shock protein cognate 4, isoform B [Drosophila melanogaster]_x0001_gi|24647036|ref|NP_731988.1| heat shock protein cognate 4, isoform C [Drosophila melanogaster]_x0001_gi|24647038|ref|NP_731989.1| heat shock protein cognate 4, isoform D [Drosophila melanogaster]_x0001_gi|28571719|ref|NP_788…	11	5	0.455	4	2	4	1	4	0	1	0	4	0	1	0	0.0584255		0.541991
44	1	gi|161076325|ref|NP_524640.3| (+1)	gi|161076325|ref|NP_524640.3|&gi|161076327|ref|NP_001096852.1|			161076325		7.7	1666	183943	eukaryotic translation initiation factor 4G, isoform A [Drosophila melanogaster]_x0001_gi|221329589|ref|NP_001137857.1| eukaryotic translation initiation factor 4G, isoform C [Drosophila melanogaster]	10	10	1	7	2	1	0	7	2	1	0	7	2	1	0	0.273052		0.210878
60	1	gi|17136664|ref|NP_476832.1| (+1)	gi|17136664|ref|NP_476832.1|&gi|24762445|ref|NP_726381.1|			17136664		6	1002	109612	calcium ATPase at 60A, isoform A [Drosophila melanogaster]	10	10	1	5	1	2	2	5	1	2	2	5	1	2	2	0.232582		0.792595
85	1	gi|17737290|ref|NP_511073.1| (+1)	gi|17737290|ref|NP_511073.1|&gi|24640437|ref|NP_727213.1|			17737290		21.4	248	28408	ribosomal protein S6, isoform B [Drosophila melanogaster]	10	10	1	5	4	1	0	5	4	1	0	5	4	1	0	0.826816		0.397508
169	1	gi|24648453|ref|NP_650898.1|				24648453		7.8	650	72852	signal recognition particle protein 72 [Drosophila melanogaster]	10	10	1	2	6	2	0	2	6	2	0	2	6	2	0	0.0829575		0.566027
180	1	gi|24652922|ref|NP_725114.1|				24652922		23.2	155	18106	ribosomal protein S11, isoform C [Drosophila melanogaster]	10	10	1	7	3	0	0	7	3	0	0	7	3	0	0	0.516456		0.0419769	reduced
227	1	gi|45550712|ref|NP_649797.2|				45550712		6.7	642	71909	CG9684 [Drosophila melanogaster]	10	10	1	1	8	1	0	1	8	1	0	1	8	1	0	0.0302444	increased	0.685006
258	1	gi|281362724|ref|NP_733244.5|_family		gi|281362724|ref|NP_733244.5|&gi|24650800|ref|NP_524998.1|		281362724		'(2.2)	'(1673)	'(178146)	'(La related protein, isoform D [Drosophila melanogaster]_x0001_gi|386766673|ref|NP_001247347.1| La related protein, isoform G [Drosophila melanogaster]_x0001_gi|386766675|ref|NP_001247348.1| La related protein, isoform H [Drosophila melanogaster])	10	10	1	5	3	2	0	5	3	2	0	5	3	2	0	0.868655		0.792595
259	1	gi|24661707|ref|NP_524004.2|_family		gi|24661707|ref|NP_524004.2|&gi|24661715|ref|NP_729507.1|		24661707		'(27.2)	'(195)	'(22624)	'(ribosomal protein S9, isoform A [Drosophila melanogaster]_x0001_gi|24661711|ref|NP_729506.1| ribosomal protein S9, isoform D [Drosophila melanogaster])	10	10	1	3	4	3	0	3	4	3	0	3	4	3	0	0.416158		0.481932
47	1	gi|161078302|ref|NP_001097795.1|				161078302		8.6	900	102919	Rrp6 [Drosophila melanogaster]	9	9	1	6	2	1	0	6	2	1	0	6	2	1	0	0.385399		0.290111
68	1	gi|17137488|ref|NP_477322.1| (+4)	gi|17137488|ref|NP_477322.1|&gi|17137490|ref|NP_477323.1|&gi|281365306|ref|NP_001163028.1|&gi|386769973|ref|NP_001246118.1|&gi|386769975|ref|NP_001246119.1|			17137488		7.5	1097	120768	dynamin associated protein 160, isoform A [Drosophila melanogaster]	9	9	1	4	3	2	0	4	3	2	0	4	3	2	0	0.90909		0.982378
114	1	gi|19922746|ref|NP_611685.1|				19922746		39.9	148	16776	ribosomal protein S16 [Drosophila melanogaster]	9	9	1	8	0	1	0	8	0	1	0	8	0	1	0	0.0262602	reduced	0.152768
124	1	gi|21357739|ref|NP_651601.1|				21357739		8	787	90240	glycoprotein 93 [Drosophila melanogaster]	9	9	1	2	3	4	0	2	3	4	0	2	3	4	0	0.421407		0.164244
152	1	gi|24641402|ref|NP_727563.1|			gi|17737967|ref|NP_524356.1|, gi|17738165|ref|NP_524474.1|, gi|24641402|ref|NP_727563.1|	24641402		12	656	72262	heat shock protein cognate 3, isoform A [Drosophila melanogaster]_x0001_gi|24641404|ref|NP_511132.2| heat shock protein cognate 3, isoform B [Drosophila melanogaster]_x0001_gi|24641406|ref|NP_727564.1| heat shock protein cognate 3, isoform C [Drosophila melanogaster]_x0001_gi|24641408|ref|NP_727565.1| heat shock protein cognate 3, isoform D [Drosophila melanogaster]	9	3	0.333	3	2	3	1	3	0	0	0	3	0	0	0	0.0896578		0.142716
61	1	gi|17136678|ref|NP_476841.1| (+1)	gi|17136678|ref|NP_476841.1|&gi|221330655|ref|NP_001137776.1|			17136678		9.3	679	74636	recombination repair protein 1, isoform A [Drosophila melanogaster]	8	8	1	1	6	1	0	1	6	1	0	1	6	1	0	0.0481423		0.685006
88	1	gi|17738077|ref|NP_524421.1|				17738077		23.3	120	13489	ribosomal protein S20 [Drosophila melanogaster]	8	8	1	4	4	0	0	4	4	0	0	4	4	0	0	0.618453		0.0905313
111	1	gi|19922464|ref|NP_611242.1|				19922464		5.6	910	105655	eIF3-S8 [Drosophila melanogaster]	8	8	1	3	2	3	0	3	2	3	0	3	2	3	0	0.980782		0.481932
116	1	gi|20129613|ref|NP_609935.1|				20129613		7.8	739	83721	acinus, isoform A [Drosophila melanogaster]_x0001_gi|24585110|ref|NP_724153.1| acinus, isoform B [Drosophila melanogaster]	8	8	1	1	7	0	0	1	7	0	0	1	7	0	0	0.037271	increased	0.397326
136	1	gi|221330432|ref|NP_001137710.1| (+10)	gi|221330432|ref|NP_001137710.1|&gi|221330434|ref|NP_001137711.1|&gi|221330436|ref|NP_001137712.1|&gi|221330438|ref|NP_001137713.1|&gi|221330440|ref|NP_001137714.1|&gi|221330442|ref|NP_001137715.1|&gi|221330444|ref|NP_001137716.1|&gi|221330446|ref|NP_001137717.1|&gi|24655490|ref|NP_611398.2|&gi|24655499|ref|NP_725862.1|&gi|62471741|ref|NP_001014538.1|			221330432		8.5	812	88599	CG10737, isoform U [Drosophila melanogaster]	8	8	1	1	5	1	1	1	5	1	1	1	5	1	1	0.0668278		0.685006
166	1	gi|24647376|ref|NP_536744.2|				24647376		16.4	146	16369	mitochondrial single stranded DNA-binding protein, isoform A [Drosophila melanogaster]_x0001_gi|85725234|ref|NP_001034057.1| mitochondrial single stranded DNA-binding protein, isoform B [Drosophila melanogaster]	8	8	1	4	0	0	4	4	0	0	4	4	0	0	4	0.0584255		0.0905313
80	1	gi|17647529|ref|NP_523899.1|				17647529		11	717	81866	heat shock protein 83 [Drosophila melanogaster]	7	7	1	3	3	1	0	3	3	1	0	3	3	1	0	0.666351		0.734468
95	1	gi|17933600|ref|NP_525091.1|			gi|17933600|ref|NP_525091.1|, gi|22023983|ref|NP_525108.2|	17933600		12	332	35370	glyceraldehyde 3 phosphate dehydrogenase 2, isoform B [Drosophila melanogaster]_x0001_gi|18110149|ref|NP_542445.1| glyceraldehyde 3 phosphate dehydrogenase 2, isoform A [Drosophila melanogaster]	7	5	0.714	5	0	1	1	3	0	1	1	4	0	1	1	0.0584255		0.541991
131	1	gi|22023983|ref|NP_525108.2|			gi|17933600|ref|NP_525091.1|, gi|22023983|ref|NP_525108.2|	22023983		11.1	332	35351	glyceraldehyde 3 phosphate dehydrogenase 1, isoform A [Drosophila melanogaster]_x0001_gi|85725000|ref|NP_001033936.1| glyceraldehyde 3 phosphate dehydrogenase 1, isoform B [Drosophila melanogaster]	7	5	0.714	5	1	0	1	3	1	0	1	4	1	0	1	0.355728		0.0905313
143	1	gi|24582360|ref|NP_723226.1|				24582360		4.7	258	27868	x16 [Drosophila melanogaster]	7	7	1	3	4	0	0	3	4	0	0	3	4	0	0	0.416158		0.142716
186	1	gi|24658560|ref|NP_726243.1|				24658560		10.7	552	59423	bellwether [Drosophila melanogaster]	7	7	1	4	1	1	1	4	1	1	1	4	1	1	1	0.355728		0.541991
189	1	gi|24661759|ref|NP_648337.1|				24661759		4.7	918	103878	CG3335 [Drosophila melanogaster]	7	7	1	1	5	1	0	1	5	1	0	1	5	1	0	0.0668278		0.685006
225	1	gi|45550087|ref|NP_608534.2|				45550087		4.9	1340	149639	CG2807 [Drosophila melanogaster]	7	7	1	1	5	1	0	1	5	1	0	1	5	1	0	0.0668278		0.685006
230	1	gi|45551915|ref|NP_732260.2|				45551915		14.1	306	35005	CG31251 [Drosophila melanogaster]	7	7	1	3	2	2	0	3	2	2	0	3	2	2	0	0.980782		0.801478
48	1	gi|161078635|ref|NP_001097923.1| (+2)	gi|161078635|ref|NP_001097923.1|&gi|161078637|ref|NP_001097924.1|&gi|24650122|ref|NP_651416.1|			161078635		7.7	392	43202	CG5028, isoform C [Drosophila melanogaster]	6	6	1	4	0	2	0	4	0	2	0	4	0	2	0	0.0584255		0.982378
121	1	gi|21357053|ref|NP_649560.1|				21357053		21.5	205	23648	ribosomal protein L13A [Drosophila melanogaster]	6	6	1	6	0	0	0	6	0	0	0	6	0	0	0	0.0356799	reduced	0.0506278
126	1	gi|21358129|ref|NP_652610.1|				21358129		2.9	1078	119446	Spt5 [Drosophila melanogaster]	6	6	1	3	3	0	0	3	3	0	0	3	3	0	0	0.666351		0.142716
159	1	gi|24645119|ref|NP_731264.1| (+1)	gi|24645119|ref|NP_731264.1|&gi|45550715|ref|NP_649812.2|			24645119		6	580	63045	CG8036, isoform D [Drosophila melanogaster]	6	6	1	2	2	0	2	2	2	0	2	2	2	0	2	0.724903		0.231396
170	1	gi|24648872|ref|NP_651000.1|				24648872		5.9	370	40383	CG6439, isoform A [Drosophila melanogaster]_x0001_gi|281362242|ref|NP_001163682.1| CG6439, isoform B [Drosophila melanogaster]	6	6	1	2	0	3	1	2	0	3	1	2	0	3	1	0.165823		0.307711
179	1	gi|24651794|ref|NP_524614.2|				24651794		7.9	542	60311	modulo, isoform A [Drosophila melanogaster]_x0001_gi|386766864|ref|NP_001247401.1| modulo, isoform C [Drosophila melanogaster]	6	6	1	1	5	0	0	1	5	0	0	1	5	0	0	0.0668278		0.397326
196	1	gi|24667974|ref|NP_649297.1|				24667974		6.5	996	105082	putzig [Drosophila melanogaster]	6	6	1	4	2	0	0	4	2	0	0	4	2	0	0	0.733253		0.0905313
204	1	gi|281361491|ref|NP_731402.3| (+2)	gi|281361491|ref|NP_731402.3|&gi|281361493|ref|NP_001163576.1|&gi|62484293|ref|NP_649941.3|			281361491		7.7	572	62557	CG8478, isoform C [Drosophila melanogaster]	6	6	1	2	3	1	0	2	3	1	0	2	3	1	0	0.421407		0.987546
229	1	gi|45551086|ref|NP_725084.2|				45551086		6.7	489	55372	ERp60 [Drosophila melanogaster]	6	6	1	1	2	2	1	1	2	2	1	1	2	2	1	0.403939		0.325671
260	1	gi|24663131|ref|NP_524033.2|_family		gi|24663131|ref|NP_524033.2|&gi|386771001|ref|NP_001246730.1|		24663131		'(14.5)	'(352)	'(38182)	'(ypsilon schachtel, isoform A [Drosophila melanogaster])	6	6	1	3	3	0	0	3	3	0	0	3	3	0	0	0.666351		0.142716
45	1	gi|161076518|ref|NP_001097262.1| (+1)	gi|161076518|ref|NP_001097262.1|&gi|24652565|ref|NP_724980.1|			161076518		3.4	1510	163269	CG30015, isoform C [Drosophila melanogaster]_x0001_gi|386767725|ref|NP_001246259.1| CG30015, isoform E [Drosophila melanogaster]	5	5	1	1	1	2	1	1	1	2	1	1	1	2	1	0.803554		0.325671
67	1	gi|17137288|ref|NP_477210.1|				17137288		5.3	661	72344	succinate dehydrogenase A, isoform A [Drosophila melanogaster]_x0001_gi|24655642|ref|NP_725881.1| succinate dehydrogenase A, isoform B [Drosophila melanogaster]_x0001_gi|24655647|ref|NP_725882.1| succinate dehydrogenase A, isoform C [Drosophila melanogaster]	5	5	1	0	3	2	0	0	3	2	0	0	3	2	0	0.0512571		0.0913343
71	1	gi|17137536|ref|NP_477351.1|				17137536		4.4	823	91838	Sir2 [Drosophila melanogaster]	5	5	1	3	2	0	0	3	2	0	0	3	2	0	0	0.980782		0.142716
81	1	gi|17647581|ref|NP_523957.1|				17647581		9.9	352	39913	lark, isoform A [Drosophila melanogaster]_x0001_gi|24659966|ref|NP_729237.1| lark, isoform B [Drosophila melanogaster]_x0001_gi|24659971|ref|NP_729238.1| lark, isoform C [Drosophila melanogaster]_x0001_gi|24659976|ref|NP_729239.1| lark, isoform D [Drosophila melanogaster]_x0001_gi|24659981|ref|NP_729240.1| lark, isoform E [Drosophila melanogaster]	5	5	1	5	0	0	0	5	0	0	0	5	0	0	0	0.0440503	reduced	0.0644485
83	1	gi|17647889|ref|NP_524002.1|				17647889		17.6	131	15286	ribosomal protein S17 [Drosophila melanogaster]	5	5	1	4	0	1	0	4	0	1	0	4	0	1	0	0.0584255		0.541991
84	1	gi|17648041|ref|NP_523478.1|				17648041		18.4	326	36161	Trip1 [Drosophila melanogaster]	5	5	1	3	0	2	0	3	0	2	0	3	0	2	0	0.0896578		0.801478
120	1	gi|21357047|ref|NP_651508.1|				21357047		4.7	599	65995	ballchen, isoform A [Drosophila melanogaster]_x0001_gi|24650417|ref|NP_733171.1| ballchen, isoform B [Drosophila melanogaster]	5	5	1	2	3	0	0	2	3	0	0	2	3	0	0	0.421407		0.231396
130	1	gi|21358555|ref|NP_650645.1| (+1)	gi|21358555|ref|NP_650645.1|&gi|24647739|ref|NP_732256.1|			21358555		1.7	874	98594	aluminum tubes, isoform G [Drosophila melanogaster]	5	5	1	4	1	0	0	4	1	0	0	4	1	0	0	0.355728		0.0905313
146	1	gi|24585709|ref|NP_525105.2| (+1)	gi|24585709|ref|NP_525105.2|&gi|24585711|ref|NP_724357.1|			24585709		4.9	844	94460	elongation factor 2b, isoform A [Drosophila melanogaster]	5	5	1	3	0	1	1	3	0	1	1	3	0	1	1	0.0896578		0.734468
165	1	gi|24647062|ref|NP_524359.2|				24647062		2.7	1096	121680	centrosomal protein 190kD, isoform A [Drosophila melanogaster]_x0001_gi|24647064|ref|NP_731998.1| centrosomal protein 190kD, isoform B [Drosophila melanogaster]	5	5	1	0	4	1	0	0	4	1	0	0	4	1	0	0.0366621		0.232549
185	1	gi|24657454|ref|NP_647887.1|				24657454		4.3	470	52454	CG1316 [Drosophila melanogaster]	5	5	1	0	5	0	0	0	5	0	0	0	5	0	0	0.0289076		1
201	1	gi|24762816|ref|NP_523860.2| (+6)	gi|24762816|ref|NP_523860.2|&gi|24762818|ref|NP_726506.1|&gi|320544370|ref|NP_001189009.1|&gi|320544374|ref|NP_001189011.1|&gi|386768643|ref|NP_001246516.1|&gi|62471805|ref|NP_001014552.1|&gi|62471820|ref|NP_001014553.1|			24762816		2.4	2056	236630	zipper, isoform A [Drosophila melanogaster]	5	5	1	0	1	4	0	0	1	4	0	0	1	4	0	0.230199		0.0369283
214	1	gi|28573815|ref|NP_788356.1|				28573815		1.4	1921	214999	Kinesin-73, isoform B [Drosophila melanogaster]_x0001_gi|28573817|ref|NP_609201.3| Kinesin-73, isoform A [Drosophila melanogaster]	5	5	1	0	4	1	0	0	4	1	0	0	4	1	0	0.0366621	increased	0.232549
50	1	gi|17136322|ref|NP_476631.1|				17136322		23.6	203	23999	ribosomal protein L19, isoform A [Drosophila melanogaster]_x0001_gi|45552831|ref|NP_995941.1| ribosomal protein L19, isoform B [Drosophila melanogaster]	4	4	1	3	1	0	0	3	1	0	0	3	1	0	0	0.539637		0.142716
70	1	gi|17137506|ref|NP_477332.1|				17137506		4.8	521	59125	Nonsense-mediated mRNA 3 [Drosophila melanogaster]	4	4	1	4	0	0	0	4	0	0	0	4	0	0	0	0.0584255		0.0905313
73	1	gi|17137608|ref|NP_477395.1|				17137608		2.9	1234	139330	alpha-coatomer protein, isoform A [Drosophila melanogaster]_x0001_gi|24655452|ref|NP_728648.1| alpha-coatomer protein, isoform B [Drosophila melanogaster]	4	4	1	0	2	2	0	0	2	2	0	0	2	2	0	0.0897448		0.0913343
79	1	gi|17647489|ref|NP_523409.1| (+4)	gi|17647489|ref|NP_523409.1|&gi|24643286|ref|NP_728264.1|&gi|24643289|ref|NP_728265.1|&gi|281361111|ref|NP_001162797.1|&gi|281361113|ref|NP_001162798.1|			17647489		4.6	819	94680	gamma-tubulin ring protein 84, isoform C [Drosophila melanogaster]	4	4	1	4	0	0	0	4	0	0	0	4	0	0	0	0.0584255		0.0905313
102	1	gi|18858175|ref|NP_572524.1|				18858175		7.1	535	58065	CG7033 [Drosophila melanogaster]	4	4	1	2	0	2	0	2	0	2	0	2	0	2	0	0.165823		0.566027
109	1	gi|19921944|ref|NP_610527.1| (+1)	gi|19921944|ref|NP_610527.1|&gi|24652218|ref|NP_724841.1|			19921944		3.9	1181	130864	CG1516, isoform E [Drosophila melanogaster]_x0001_gi|24652210|ref|NP_724837.1| CG1516, isoform A [Drosophila melanogaster]_x0001_gi|24652212|ref|NP_724838.1| CG1516, isoform B [Drosophila melanogaster]_x0001_gi|24652214|ref|NP_724839.1| CG1516, isoform D [Drosophila melanogaster]_x0001_gi|24652216|ref|NP_724840.1| CG1516, isoform G [Drosophila melanogaster]_x0001_gi|320543723|ref|NP_001188898.1| …	4	4	1	2	2	0	0	2	2	0	0	2	2	0	0	0.724903		0.231396
112	1	gi|19922710|ref|NP_611608.1| (+1)	gi|19922710|ref|NP_611608.1|&gi|24657306|ref|NP_726114.1|			19922710		6.6	716	80236	lamin B receptor, isoform A [Drosophila melanogaster]_x0001_gi|24657315|ref|NP_726115.1| lamin B receptor, isoform B [Drosophila melanogaster]	4	4	1	3	1	0	0	3	1	0	0	3	1	0	0	0.539637		0.142716
123	1	gi|21357685|ref|NP_649378.1|				21357685		2.6	969	109359	CG7139, isoform A [Drosophila melanogaster]	4	4	1	0	3	1	0	0	3	1	0	0	3	1	0	0.0512571		0.232549
129	1	gi|21358459|ref|NP_651782.1| (+1)	gi|21358459|ref|NP_651782.1|&gi|24651339|ref|NP_733356.1|			21358459		19.1	194	22171	ribosomal protein S7, isoform A [Drosophila melanogaster]_x0001_gi|24651337|ref|NP_733355.1| ribosomal protein S7, isoform C [Drosophila melanogaster]_x0001_gi|45553763|ref|NP_996312.1| ribosomal protein S7, isoform D [Drosophila melanogaster]	4	4	1	4	0	0	0	4	0	0	0	4	0	0	0	0.0584255		0.0905313
132	1	gi|22024141|ref|NP_610939.2|				22024141		25.9	143	16018	ribosomal protein S23 [Drosophila melanogaster]	4	4	1	3	1	0	0	3	1	0	0	3	1	0	0	0.539637		0.142716
140	1	gi|24581012|ref|NP_722763.1| (+1)	gi|24581012|ref|NP_722763.1|&gi|281376934|ref|NP_608646.3|			24581012		3	1641	188510	tho2, isoform A [Drosophila melanogaster]	4	4	1	1	2	1	0	1	2	1	0	1	2	1	0	0.403939		0.685006
151	1	gi|24641191|ref|NP_511115.2| (+1)	gi|24641191|ref|NP_511115.2|&gi|45550132|ref|NP_608948.2|			24641191		6.5	573	60810	heat shock protein 60, isoform A [Drosophila melanogaster]_x0001_gi|24641193|ref|NP_727489.1| heat shock protein 60, isoform B [Drosophila melanogaster]	4	4	1	0	1	0	3	0	1	0	3	0	1	0	3	0.230199		1
156	1	gi|24642649|ref|NP_573163.1|				24642649		2.9	412	46304	Rrp45 [Drosophila melanogaster]	4	4	1	4	0	0	0	4	0	0	0	4	0	0	0	0.0584255		0.0905313
160	1	gi|24645179|ref|NP_649835.1|				24645179		6.6	544	59388	Tcp-1eta [Drosophila melanogaster]	4	4	1	3	0	1	0	3	0	1	0	3	0	1	0	0.0896578		0.734468
171	1	gi|24648964|ref|NP_732723.1| (+1)	gi|24648964|ref|NP_732723.1|&gi|28571814|ref|NP_524448.3|			24648964		4.3	512	55060	pyruvate kinase, isoform B [Drosophila melanogaster]	4	4	1	3	1	0	0	3	1	0	0	3	1	0	0	0.539637		0.142716
174	1	gi|24649935|ref|NP_733083.1| (+1)	gi|24649935|ref|NP_733083.1|&gi|24649937|ref|NP_733084.1|			24649935		8.6	443	48706	vig2, isoform B [Drosophila melanogaster]	4	4	1	3	1	0	0	3	1	0	0	3	1	0	0	0.539637		0.142716
184	1	gi|24656161|ref|NP_647733.1|				24656161		2.7	1152	124066	MEP-1, isoform A [Drosophila melanogaster]_x0001_gi|24656166|ref|NP_728761.1| MEP-1, isoform B [Drosophila melanogaster]_x0001_gi|24656171|ref|NP_728762.1| MEP-1, isoform C [Drosophila melanogaster]_x0001_gi|24656175|ref|NP_728763.1| MEP-1, isoform D [Drosophila melanogaster]_x0001_gi|24656180|ref|NP_728764.1| MEP-1, isoform E [Drosophila melanogaster]_x0001_gi|24656183|ref|NP_728765.1| MEP-1, is…	4	4	1	1	3	0	0	1	3	0	0	1	3	0	0	0.202352		0.397326
198	1	gi|24762707|ref|NP_611955.2|				24762707		5.6	657	75012	CG4806 [Drosophila melanogaster]	4	4	1	2	2	0	0	2	2	0	0	2	2	0	0	0.724903		0.231396
209	1	gi|281364936|ref|NP_723771.4|				281364936		3.9	1094	127598	CG5792, isoform D [Drosophila melanogaster]	4	4	1	2	2	0	0	2	2	0	0	2	2	0	0	0.724903		0.231396
224	1	gi|45549251|ref|NP_524679.3| (+1)	gi|45549251|ref|NP_524679.3|&gi|45552895|ref|NP_995974.1|			45549251		2.8	1504	162380	misshapen, isoform A [Drosophila melanogaster]	4	4	1	2	1	1	0	2	1	1	0	2	1	1	0	0.809664		0.987546
262	1	gi|45551966|ref|NP_733041.2|_family		gi|45551966|ref|NP_733041.2|&gi|45550823|ref|NP_651292.2|		45551966		'(5.3)	'(928)	'(102076)	'(scaffold attachment factor B, isoform B [Drosophila melanogaster])	4	4	1	3	1	0	0	3	1	0	0	3	1	0	0	0.539637		0.142716
56	1	gi|17136518|ref|NP_476750.1| (+1)	gi|17136518|ref|NP_476750.1|&gi|45551198|ref|NP_726745.2|			17136518		11.9	270	30229	stubarista, isoform A [Drosophila melanogaster]_x0001_gi|24639112|ref|NP_726744.1| stubarista, isoform B [Drosophila melanogaster]	3	3	1	2	0	1	0	2	0	1	0	2	0	1	0	0.165823		0.987546
58	1	gi|17136624|ref|NP_476807.1|				17136624		10.4	385	39500	heterogeneous nuclear ribonucleoprotein at 87F, isoform A [Drosophila melanogaster]_x0001_gi|281361714|ref|NP_001163602.1| heterogeneous nuclear ribonucleoprotein at 87F, isoform C [Drosophila melanogaster]	3	1	0.333	2	1	0	0	1	0	0	0	2	0.5	0	0	0.513897		0.231396
96	1	gi|17975520|ref|NP_525120.1| (+1)	gi|17975520|ref|NP_525120.1|&gi|386768562|ref|NP_001246490.1|			17975520		9.1	508	56832	nucleolar protein at 60B, isoform A [Drosophila melanogaster]_x0001_gi|62471759|ref|NP_001014547.1| nucleolar protein at 60B, isoform B [Drosophila melanogaster]_x0001_gi|281364183|ref|NP_001163286.1| nucleolar protein at 60B, isoform C [Drosophila melanogaster]_x0001_gi|281364185|ref|NP_001163287.1| nucleolar protein at 60B, isoform D [Drosophila melanogaster]_x0001_gi|281364187|ref|NP_001163288…	3	3	1	3	0	0	0	3	0	0	0	3	0	0	0	0.0896578		0.142716
100	1	gi|18079273|ref|NP_511109.1| (+1)	gi|18079273|ref|NP_511109.1|&gi|24641090|ref|NP_727448.1|			18079273		9.4	299	32910	stress-sensitive B, isoform A [Drosophila melanogaster]_x0001_gi|24641095|ref|NP_727450.1| stress-sensitive B, isoform B [Drosophila melanogaster]	3	3	1	2	0	1	0	2	0	1	0	2	0	1	0	0.165823		0.987546
103	1	gi|18859937|ref|NP_573229.1|				18859937		11.9	336	37383	CG8289 [Drosophila melanogaster]	3	3	1	0	3	0	0	0	3	0	0	0	3	0	0	0.0512571		1
107	1	gi|19921778|ref|NP_610339.1|				19921778		4.8	793	89054	spenito, isoform B [Drosophila melanogaster]_x0001_gi|24586450|ref|NP_724633.1| spenito, isoform A [Drosophila melanogaster]	3	3	1	3	0	0	0	3	0	0	0	3	0	0	0	0.0896578		0.142716
108	1	gi|19921922|ref|NP_610503.1|				19921922		16.9	124	14534	ribosomal protein L31, isoform B [Drosophila melanogaster]_x0001_gi|24652126|ref|NP_724804.1| ribosomal protein L31, isoform A [Drosophila melanogaster]_x0001_gi|24652129|ref|NP_724805.1| ribosomal protein L31, isoform C [Drosophila melanogaster]	3	3	1	0	3	0	0	0	3	0	0	0	3	0	0	0.0512571		1
118	1	gi|20130037|ref|NP_611095.1|				20130037		1.8	1448	160853	clueless [Drosophila melanogaster]	3	3	1	0	2	1	0	0	2	1	0	0	2	1	0	0.0897448		0.232549
119	1	gi|21356159|ref|NP_651969.1|				21356159		9.7	216	24709	ran, isoform A [Drosophila melanogaster]_x0001_gi|24641219|ref|NP_727499.1| ran, isoform B [Drosophila melanogaster]	3	3	1	3	0	0	0	3	0	0	0	3	0	0	0	0.0896578		0.142716
128	1	gi|21358245|ref|NP_648724.1|				21358245		3.5	836	91729	CG13472 [Drosophila melanogaster]	3	3	1	2	1	0	0	2	1	0	0	2	1	0	0	0.809664		0.231396
135	1	gi|22026970|ref|NP_652034.2| (+2)	gi|22026970|ref|NP_652034.2|&gi|24586636|ref|NP_724696.1|&gi|62471689|ref|NP_001014512.1|			22026970		3.6	715	80379	Acyl-CoA synthetase long-chain, isoform B [Drosophila melanogaster]_x0001_gi|24586634|ref|NP_724695.1| Acyl-CoA synthetase long-chain, isoform A [Drosophila melanogaster]_x0001_gi|62471681|ref|NP_001014508.1| Acyl-CoA synthetase long-chain, isoform H [Drosophila melanogaster]_x0001_gi|62471687|ref|NP_001014511.1| Acyl-CoA synthetase long-chain, isoform E [Drosophila melanogaster]	3	3	1	0	2	1	0	0	2	1	0	0	2	1	0	0.0897448		0.232549
149	1	gi|24640745|ref|NP_511096.2|				24640745		8.5	449	49982	oligosaccharyltransferase 48kD subunit [Drosophila melanogaster]	3	3	1	2	1	0	0	2	1	0	0	2	1	0	0	0.809664		0.231396
157	1	gi|24643268|ref|NP_573388.1|				24643268		6.5	354	38585	lethal (1) G0156, isoform A [Drosophila melanogaster]_x0001_gi|386764719|ref|NP_728257.2| lethal (1) G0156, isoform C [Drosophila melanogaster]	3	3	1	3	0	0	0	3	0	0	0	3	0	0	0	0.0896578		0.142716
181	1	gi|24654638|ref|NP_728505.1| (+3)	gi|24654638|ref|NP_728505.1|&gi|24654644|ref|NP_728507.1|&gi|281360563|ref|NP_001163305.1|&gi|45552841|ref|NP_995946.1|			24654638		2.1	2649	298509	enhancer of bithorax, isoform B [Drosophila melanogaster]	3	3	1	1	0	2	0	1	0	2	0	1	0	2	0	0.327056		0.325671
182	1	gi|24655003|ref|NP_523781.2|				24655003		2.5	1301	144277	Dodeca-satellite-binding protein 1, isoform C [Drosophila melanogaster]_x0001_gi|24655007|ref|NP_725785.1| Dodeca-satellite-binding protein 1, isoform D [Drosophila melanogaster]_x0001_gi|24655011|ref|NP_725786.1| Dodeca-satellite-binding protein 1, isoform E [Drosophila melanogaster]_x0001_gi|24655014|ref|NP_725787.1| Dodeca-satellite-binding protein 1, isoform F [Drosophila melanogaster]_x0001_…	3	3	1	1	0	2	0	1	0	2	0	1	0	2	0	0.327056		0.325671
203	1	gi|281360460|ref|NP_722609.2|				281360460		4.4	413	47446	CG31974 [Drosophila melanogaster]	3	3	1	0	0	1	2	0	0	1	2	0	0	1	2	1		0.232549
213	1	gi|28572126|ref|NP_651040.3|				28572126		7.5	496	54838	Nop56 [Drosophila melanogaster]	3	3	1	2	0	1	0	2	0	1	0	2	0	1	0	0.165823		0.987546
261	1	gi|24665539|ref|NP_648922.1|_family		gi|24665539|ref|NP_648922.1|&gi|24665547|ref|NP_730202.1|		24665539		'(2.6)	'(2114)	'(232075)	'(CG9674, isoform A [Drosophila melanogaster]_x0001_gi|28574881|ref|NP_788517.1| CG9674, isoform D [Drosophila melanogaster])	3	3	1	3	0	0	0	3	0	0	0	3	0	0	0	0.0896578		0.142716
54	1	gi|17136480|ref|NP_476727.1| (+2)	gi|17136480|ref|NP_476727.1|&gi|17136482|ref|NP_476728.1|&gi|17136484|ref|NP_476729.1|			17136480		1.7	1504	168600	slit, isoform C [Drosophila melanogaster]_x0001_gi|161077132|ref|NP_001097334.1| slit, isoform E [Drosophila melanogaster]	2	2	1	2	0	0	0	2	0	0	0	2	0	0	0	0.165823		0.231396
63	1	gi|17136880|ref|NP_476963.1| (+1)	gi|17136880|ref|NP_476963.1|&gi|320544519|ref|NP_001188689.1|			17136880		7.4	149	17023	ribosomal protein L27A, isoform A [Drosophila melanogaster]	2	2	1	2	0	0	0	2	0	0	0	2	0	0	0	0.165823		0.231396
69	1	gi|17137500|ref|NP_477329.1|				17137500		2.4	700	72388	ebi [Drosophila melanogaster]	2	2	1	0	0	2	0	0	0	2	0	0	0	2	0	1		0.0913343
90	1	gi|17864148|ref|NP_524608.1| (+2)	gi|17864148|ref|NP_524608.1|&gi|24651660|ref|NP_733432.1|&gi|281362913|ref|NP_001163784.1|			17864148		2	879	97278	gamma-coatomer protein, isoform A [Drosophila melanogaster]	2	2	1	0	0	2	0	0	0	2	0	0	0	2	0	1		0.0913343
105	1	gi|19920668|ref|NP_608819.1|				19920668		2.7	641	73601	CG3702 [Drosophila melanogaster]	2	2	1	2	0	0	0	2	0	0	0	2	0	0	0	0.165823		0.231396
110	1	gi|19922276|ref|NP_610995.1|				19922276		1.9	1179	134336	SMC2 [Drosophila melanogaster]	2	2	1	0	0	2	0	0	0	2	0	0	0	2	0	1		0.0913343
137	1	gi|221330901|ref|NP_729108.2|				221330901		7.7	349	39456	CG32409 [Drosophila melanogaster]	2	2	1	2	0	0	0	2	0	0	0	2	0	0	0	0.165823		0.231396
148	1	gi|24640442|ref|NP_572420.1|				24640442		7.8	321	35118	CG1444 [Drosophila melanogaster]	2	2	1	2	0	0	0	2	0	0	0	2	0	0	0	0.165823		0.231396
153	1	gi|24642336|ref|NP_727910.1| (+1)	gi|24642336|ref|NP_727910.1|&gi|281360949|ref|NP_001162767.1|			24642336		2.9	877	97810	shibire, isoform K [Drosophila melanogaster]_x0001_gi|45555473|ref|NP_996465.1| shibire, isoform G [Drosophila melanogaster]_x0001_gi|45555485|ref|NP_996466.1| shibire, isoform F [Drosophila melanogaster]_x0001_gi|281360946|ref|NP_001162766.1| shibire, isoform J [Drosophila melanogaster]	2	2	1	0	0	2	0	0	0	2	0	0	0	2	0	1		0.0913343
161	1	gi|24645339|ref|NP_649887.1| (+1)	gi|24645339|ref|NP_649887.1|&gi|24650253|ref|NP_651460.2|			24645339		13.7	168	18432	ribosomal protein L34b, isoform A [Drosophila melanogaster]_x0001_gi|24645341|ref|NP_731345.1| ribosomal protein L34b, isoform B [Drosophila melanogaster]	2	2	1	2	0	0	0	2	0	0	0	2	0	0	0	0.165823		0.231396
164	1	gi|24646242|ref|NP_650178.1| (+1)	gi|24646242|ref|NP_650178.1|&gi|45551883|ref|NP_731688.2|			24646242		2.9	1081	119854	MBD-R2, isoform A [Drosophila melanogaster]	2	2	1	0	0	2	0	0	0	2	0	0	0	2	0	1		0.0913343
202	1	gi|281359535|ref|NP_726564.5| (+6)	gi|281359535|ref|NP_726564.5|&gi|281359537|ref|NP_001033803.3|&gi|281359539|ref|NP_001014688.3|&gi|281359545|ref|NP_001014687.3|&gi|320541587|ref|NP_001188515.1|&gi|320541589|ref|NP_001188516.1|&gi|320541591|ref|NP_001188517.1|			281359535		2.2	1206	132944	plasma membrane calcium ATPase, isoform I [Drosophila melanogaster]_x0001_gi|281359541|ref|NP_726565.5| plasma membrane calcium ATPase, isoform L [Drosophila melanogaster]_x0001_gi|320541585|ref|NP_001188514.1| plasma membrane calcium ATPase, isoform O [Drosophila melanogaster]	2	2	1	0	0	2	0	0	0	2	0	0	0	2	0	1		0.0913343
205	1	gi|281361540|ref|NP_524306.3|				281361540		7.8	408	45758	mitochondrial ribosomal protein L37 [Drosophila melanogaster]	2	2	1	2	0	0	0	2	0	0	0	2	0	0	0	0.165823		0.231396
210	1	gi|28571689|ref|NP_788665.1| (+2)	gi|28571689|ref|NP_788665.1|&gi|28571691|ref|NP_788668.1|&gi|386765708|ref|NP_788671.2|			28571689		6.6	350	39783	B52, isoform A [Drosophila melanogaster]_x0001_gi|28571699|ref|NP_788666.1| B52, isoform C [Drosophila melanogaster]_x0001_gi|386765710|ref|NP_788667.2| B52, isoform N [Drosophila melanogaster]	2	2	1	2	0	0	0	2	0	0	0	2	0	0	0	0.165823		0.231396
217	1	gi|28574733|ref|NP_787968.1|				28574733		2.1	1182	134874	CG33123 [Drosophila melanogaster]	2	2	1	2	0	0	0	2	0	0	0	2	0	0	0	0.165823		0.231396
218	1	gi|28574757|ref|NP_649426.3|				28574757		2.9	926	101054	chromator, isoform A [Drosophila melanogaster]_x0001_gi|45551828|ref|NP_730762.2| chromator, isoform B [Drosophila melanogaster]_x0001_gi|45551829|ref|NP_730763.2| chromator, isoform C [Drosophila melanogaster]	2	2	1	2	0	0	0	2	0	0	0	2	0	0	0	0.165823		0.231396
PAW_quantitative_protein_report settings:
PSEUDO:	2	(used in pseudo-redudant and pseudo-subset tests)
LOW:	2.5	(used in combination test - min. ave. true unique count)
SHARE:	40	(used in combination test - absolute ave. share count)
MASS:	20	(used in combination test - relative shared-to-unique fraction)
Proteins:	235	Total number of proteins identified (including contaminants keratin and trypsin)
Candidates:	92	Number of proteins with shared peptides
Keepers:	37	Collapsed Number of proteins with shared peptides
Note: Filter column set to Blanks (i.e. contaminants keratin and trypsin removed)
