# Supplementary material for: The Drosophila Helicase Maleless (MLE) is Implicated in Functions Distinct From its Role in Dosage Compensation
Source: Mol Cell Proteomics. 2015 Mar 16;14(6):1478–88. doi: 10.1074/mcp.M114.040667 (PMC4458714; doi:10.1074/mcp.M114.040667)
Supplement: Supplemental Data [file supp_M114.040667_mcp.M114.040667-3.xlsx]

## Sheet: protein_summary_7
	929	Proteins identified in all samples		Filter set to Blanks i.e contaminants (keratin, trypsin, BSA), reversed and redundant removed								Total	Total	Total	Total	Total	Total	Total	Total	Total	Unique	Unique	Unique	Unique	Unique	Unique	Unique	Unique	Unique	Corrected	Corrected	Corrected	Corrected	Corrected	Corrected	Corrected	Corrected	Corrected
ProtGroup	Counter	Accession	Link	Filter	Coverage	SeqLength	MW	Description	CountsTot	UniqueTot	UniqFrac	LUC1626_EMPTYV-1_ 1Dbands_75um_140min_20141202_VE2	LUC1626_EMPTYV-2_ 1Dbands_75um_140min_20141202_VE2	LUC1626_FLAG_1Dbands_75um_140min_20141202_VE2	LUC1626_GFP-1_ 1Dbands_75um_140min_20141202_VE2	LUC1626_GFP-2_ 1Dbands_75um_140min_20141202_VE2	LUC1626_MLE-1_ 1Dbands_75um_140min_20141202_VE2	LUC1626_MLE-2_ 1Dbands_75um_140min_20141202_VE2	LUC1626_MSL2kd_1Dbands_75um_140min_20141202_VE2	LUC1626_RNase_1Dbands_75um_140min_20141202_VE2	LUC1626_EMPTYV-1_ 1Dbands_75um_140min_20141202_VE2	LUC1626_EMPTYV-2_ 1Dbands_75um_140min_20141202_VE2	LUC1626_FLAG_1Dbands_75um_140min_20141202_VE2	LUC1626_GFP-1_ 1Dbands_75um_140min_20141202_VE2	LUC1626_GFP-2_ 1Dbands_75um_140min_20141202_VE2	LUC1626_MLE-1_ 1Dbands_75um_140min_20141202_VE2	LUC1626_MLE-2_ 1Dbands_75um_140min_20141202_VE2	LUC1626_MSL2kd_1Dbands_75um_140min_20141202_VE2	LUC1626_RNase_1Dbands_75um_140min_20141202_VE2	LUC1626_EMPTYV-1_ 1Dbands_75um_140min_20141202_VE2	LUC1626_EMPTYV-2_ 1Dbands_75um_140min_20141202_VE2	LUC1626_FLAG_1Dbands_75um_140min_20141202_VE2	LUC1626_GFP-1_ 1Dbands_75um_140min_20141202_VE2	LUC1626_GFP-2_ 1Dbands_75um_140min_20141202_VE2	LUC1626_MLE-1_ 1Dbands_75um_140min_20141202_VE2	LUC1626_MLE-2_ 1Dbands_75um_140min_20141202_VE2	LUC1626_MSL2kd_1Dbands_75um_140min_20141202_VE2	LUC1626_RNase_1Dbands_75um_140min_20141202_VE2	OtherLoci
967	1	gi|62862344|ref|NP_001015319.1|	62862344		80.4	459	52203	eukaryotic initiation factor 4B, isoform B [Drosophila melanogaster]	2873	2873	1	244	516	31	392	389	263	368	301	369	244	516	31	392	389	263	368	301	369	244	516	31	392	389	263	368	301	369
16	1	CONT_088		contaminant	63.8	644	66019	KERATIN, TYPE II CYTOSKELETAL 1 (CYTOKERATIN 1) (K1) (CK 1) (67 KD CYTOKERATIN) (HAIR ALPHA PROTEIN) [Homo sapiens].	2702	583	0.216	347	372	319	356	407	145	158	209	389	82	84	80	77	93	14	17	32	104	323.272	346.32	280.989	322.426	378.816	122.202	139.937	194.856	375.072	CONT_049, CONT_064, CONT_070, CONT_073, CONT_079, CONT_088, CONT_089, CONT_102, CONT_120, CONT_129, CONT_130, CONT_131, CONT_132, CONT_133, CONT_137, CONT_140, CONT_142, CONT_143
80	1	gi|17136342|ref|NP_476641.1|	17136342		58.2	1293	143662	maleless, isoform A [Drosophila melanogaster]	2535	2535	1	1	1	0	0	0	539	489	489	1016	1	1	0	0	0	539	489	489	1016	1	1	0	0	0	539	489	489	1016
31	1	CONT_143		contaminant	49	643	65495	keratin, 67K type II cytoskeletal [Homo sapiens].	2118	17	0.008	263	288	239	279	314	132	142	177	284	1	4	3	2	2	2	2	0	1	3.908	16.305	10.437	8.323	8.104	17.315	16.346	0	3.588	CONT_049, CONT_064, CONT_070, CONT_073, CONT_079, CONT_088, CONT_089, CONT_102, CONT_120, CONT_129, CONT_130, CONT_131, CONT_132, CONT_133, CONT_137, CONT_140, CONT_142, CONT_143
17	1	CONT_089		contaminant	45.4	493	52790	keratin, 67K type II cytoskeletal (fragment) [Homo sapiens].	1543	22	0.014	160	204	181	217	243	102	97	132	207	5	2	10	1	1	0	0	1	2	13.502	6.377	27.643	3.517	3.42	0	0	4.809	5.767	CONT_049, CONT_064, CONT_070, CONT_073, CONT_079, CONT_088, CONT_089, CONT_102, CONT_120, CONT_129, CONT_130, CONT_131, CONT_132, CONT_133, CONT_137, CONT_140, CONT_142, CONT_143
22	1	CONT_121		contaminant	62.1	593	59520	KERATIN, TYPE I CYTOSKELETAL 10 (CYTOKERATIN 10) (K10) (CK 10) [Homo sapiens].	1482	289	0.195	189	174	148	244	229	77	87	159	175	38	31	40	44	41	7	13	38	37	163.807	140.718	131.295	205.491	180.744	61.133	80.857	144.186	145.918	CONT_046, CONT_050, CONT_068, CONT_082, CONT_094, CONT_101, CONT_121, CONT_146, CONT_152, CONT_156
6	1	CONT_046		contaminant	47.2	561	57248	keratin 10, type I, epidermal [Homo sapiens].	1248	55	0.044	156	152	113	208	200	72	75	125	147	5	9	5	8	12	2	1	4	9	21.553	40.854	16.412	37.362	52.901	17.467	6.22	15.177	35.493	CONT_046, CONT_050, CONT_068, CONT_082, CONT_094, CONT_101, CONT_121, CONT_146, CONT_152, CONT_156
11	1	CONT_068		contaminant	66.6	623	62130	keratin 9, cytoskeletal [Homo sapiens].	1199	1197	0.998	172	148	156	165	218	68	65	78	129	170	148	156	165	218	68	65	78	129	171.323	148	156	165	218	68	65	78	129	CONT_046, CONT_068, CONT_082, CONT_094, CONT_101, CONT_121, CONT_156
557	1	gi|22026957|ref|NP_611965.2|	22026957		51.7	1253	134363	epidermal growth factor receptor pathway substrate clone 15, isoform A [Drosophila melanogaster]	1185	19	0.016	94	165	4	205	234	97	124	145	117	6	5	0	2	4	0	2	0	0	94	138.333	2	103.5	234	0	124	0	0	gi|22026957|ref|NP_611965.2|, gi|24762734|ref|NP_726481.1|
872	1	gi|24762734|ref|NP_726481.1|	24762734		57.3	1106	119608	epidermal growth factor receptor pathway substrate clone 15, isoform C [Drosophila melanogaster]	1172	6	0.005	88	161	4	205	230	98	122	146	118	0	1	0	2	0	1	0	1	1	0	27.667	2	103.5	0	98	0	146	118	gi|22026957|ref|NP_611965.2|, gi|24762734|ref|NP_726481.1|
872.01	1	gi|24762736|ref|NP_726482.1|	24762736	redundant	51.5	1232	132113	epidermal growth factor receptor pathway substrate clone 15, isoform B [Drosophila melanogaster]	1172	6	0.005	88	161	4	205	230	98	122	146	118	0	1	0	2	0	1	0	1	1	0	27.667	2	103.5	0	98	0	146	118	gi|22026957|ref|NP_611965.2|, gi|24762734|ref|NP_726481.1|
900	1	gi|28571934|ref|NP_733405.2|	28571934		54.6	882	92424	CIN85 and CD2AP orthologue, isoform C [Drosophila melanogaster]	1048	1048	1	139	228	1	118	101	73	131	154	103	139	228	1	118	101	73	131	154	103	139	228	1	118	101	73	131	154	103
810	1	gi|24655737|ref|NP_523795.2|	24655737		74.9	447	50148	beta-Tubulin at 56D, isoform B [Drosophila melanogaster]	950	469	0.494	91	129	9	102	94	101	131	147	146	53	63	4	49	45	57	65	66	67	88.333	121.563	8	97.093	90	91.833	121.447	138.243	134	gi|22024031|ref|NP_523842.2|, gi|24655737|ref|NP_523795.2|
665	1	gi|24641402|ref|NP_727563.1|	24641402		53	656	72262	heat shock protein cognate 3, isoform A [Drosophila melanogaster]_x0001_gi|24641404|ref|NP_511132.2| heat shock protein cognate 3, isoform B [Drosophila melanogaster]_x0001_gi|24641406|ref|NP_727564.1| heat shock protein cognate 3, isoform C [Drosophila melanogaster]_x0001_gi|24641408|ref|NP_727565.1| heat shock protein cognate 3, isoform D [Drosophila melanogaster]	905	768	0.849	76	124	16	93	110	141	114	115	116	56	103	14	85	100	109	95	103	103	66.586	115.799	15.4	89.304	105.16	130.668	106.095	109.963	110.894	gi|17737967|ref|NP_524356.1|, gi|17738165|ref|NP_524474.1|, gi|24641402|ref|NP_727563.1|, gi|24646135|ref|NP_731651.1|
890	1	gi|281364339|ref|NP_608791.2|	281364339		56.1	781	88610	spindly [Drosophila melanogaster]	879	879	1	144	141	0	116	129	82	63	109	95	144	141	0	116	129	82	63	109	95	144	141	0	116	129	82	63	109	95
9	1	CONT_064		contaminant	80.5	645	65912	(S43646) cytokeratin 2, CK 2 [human, epidermis, Peptide, 645 aa].	843	519	0.616	112	101	161	147	143	33	26	50	70	71	64	120	88	85	16	16	23	36	96.95	88.403	150.468	123.803	119.552	26.294	21.489	35.482	48.358	CONT_049, CONT_064, CONT_070, CONT_073, CONT_079, CONT_088, CONT_089, CONT_102, CONT_120, CONT_129, CONT_130, CONT_131, CONT_132, CONT_133, CONT_137, CONT_140, CONT_142, CONT_143
9.01	1	CONT_072		redundant	80.5	645	65866	KERATIN, TYPE II CYTOSKELETAL 2 EPIDERMAL (CYTOKERATIN 2E) (K2E) (CK 2E) [Homo sapiens].	843	519	0.616	112	101	161	147	143	33	26	50	70	71	64	120	88	85	16	16	23	36	96.95	88.403	150.468	123.803	119.552	26.294	21.489	35.482	48.358	CONT_049, CONT_064, CONT_070, CONT_073, CONT_079, CONT_088, CONT_089, CONT_102, CONT_120, CONT_129, CONT_130, CONT_131, CONT_132, CONT_133, CONT_137, CONT_140, CONT_142, CONT_143
199	1	gi|17647529|ref|NP_523899.1|	17647529		46.7	717	81866	heat shock protein 83 [Drosophila melanogaster]	756	565	0.747	69	82	8	65	85	116	91	105	135	54	59	6	48	59	87	66	79	107	64.417	76.414	8	60.378	78.806	106.442	84.934	99.179	128.14	gi|17647529|ref|NP_523899.1|, gi|21357739|ref|NP_651601.1|, gi|24586016|ref|NP_477439.2|
92	1	gi|17136564|ref|NP_476772.1|	17136564		59.8	450	49909	alpha-Tubulin at 84B [Drosophila melanogaster]	709	709	1	66	93	9	66	62	129	111	90	83	66	93	9	66	62	129	111	90	83	66	93	9	66	62	129	111	90	83
92.01	1	gi|17737821|ref|NP_524264.1|	17737821	redundant	59.8	450	49891	alpha-Tubulin at 84D [Drosophila melanogaster]	709	709	1	66	93	9	66	62	129	111	90	83	66	93	9	66	62	129	111	90	83	66	93	9	66	62	129	111	90	83
247	1	gi|17737967|ref|NP_524356.1|	17737967		65.7	651	71132	heat shock protein cognate 4, isoform A [Drosophila melanogaster]_x0001_gi|24647034|ref|NP_731987.1| heat shock protein cognate 4, isoform B [Drosophila melanogaster]_x0001_gi|24647036|ref|NP_731988.1| heat shock protein cognate 4, isoform C [Drosophila melanogaster]_x0001_gi|24647038|ref|NP_731989.1| heat shock protein cognate 4, isoform D [Drosophila melanogaster]_x0001_gi|28571719|ref|NP_78867…	702	544	0.775	75	90	8	86	107	83	86	88	79	49	66	6	73	93	50	67	74	66	64.143	77.201	6.6	81.696	101.756	60.865	74.825	80.976	71.059	gi|17737967|ref|NP_524356.1|, gi|17738165|ref|NP_524474.1|, gi|24641402|ref|NP_727563.1|, gi|24646135|ref|NP_731651.1|
27	1	CONT_133		contaminant	55.5	564	60068	KERATIN, TYPE II CYTOSKELETAL 6F (CYTOKERATIN 6F) (CK 6F) (K6F KERATIN) [Homo sapiens].	654	2	0.003	60	68	65	128	105	37	38	69	84	0	0	1	1	0	0	0	0	0	3.75	3.579	10.742	17.769	1	2.067	2.11	3.702	0	CONT_049, CONT_064, CONT_070, CONT_073, CONT_079, CONT_088, CONT_089, CONT_102, CONT_120, CONT_129, CONT_130, CONT_131, CONT_132, CONT_133, CONT_137, CONT_140, CONT_142, CONT_143
182	1	gi|17530805|ref|NP_511052.1|	17530805		65.4	376	41823	actin 5C, isoform B [Drosophila melanogaster]_x0001_gi|24639997|ref|NP_727048.1| actin 5C, isoform A [Drosophila melanogaster]_x0001_gi|62473515|ref|NP_001014725.1| actin 5C, isoform D [Drosophila melanogaster]_x0001_gi|62473526|ref|NP_001014726.1| actin 5C, isoform C [Drosophila melanogaster]	642	1	0.002	115	121	11	51	57	86	92	54	55	1	0	0	0	0	0	0	0	0	115	37.417	3.25	15.083	17	24.833	0	17.167	7.5	gi|17137090|ref|NP_477091.1|, gi|17530805|ref|NP_511052.1|, gi|17647133|ref|NP_523625.1|, gi|17975540|ref|NP_524210.1|
187	1	gi|17647133|ref|NP_523625.1|	17647133		57.7	376	41825	actin 42A [Drosophila melanogaster]	639	1	0.002	114	121	11	51	57	86	92	53	54	0	0	0	0	0	0	1	0	0	0	37.417	3.25	15.083	17	24.833	56.5	16.833	7.5	gi|17137090|ref|NP_477091.1|, gi|17530805|ref|NP_511052.1|, gi|17647133|ref|NP_523625.1|, gi|17975540|ref|NP_524210.1|
771	1	gi|24651001|ref|NP_652000.1|	24651001		55	431	48969	Ef1gamma, isoform A [Drosophila melanogaster]_x0001_gi|24651003|ref|NP_733280.1| Ef1gamma, isoform B [Drosophila melanogaster]_x0001_gi|320543420|ref|NP_001189308.1| Ef1gamma, isoform C [Drosophila melanogaster]	634	634	1	57	87	6	45	56	81	71	136	95	57	87	6	45	56	81	71	136	95	57	87	6	45	56	81	71	136	95
159	1	gi|17137572|ref|NP_477375.1|	17137572		55.3	463	50308	elongation factor 1alpha48D, isoform A [Drosophila melanogaster]_x0001_gi|24652838|ref|NP_725085.1| elongation factor 1alpha48D, isoform B [Drosophila melanogaster]	612	612	1	69	82	13	77	75	69	52	93	82	69	82	13	77	75	69	52	93	82	69	82	13	77	75	69	52	93	82
776	1	gi|24651181|ref|NP_651740.1|	24651181		63.5	208	23760	ribosomal protein S8, isoform C [Drosophila melanogaster]_x0001_gi|386766732|ref|NP_001247362.1| ribosomal protein S8, isoform E [Drosophila melanogaster]	573	573	1	33	88	2	69	75	94	107	87	18	33	88	2	69	75	94	107	87	18	33	88	2	69	75	94	107	87	18
545	1	gi|21358555|ref|NP_650645.1|	21358555		48.9	874	98594	aluminum tubes, isoform G [Drosophila melanogaster]	571	39	0.068	73	68	4	76	69	88	77	94	22	2	5	0	3	2	13	9	3	2	73	57.5	2	76	69	82.643	64.636	94	15.333	gi|21358555|ref|NP_650645.1|, gi|24647739|ref|NP_732256.1|
550	1	gi|22024031|ref|NP_523842.2|	22024031		39.2	454	50850	beta-Tubulin at 60D [Drosophila melanogaster]	549	68	0.124	42	74	6	58	53	59	77	89	91	4	8	1	5	4	15	11	8	12	6.667	15.437	2	9.907	8	24.167	20.553	16.757	24	gi|22024031|ref|NP_523842.2|, gi|24655737|ref|NP_523795.2|
739	1	gi|24647739|ref|NP_732256.1|	24647739		50.7	842	95095	aluminum tubes, isoform A [Drosophila melanogaster]_x0001_gi|24647741|ref|NP_732257.1| aluminum tubes, isoform D [Drosophila melanogaster]_x0001_gi|24647743|ref|NP_732258.1| aluminum tubes, isoform E [Drosophila melanogaster]_x0001_gi|24647745|ref|NP_732259.1| aluminum tubes, isoform F [Drosophila melanogaster]_x0001_gi|45553397|ref|NP_996227.1| aluminum tubes, isoform B [Drosophila melanogaster]	537	5	0.009	71	64	4	73	67	76	70	91	21	0	1	0	0	0	1	2	0	1	0	11.5	2	0	0	6.357	14.364	0	7.667	gi|21358555|ref|NP_650645.1|, gi|24647739|ref|NP_732256.1|
34	1	CONT_156		contaminant	59.6	473	51239	type I keratin 16 [human, epidermal keratinocytes, Peptide, 473 aa].	524	205	0.391	90	31	63	122	73	10	22	61	52	26	7	30	65	27	6	9	22	13	60.37	15.938	44.062	100.71	47.433	9.4	17.942	44.19	29.654	CONT_046, CONT_050, CONT_068, CONT_082, CONT_094, CONT_101, CONT_121, CONT_146, CONT_152, CONT_156
494	1	gi|21357009|ref|NP_648091.1|	21357009		44.7	188	21666	ribosomal protein L18 [Drosophila melanogaster]	515	515	1	9	52	0	49	53	122	123	72	35	9	52	0	49	53	122	123	72	35	9	52	0	49	53	122	123	72	35
130	1	gi|17137090|ref|NP_477091.1|	17137090		43.1	376	41803	actin 87E, isoform A [Drosophila melanogaster]_x0001_gi|24646579|ref|NP_731812.1| actin 87E, isoform B [Drosophila melanogaster]	509	0	0	86	94	9	42	47	73	76	40	42	0	0	0	0	0	0	0	0	0	2	23.917	2.25	10.583	12	18.333	0	10.167	1	gi|17137090|ref|NP_477091.1|, gi|17530805|ref|NP_511052.1|, gi|17647133|ref|NP_523625.1|, gi|17975540|ref|NP_524210.1|
130.01	1	gi|17647135|ref|NP_523800.1|	17647135	redundant	43.1	376	41836	actin 57B, isoform A [Drosophila melanogaster]	509	0	0	86	94	9	42	47	73	76	40	42	0	0	0	0	0	0	0	0	0	2	23.917	2.25	10.583	12	18.333	0	10.167	1	gi|17137090|ref|NP_477091.1|, gi|17530805|ref|NP_511052.1|, gi|17647133|ref|NP_523625.1|, gi|17975540|ref|NP_524210.1|
130.02	1	gi|281363856|ref|NP_001163219.1|	281363856	redundant	45	360	40259	actin 57B, isoform C [Drosophila melanogaster]	509	0	0	86	94	9	42	47	73	76	40	42	0	0	0	0	0	0	0	0	0	2	23.917	2.25	10.583	12	18.333	0	10.167	1	gi|17137090|ref|NP_477091.1|, gi|17530805|ref|NP_511052.1|, gi|17647133|ref|NP_523625.1|, gi|17975540|ref|NP_524210.1|
15	1	CONT_082		contaminant	51.3	472	51664	KERATIN, TYPE I CYTOSKELETAL 14 (CYTOKERATIN 14) (K14) (CK 14) [Homo sapiens].	504	132	0.262	84	35	72	95	84	5	17	57	55	15	9	31	26	23	0	3	11	14	38.996	22.491	52.617	49.738	54.781	0.5	6.981	28.018	33.935	CONT_046, CONT_050, CONT_068, CONT_082, CONT_094, CONT_101, CONT_121, CONT_146, CONT_152, CONT_156
25	1	CONT_131		contaminant	55.7	564	60201	KERATIN, TYPE II CYTOSKELETAL 6C (CYTOKERATIN 6C) (CK 6C) (K6C KERATIN) [Homo sapiens].	485	0	0	73	42	61	111	78	19	22	39	40	0	0	0	0	0	0	0	0	0	0.75	3.179	0	0	0.5	1.483	2.21	4.102	1	CONT_049, CONT_064, CONT_070, CONT_073, CONT_079, CONT_088, CONT_089, CONT_102, CONT_120, CONT_129, CONT_130, CONT_131, CONT_132, CONT_133, CONT_137, CONT_140, CONT_142, CONT_143
291	1	gi|17975540|ref|NP_524210.1|	17975540		43.1	376	41788	actin 79B [Drosophila melanogaster]	480	2	0.004	73	89	9	41	44	72	73	39	40	0	0	0	0	0	0	1	0	1	2	22.25	2.25	10.25	11	18	37.5	9.833	40	gi|17137090|ref|NP_477091.1|, gi|17530805|ref|NP_511052.1|, gi|17647133|ref|NP_523625.1|, gi|17975540|ref|NP_524210.1|
23	1	CONT_129		contaminant	55.7	564	60046	KERATIN, TYPE II CYTOSKELETAL 6A (CYTOKERATIN 6A) (CK 6A) (K6A KERATIN) [Homo sapiens].	476	7	0.015	71	41	63	106	77	19	22	38	39	1	0	4	1	1	0	0	0	0	33.34	2.929	28.068	31.6	34.478	1.483	2.21	3.852	1	CONT_049, CONT_064, CONT_070, CONT_073, CONT_079, CONT_088, CONT_089, CONT_102, CONT_120, CONT_129, CONT_130, CONT_131, CONT_132, CONT_133, CONT_137, CONT_140, CONT_142, CONT_143
520	1	gi|21357739|ref|NP_651601.1|	21357739		37.5	787	90240	glycoprotein 93 [Drosophila melanogaster]	473	360	0.761	43	68	2	41	47	82	64	51	75	31	58	2	29	29	59	53	36	63	35.376	62.957	2	33.519	34.932	68.295	57.899	40.696	67.447	gi|17647529|ref|NP_523899.1|, gi|21357739|ref|NP_651601.1|
957	1	gi|45551915|ref|NP_732260.2|	45551915		58.2	306	35005	CG31251 [Drosophila melanogaster]	468	468	1	55	80	1	31	46	77	50	84	44	55	80	1	31	46	77	50	84	44	55	80	1	31	46	77	50	84	44
26	1	CONT_132		contaminant	52.8	564	60224	KERATIN, TYPE II CYTOSKELETAL 6E (CYTOKERATIN 6E) (CK 6E) (K6E KERATIN) [Homo sapiens].	440	0	0	56	44	55	101	70	23	23	33	35	0	0	0	0	0	0	0	0	0	1.25	3.979	0	0	0.5	2.317	2.61	4.702	1	CONT_049, CONT_064, CONT_070, CONT_073, CONT_079, CONT_088, CONT_089, CONT_102, CONT_120, CONT_129, CONT_130, CONT_131, CONT_132, CONT_133, CONT_137, CONT_140, CONT_142, CONT_143
24	1	CONT_130		contaminant	55.7	564	60000	KERATIN, TYPE II CYTOSKELETAL 6B (CYTOKERATIN 6B) (CK 6B) (K6B KERATIN) [Homo sapiens].	424	3	0.007	60	43	58	95	59	22	21	29	37	0	0	0	2	0	0	0	0	1	3.25	3.979	0	38.469	1	2.067	2.11	3.702	20.481	CONT_049, CONT_064, CONT_070, CONT_073, CONT_079, CONT_088, CONT_089, CONT_102, CONT_120, CONT_129, CONT_130, CONT_131, CONT_132, CONT_133, CONT_137, CONT_140, CONT_142, CONT_143
79	1	gi|17136324|ref|NP_476632.1|	17136324		66.7	246	27472	ribosomal protein S3 [Drosophila melanogaster]	424	424	1	50	53	3	42	41	36	55	77	67	50	53	3	42	41	36	55	77	67	50	53	3	42	41	36	55	77	67
261	1	gi|17864162|ref|NP_524618.1|	17864162		75	268	30341	ribosomal protein S3A, isoform A [Drosophila melanogaster]_x0001_gi|386763373|ref|NP_001245404.1| ribosomal protein S3A, isoform F [Drosophila melanogaster]	414	414	1	37	55	1	35	39	84	76	49	38	37	55	1	35	39	84	76	49	38	37	55	1	35	39	84	76	49	38
850	1	gi|24665395|ref|NP_648905.1|	24665395		52.3	440	45416	CG4169 [Drosophila melanogaster]	403	403	1	27	38	2	46	46	60	63	60	61	27	38	2	46	46	60	63	60	61	27	38	2	46	46	60	63	60	61
7	1	CONT_049		contaminant	42.8	589	62035	keratin K5, 58K type II, epidermal (version 2) (fragment) [Homo sapiens].	392	48	0.122	61	33	55	64	68	14	13	40	44	4	2	6	12	13	0	1	4	6	35.412	17.397	24.058	45.912	50.597	1.167	7.229	33.624	35.471	CONT_049, CONT_064, CONT_070, CONT_073, CONT_079, CONT_088, CONT_089, CONT_102, CONT_120, CONT_129, CONT_130, CONT_131, CONT_132, CONT_133, CONT_137, CONT_140, CONT_142, CONT_143
640	1	gi|24638766|ref|NP_726631.1|	24638766		48.9	505	54109	ATP synthase-beta, isoform A [Drosophila melanogaster]	384	384	1	51	42	2	40	45	47	54	40	63	51	42	2	40	45	47	54	40	63	51	42	2	40	45	47	54	40	63
294	1	gi|17975579|ref|NP_524884.1|	17975579		68.9	151	16266	ribosomal protein S14a, isoform B [Drosophila melanogaster]_x0001_gi|17977696|ref|NP_536352.1| ribosomal protein S14b [Drosophila melanogaster]_x0001_gi|24640451|ref|NP_727218.1| ribosomal protein S14a, isoform A [Drosophila melanogaster]	382	382	1	40	49	5	44	49	34	74	55	32	40	49	5	44	49	34	74	55	32	40	49	5	44	49	34	74	55	32
698	1	gi|24644479|ref|NP_524243.2|	24644479		51.6	719	78549	Rm62, isoform A [Drosophila melanogaster]	381	317	0.832	33	42	3	27	33	75	65	52	51	23	36	3	23	28	56	56	45	47	31.353	41.683	3	26.958	33	73.875	64.26	51.691	50.922	gi|17985987|ref|NP_536783.1|, gi|18857967|ref|NP_572424.1|, gi|21355075|ref|NP_649767.1|, gi|24584994|ref|NP_609888.2|, gi|24644479|ref|NP_524243.2|, gi|28574962|ref|NP_648062.2|
698.01	1	gi|24644481|ref|NP_731031.1|	24644481	redundant	64.5	575	62475	Rm62, isoform D [Drosophila melanogaster]_x0001_gi|281361218|ref|NP_001163528.1| Rm62, isoform H [Drosophila melanogaster]	381	317	0.832	33	42	3	27	33	75	65	52	51	23	36	3	23	28	56	56	45	47	31.353	41.683	3	26.958	33	73.875	64.26	51.691	50.922	gi|17985987|ref|NP_536783.1|, gi|18857967|ref|NP_572424.1|, gi|21355075|ref|NP_649767.1|, gi|24584994|ref|NP_609888.2|, gi|24644479|ref|NP_524243.2|, gi|28574962|ref|NP_648062.2|
698.02	1	gi|24644483|ref|NP_731032.1|	24644483	redundant	64.2	578	62830	Rm62, isoform E [Drosophila melanogaster]_x0001_gi|320542448|ref|NP_001189182.1| Rm62, isoform I [Drosophila melanogaster]	381	317	0.832	33	42	3	27	33	75	65	52	51	23	36	3	23	28	56	56	45	47	31.353	41.683	3	26.958	33	73.875	64.26	51.691	50.922	gi|17985987|ref|NP_536783.1|, gi|18857967|ref|NP_572424.1|, gi|21355075|ref|NP_649767.1|, gi|24584994|ref|NP_609888.2|, gi|24644479|ref|NP_524243.2|, gi|28574962|ref|NP_648062.2|
698.03	1	gi|24644485|ref|NP_731033.1|	24644485	redundant	64.2	578	62868	Rm62, isoform C [Drosophila melanogaster]_x0001_gi|24644487|ref|NP_731034.1| Rm62, isoform F [Drosophila melanogaster]_x0001_gi|45551833|ref|NP_731035.2| Rm62, isoform B [Drosophila melanogaster]	381	317	0.832	33	42	3	27	33	75	65	52	51	23	36	3	23	28	56	56	45	47	31.353	41.683	3	26.958	33	73.875	64.26	51.691	50.922	gi|17985987|ref|NP_536783.1|, gi|18857967|ref|NP_572424.1|, gi|21355075|ref|NP_649767.1|, gi|24584994|ref|NP_609888.2|, gi|24644479|ref|NP_524243.2|, gi|28574962|ref|NP_648062.2|
67	1	gi|17136248|ref|NP_476595.1|	17136248		53.8	403	45880	eukaryotic initiation factor 4a, isoform C [Drosophila melanogaster]_x0001_gi|24582075|ref|NP_723137.1| eukaryotic initiation factor 4a, isoform A [Drosophila melanogaster]_x0001_gi|24582078|ref|NP_723138.1| eukaryotic initiation factor 4a, isoform B [Drosophila melanogaster]_x0001_gi|24582080|ref|NP_723139.1| eukaryotic initiation factor 4a, isoform D [Drosophila melanogaster]_x0001_gi|386769186…	379	361	0.953	55	56	5	33	41	62	43	46	38	48	55	5	31	39	62	42	44	35	54.857	55.982	5	33	41	62	43	45.833	37.625	gi|17136248|ref|NP_476595.1|, gi|24645031|ref|NP_649788.2|
823	1	gi|24658560|ref|NP_726243.1|	24658560		43.1	552	59423	bellwether [Drosophila melanogaster]	378	378	1	23	44	7	37	46	58	52	47	64	23	44	7	37	46	58	52	47	64	23	44	7	37	46	58	52	47	64
14	1	CONT_079		contaminant	47.8	590	62462	KERATIN, TYPE II CYTOSKELETAL 5 (CYTOKERATIN 5) (K5) (CK 5) (58 KD CYTOKERATIN) [Homo sapiens].	358	10	0.028	45	36	60	51	59	18	14	33	42	1	0	7	1	1	0	0	0	0	6.601	0.8	26.996	3.984	7.355	2	0.4	0.6	0	CONT_049, CONT_064, CONT_070, CONT_073, CONT_079, CONT_088, CONT_089, CONT_102, CONT_120, CONT_129, CONT_130, CONT_131, CONT_132, CONT_133, CONT_137, CONT_140, CONT_142, CONT_143
151	1	gi|17137396|ref|NP_477269.1|	17137396		56	318	35619	receptor of activated protein kinase C 1 [Drosophila melanogaster]	349	349	1	52	27	5	34	45	28	28	63	67	52	27	5	34	45	28	28	63	67	52	27	5	34	45	28	28	63	67
915	1	gi|28574259|ref|NP_609930.4|	28574259		34.4	1307	145831	CG31793 [Drosophila melanogaster]	323	287	0.889	37	83	0	27	22	53	39	40	22	37	71	0	24	21	47	33	35	19	37	83	0	26.96	22	52.837	38.685	39.889	21.726	gi|24648279|ref|NP_650838.1|, gi|281361582|ref|NP_650086.2|, gi|28574259|ref|NP_609930.4|, gi|62484234|ref|NP_609215.3|
28	1	CONT_137		contaminant	54.7	384	42469	KERATIN, TYPE II CYTOSKELETAL 6D (CYTOKERATIN 6D) (CK 6D) (K6D KERATIN) [Homo sapiens].	322	0	0	38	35	42	72	58	14	17	21	25	0	0	0	0	0	0	0	0	0	0	3.129	0	0	0	1.917	2.21	3.052	1	CONT_049, CONT_064, CONT_070, CONT_073, CONT_079, CONT_088, CONT_089, CONT_102, CONT_129, CONT_130, CONT_131, CONT_132, CONT_133, CONT_137, CONT_142, CONT_143
410	1	gi|19923002|ref|NP_612044.1|	19923002		52.6	350	38698	UDP-galactose 4'-epimerase, isoform A [Drosophila melanogaster]_x0001_gi|386770298|ref|NP_001246537.1| UDP-galactose 4'-epimerase, isoform B [Drosophila melanogaster]	322	322	1	31	43	3	31	31	27	47	52	57	31	43	3	31	31	27	47	52	57	31	43	3	31	31	27	47	52	57
83	1	gi|17136378|ref|NP_476667.1|	17136378		39.9	634	69926	polyA-binding protein, isoform A [Drosophila melanogaster]_x0001_gi|24654793|ref|NP_725749.1| polyA-binding protein, isoform B [Drosophila melanogaster]_x0001_gi|24654797|ref|NP_725750.1| polyA-binding protein, isoform C [Drosophila melanogaster]_x0001_gi|24654800|ref|NP_725751.1| polyA-binding protein, isoform D [Drosophila melanogaster]_x0001_gi|24654804|ref|NP_725752.1| polyA-binding protein, …	321	321	1	14	40	4	22	24	70	80	52	15	14	40	4	22	24	70	80	52	15	14	40	4	22	24	70	80	52	15
877	1	gi|281360460|ref|NP_722609.2|	281360460		38	413	47446	CG31974 [Drosophila melanogaster]	315	315	1	60	57	3	28	33	25	38	24	47	60	57	3	28	33	25	38	24	47	60	57	3	28	33	25	38	24	47
99	1	gi|17136664|ref|NP_476832.1|	17136664		30	1002	109612	calcium ATPase at 60A, isoform A [Drosophila melanogaster]	312	312	1	22	42	2	31	30	37	30	56	62	22	42	2	31	30	37	30	56	62	22	42	2	31	30	37	30	56	62
99.01	1	gi|24762445|ref|NP_726381.1|	24762445	redundant	29.5	1020	111702	calcium ATPase at 60A, isoform B [Drosophila melanogaster]_x0001_gi|24762447|ref|NP_726382.1| calcium ATPase at 60A, isoform C [Drosophila melanogaster]_x0001_gi|24762449|ref|NP_726383.1| calcium ATPase at 60A, isoform D [Drosophila melanogaster]_x0001_gi|24762451|ref|NP_726384.1| calcium ATPase at 60A, isoform E [Drosophila melanogaster]_x0001_gi|24762453|ref|NP_726385.1| calcium ATPase at 60A, …	312	312	1	22	42	2	31	30	37	30	56	62	22	42	2	31	30	37	30	56	62	22	42	2	31	30	37	30	56	62
803	1	gi|24655003|ref|NP_523781.2|	24655003		22.1	1301	144277	Dodeca-satellite-binding protein 1, isoform C [Drosophila melanogaster]_x0001_gi|24655007|ref|NP_725785.1| Dodeca-satellite-binding protein 1, isoform D [Drosophila melanogaster]_x0001_gi|24655011|ref|NP_725786.1| Dodeca-satellite-binding protein 1, isoform E [Drosophila melanogaster]_x0001_gi|24655014|ref|NP_725787.1| Dodeca-satellite-binding protein 1, isoform F [Drosophila melanogaster]_x0001_…	308	308	1	31	42	0	24	32	42	41	52	44	31	42	0	24	32	42	41	52	44	31	42	0	24	32	42	41	52	44
73	1	gi|17136290|ref|NP_476616.1|	17136290		40.4	622	71301	lamin, isoform A [Drosophila melanogaster]_x0001_gi|386769141|ref|NP_001245892.1| lamin, isoform B [Drosophila melanogaster]_x0001_gi|386769143|ref|NP_001245893.1| lamin, isoform C [Drosophila melanogaster]	302	302	1	20	40	2	13	20	66	70	42	29	20	40	2	13	20	66	70	42	29	20	40	2	13	20	66	70	42	29
842	1	gi|24663668|ref|NP_729871.1|	24663668		61.3	261	29135	ribosomal protein S4, isoform A [Drosophila melanogaster]_x0001_gi|24663672|ref|NP_524053.2| ribosomal protein S4, isoform B [Drosophila melanogaster]	301	301	1	26	37	1	34	33	44	48	41	37	26	37	1	34	33	44	48	41	37	26	37	1	34	33	44	48	41	37
209	1	gi|17647799|ref|NP_524079.1|	17647799		45.8	496	55782	protein disulfide isomerase, isoform A [Drosophila melanogaster]	296	296	1	18	33	4	19	16	39	56	41	70	18	33	4	19	16	39	56	41	70	18	33	4	19	16	39	56	41	70
505	1	gi|21357381|ref|NP_650240.1|	21357381		43.9	558	60171	granny smith, isoform B [Drosophila melanogaster]	293	293	1	69	46	0	32	34	17	14	54	27	69	46	0	32	34	17	14	54	27	69	46	0	32	34	17	14	54	27
505.01	1	gi|221379062|ref|NP_731749.2|	221379062	redundant	46	533	57212	granny smith, isoform D [Drosophila melanogaster]_x0001_gi|221379063|ref|NP_731750.2| granny smith, isoform E [Drosophila melanogaster]	293	293	1	69	46	0	32	34	17	14	54	27	69	46	0	32	34	17	14	54	27	69	46	0	32	34	17	14	54	27
404	1	gi|19922746|ref|NP_611685.1|	19922746		64.2	148	16776	ribosomal protein S16 [Drosophila melanogaster]	281	281	1	21	49	0	27	26	49	49	33	27	21	49	0	27	26	49	49	33	27	21	49	0	27	26	49	49	33	27
19	1	CONT_101		contaminant	11.2	456	49169	KERATIN, TYPE I CYTOSKELETAL 15 (CYTOKERATIN 15) (K15) (CK 15) [Homo sapiens].	280	0	0	44	22	26	54	43	5	13	36	37	0	0	0	0	0	0	0	0	0	0	0	0	0	0	0	0	0	0	CONT_046, CONT_050, CONT_068, CONT_082, CONT_094, CONT_101, CONT_121, CONT_146, CONT_152, CONT_156
370	1	gi|19921434|ref|NP_609792.1|	19921434		14.5	433	46753	CaBP1 [Drosophila melanogaster]	274	274	1	12	49	5	10	12	40	47	50	49	12	49	5	10	12	40	47	50	49	12	49	5	10	12	40	47	50	49
18	1	CONT_094		contaminant	37	432	48107	KERATIN, TYPE I CYTOSKELETAL 17 (CYTOKERATIN 17) (K17) (CK 17) (39.1) (VERSION 1) [Homo sapiens].	268	17	0.063	30	23	25	54	50	4	12	37	33	3	0	4	7	1	0	0	2	0	4.951	0	5.561	11.699	2.142	0.5	0	4.428	0	CONT_046, CONT_050, CONT_068, CONT_082, CONT_094, CONT_101, CONT_121, CONT_146, CONT_152, CONT_156
351	1	gi|19920632|ref|NP_608748.1|	19920632		17.2	2438	266445	CG3523, isoform A [Drosophila melanogaster]	264	264	1	7	38	0	24	18	35	30	46	66	7	38	0	24	18	35	30	46	66	7	38	0	24	18	35	30	46	66
351.01	1	gi|221330659|ref|NP_001137778.1|	221330659	redundant	16.5	2544	278456	CG3523, isoform B [Drosophila melanogaster]	264	264	1	7	38	0	24	18	35	30	46	66	7	38	0	24	18	35	30	46	66	7	38	0	24	18	35	30	46	66
41	1	gi|116007382|ref|NP_001036387.1|	116007382		42.5	299	34038	ribosomal protein L5, isoform A [Drosophila melanogaster]_x0001_gi|116007384|ref|NP_001036388.1| ribosomal protein L5, isoform B [Drosophila melanogaster]	260	260	1	11	28	1	15	13	87	30	39	36	11	28	1	15	13	87	30	39	36	11	28	1	15	13	87	30	39	36
297	1	gi|17985987|ref|NP_536783.1|	17985987		31	798	85082	belle [Drosophila melanogaster]	256	226	0.883	19	29	1	16	16	49	73	26	27	16	27	1	14	16	47	65	21	19	17.171	29	1	16	16	48.395	72.358	26	27	gi|17136666|ref|NP_476833.1|, gi|17985987|ref|NP_536783.1|, gi|18857967|ref|NP_572424.1|, gi|21355075|ref|NP_649767.1|, gi|24644479|ref|NP_524243.2|, gi|28574962|ref|NP_648062.2|
120	1	gi|17136938|ref|NP_477005.1|	17136938		62.3	276	31364	capping protein beta [Drosophila melanogaster]	253	253	1	49	65	0	14	23	10	20	50	22	49	65	0	14	23	10	20	50	22	49	65	0	14	23	10	20	50	22
214	1	gi|17647881|ref|NP_523975.1|	17647881		39.8	166	19175	ribosomal protein L14 [Drosophila melanogaster]	253	253	1	17	32	2	18	30	48	52	30	24	17	32	2	18	30	48	52	30	24	17	32	2	18	30	48	52	30	24
300	1	gi|18079273|ref|NP_511109.1|	18079273		45.2	299	32910	stress-sensitive B, isoform A [Drosophila melanogaster]_x0001_gi|24641095|ref|NP_727450.1| stress-sensitive B, isoform B [Drosophila melanogaster]	252	252	1	12	23	4	28	33	28	14	50	60	12	23	4	28	33	28	14	50	60	12	23	4	28	33	28	14	50	60
300.01	1	gi|24641090|ref|NP_727448.1|	24641090	redundant	43.3	312	34216	stress-sensitive B, isoform C [Drosophila melanogaster]_x0001_gi|24641092|ref|NP_727449.1| stress-sensitive B, isoform D [Drosophila melanogaster]	252	252	1	12	23	4	28	33	28	14	50	60	12	23	4	28	33	28	14	50	60	12	23	4	28	33	28	14	50	60
215	1	gi|17647883|ref|NP_523813.1|	17647883		68.6	140	14938	ribosomal protein L23 [Drosophila melanogaster]	250	250	1	20	45	1	15	20	42	47	34	26	20	45	1	15	20	42	47	34	26	20	45	1	15	20	42	47	34	26
217	1	gi|17647889|ref|NP_524002.1|	17647889		67.2	131	15286	ribosomal protein S17 [Drosophila melanogaster]	243	243	1	20	28	2	26	27	58	32	25	25	20	28	2	26	27	58	32	25	25	20	28	2	26	27	58	32	25	25
126	1	gi|17137000|ref|NP_477042.1|	17137000		23.4	1678	191178	clathrin heavy chain, isoform A [Drosophila melanogaster]_x0001_gi|24642310|ref|NP_727901.1| clathrin heavy chain, isoform B [Drosophila melanogaster]_x0001_gi|45555323|ref|NP_996451.1| clathrin heavy chain, isoform D [Drosophila melanogaster]_x0001_gi|45555333|ref|NP_996452.1| clathrin heavy chain, isoform C [Drosophila melanogaster]_x0001_gi|161077848|ref|NP_001096993.1| clathrin heavy chain, i…	239	239	1	12	27	1	10	12	40	19	42	76	12	27	1	10	12	40	19	42	76	12	27	1	10	12	40	19	42	76
549	1	gi|22023983|ref|NP_525108.2|	22023983		42.2	332	35351	glyceraldehyde 3 phosphate dehydrogenase 1, isoform A [Drosophila melanogaster]_x0001_gi|85725000|ref|NP_001033936.1| glyceraldehyde 3 phosphate dehydrogenase 1, isoform B [Drosophila melanogaster]	238	31	0.13	34	27	7	31	30	27	31	24	27	7	3	2	5	3	0	2	6	3	24.182	15	5.333	21.25	16.5	0	16.5	24	15	gi|17933600|ref|NP_525091.1|, gi|22023983|ref|NP_525108.2|
874	1	gi|24762816|ref|NP_523860.2|	24762816		29.4	2056	236630	zipper, isoform A [Drosophila melanogaster]	232	232	1	29	157	0	0	2	1	1	4	38	29	157	0	0	2	1	1	4	38	29	157	0	0	2	1	1	4	38
874.01	1	gi|24762818|ref|NP_726506.1|	24762818	redundant	30	2011	231472	zipper, isoform B [Drosophila melanogaster]	232	232	1	29	157	0	0	2	1	1	4	38	29	157	0	0	2	1	1	4	38	29	157	0	0	2	1	1	4	38
874.02	1	gi|320544370|ref|NP_001189009.1|	320544370	redundant	30.5	1979	227807	zipper, isoform F [Drosophila melanogaster]	232	232	1	29	157	0	0	2	1	1	4	38	29	157	0	0	2	1	1	4	38	29	157	0	0	2	1	1	4	38
874.03	1	gi|320544374|ref|NP_001189011.1|	320544374	redundant	30.8	1964	226757	zipper, isoform H [Drosophila melanogaster]	232	232	1	29	157	0	0	2	1	1	4	38	29	157	0	0	2	1	1	4	38	29	157	0	0	2	1	1	4	38
874.04	1	gi|386768643|ref|NP_001246516.1|	386768643	redundant	29.8	2024	232965	zipper, isoform I [Drosophila melanogaster]	232	232	1	29	157	0	0	2	1	1	4	38	29	157	0	0	2	1	1	4	38	29	157	0	0	2	1	1	4	38
874.05	1	gi|62471805|ref|NP_001014552.1|	62471805	redundant	30	2016	232077	zipper, isoform D [Drosophila melanogaster]	232	232	1	29	157	0	0	2	1	1	4	38	29	157	0	0	2	1	1	4	38	29	157	0	0	2	1	1	4	38
874.06	1	gi|62471820|ref|NP_001014553.1|	62471820	redundant	30.6	1971	226919	zipper, isoform C [Drosophila melanogaster]_x0001_gi|320544368|ref|NP_001189008.1| zipper, isoform E [Drosophila melanogaster]_x0001_gi|320544372|ref|NP_001189010.1| zipper, isoform G [Drosophila melanogaster]	232	232	1	29	157	0	0	2	1	1	4	38	29	157	0	0	2	1	1	4	38	29	157	0	0	2	1	1	4	38
281	1	gi|17933600|ref|NP_525091.1|	17933600		39.5	332	35370	glyceraldehyde 3 phosphate dehydrogenase 2, isoform B [Drosophila melanogaster]_x0001_gi|18110149|ref|NP_542445.1| glyceraldehyde 3 phosphate dehydrogenase 2, isoform A [Drosophila melanogaster]	227	20	0.088	31	27	6	29	30	28	31	18	27	4	3	1	3	3	1	2	0	3	13.818	15	2.667	12.75	16.5	28	16.5	0	15	gi|17933600|ref|NP_525091.1|, gi|22023983|ref|NP_525108.2|
602	1	gi|24583248|ref|NP_523531.1|	24583248		38.5	252	29553	ribosomal protein L7 [Drosophila melanogaster]	223	223	1	9	21	1	21	20	54	48	27	22	9	21	1	21	20	54	48	27	22	9	21	1	21	20	54	48	27	22
2	1	CONT_010		contaminant	29	231	24410	TRYPSIN PRECURSOR [Sus scrofa].	221	216	0.977	47	16	55	28	29	15	8	11	12	46	16	53	27	28	15	8	11	12	46.868	16	54.893	27.844	28.848	15	8	11	12	CONT_005, CONT_010
226	1	gi|17737290|ref|NP_511073.1|	17737290		49.6	248	28408	ribosomal protein S6, isoform B [Drosophila melanogaster]	219	219	1	13	40	0	21	24	42	51	28	0	13	40	0	21	24	42	51	28	0	13	40	0	21	24	42	51	28	0
631	1	gi|24585709|ref|NP_525105.2|	24585709		30.5	844	94460	elongation factor 2b, isoform A [Drosophila melanogaster]	219	219	1	20	23	3	25	24	19	15	44	46	20	23	3	25	24	19	15	44	46	20	23	3	25	24	19	15	44	46
631.01	1	gi|24585711|ref|NP_724357.1|	24585711	redundant	30.9	832	93084	elongation factor 2b, isoform B [Drosophila melanogaster]_x0001_gi|24585713|ref|NP_724358.1| elongation factor 2b, isoform C [Drosophila melanogaster]	219	219	1	20	23	3	25	24	19	15	44	46	20	23	3	25	24	19	15	44	46	20	23	3	25	24	19	15	44	46
400	1	gi|19922662|ref|NP_611539.1|	19922662		69.9	286	32760	capping protein alpha [Drosophila melanogaster]	215	215	1	71	53	0	10	14	10	14	30	13	71	53	0	10	14	10	14	30	13	71	53	0	10	14	10	14	30	13
769	1	gi|24650747|ref|NP_524538.2|	24650747		48.9	401	45027	ribosomal protein L4 [Drosophila melanogaster]	207	207	1	9	22	0	20	22	50	40	28	16	9	22	0	20	22	50	40	28	16	9	22	0	20	22	50	40	28	16
705	1	gi|24645179|ref|NP_649835.1|	24645179		44.3	544	59388	Tcp-1eta [Drosophila melanogaster]	201	201	1	16	24	1	24	28	24	22	31	31	16	24	1	24	28	24	22	31	31	16	24	1	24	28	24	22	31	31
838	1	gi|24662946|ref|NP_648514.1|	24662946		60.4	217	24275	ribosomal protein L10Ab, isoform A [Drosophila melanogaster]	200	200	1	33	27	0	22	30	34	24	23	7	33	27	0	22	30	34	24	23	7	33	27	0	22	30	34	24	23	7
135	1	gi|17137152|ref|NP_477134.1|	17137152		51.8	299	30612	ribosomal protein L22 [Drosophila melanogaster]	195	195	1	19	31	2	31	36	11	30	23	12	19	31	2	31	36	11	30	23	12	19	31	2	31	36	11	30	23	12
832	1	gi|24661707|ref|NP_524004.2|	24661707		49.7	195	22624	ribosomal protein S9, isoform A [Drosophila melanogaster]_x0001_gi|24661711|ref|NP_729506.1| ribosomal protein S9, isoform D [Drosophila melanogaster]	194	194	1	19	18	2	22	21	27	40	23	22	19	18	2	22	21	27	40	23	22	19	18	2	22	21	27	40	23	22
766	1	gi|24650011|ref|NP_733091.1|	24650011		24.7	417	47922	CG31098 [Drosophila melanogaster]	193	193	1	12	49	0	15	19	21	29	26	22	12	49	0	15	19	21	29	26	22	12	49	0	15	19	21	29	26	22
748	1	gi|24648576|ref|NP_732572.1|	24648576		27.9	1041	115606	Na pump alpha subunit, isoform A [Drosophila melanogaster]	192	188	0.979	11	18	2	20	31	15	18	37	40	9	18	2	20	31	15	18	37	38	11	18	2	20	31	15	18	37	39.949	gi|24648576|ref|NP_732572.1|, gi|281366676|ref|NP_001104092.2|
748.01	1	gi|24648578|ref|NP_732573.1|	24648578	redundant	28.9	1002	111134	Na pump alpha subunit, isoform B [Drosophila melanogaster]_x0001_gi|24648580|ref|NP_732574.1| Na pump alpha subunit, isoform C [Drosophila melanogaster]_x0001_gi|45553441|ref|NP_996250.1| Na pump alpha subunit, isoform E [Drosophila melanogaster]	192	188	0.979	11	18	2	20	31	15	18	37	40	9	18	2	20	31	15	18	37	38	11	18	2	20	31	15	18	37	39.949	gi|24648576|ref|NP_732572.1|, gi|281366676|ref|NP_001104092.2|
748.02	1	gi|281362164|ref|NP_001163667.1|	281362164	redundant	28.9	1002	111161	Na pump alpha subunit, isoform I [Drosophila melanogaster]	192	188	0.979	11	18	2	20	31	15	18	37	40	9	18	2	20	31	15	18	37	38	11	18	2	20	31	15	18	37	39.949	gi|24648576|ref|NP_732572.1|, gi|281366676|ref|NP_001104092.2|
748.03	1	gi|45553435|ref|NP_996247.1|	45553435	redundant	28.9	1002	111200	Na pump alpha subunit, isoform H [Drosophila melanogaster]_x0001_gi|45553439|ref|NP_996249.1| Na pump alpha subunit, isoform F [Drosophila melanogaster]	192	188	0.979	11	18	2	20	31	15	18	37	40	9	18	2	20	31	15	18	37	38	11	18	2	20	31	15	18	37	39.949	gi|24648576|ref|NP_732572.1|, gi|281366676|ref|NP_001104092.2|
748.04	1	gi|45553437|ref|NP_996248.1|	45553437	redundant	28.9	1002	111299	Na pump alpha subunit, isoform G [Drosophila melanogaster]	192	188	0.979	11	18	2	20	31	15	18	37	40	9	18	2	20	31	15	18	37	38	11	18	2	20	31	15	18	37	39.949	gi|24648576|ref|NP_732572.1|, gi|281366676|ref|NP_001104092.2|
554	1	gi|22024201|ref|NP_611354.2|	22024201		20.9	1271	140495	CG30122, isoform B [Drosophila melanogaster]	191	191	1	12	14	2	12	8	56	53	23	11	12	14	2	12	8	56	53	23	11	12	14	2	12	8	56	53	23	11
554.01	1	gi|281363687|ref|NP_001163196.1|	281363687	redundant	20.9	1272	140566	CG30122, isoform C [Drosophila melanogaster]	191	191	1	12	14	2	12	8	56	53	23	11	12	14	2	12	8	56	53	23	11	12	14	2	12	8	56	53	23	11
554.02	1	gi|281363689|ref|NP_001163197.1|	281363689	redundant	20.9	1271	140438	CG30122, isoform D [Drosophila melanogaster]	191	191	1	12	14	2	12	8	56	53	23	11	12	14	2	12	8	56	53	23	11	12	14	2	12	8	56	53	23	11
783	1	gi|24651794|ref|NP_524614.2|	24651794		30.8	542	60311	modulo, isoform A [Drosophila melanogaster]_x0001_gi|386766864|ref|NP_001247401.1| modulo, isoform C [Drosophila melanogaster]	188	188	1	22	28	3	20	22	37	29	19	8	22	28	3	20	22	37	29	19	8	22	28	3	20	22	37	29	19	8
30	1	CONT_142		contaminant	11.3	629	64449	keratin, 65K type II cytoskeletal [Homo sapiens].	186	0	0	32	21	25	28	29	11	7	19	14	0	0	0	0	0	0	0	0	0	0	0.429	0	0	0	0.167	0.143	0.286	0	CONT_049, CONT_064, CONT_070, CONT_073, CONT_079, CONT_088, CONT_089, CONT_102, CONT_120, CONT_129, CONT_130, CONT_131, CONT_132, CONT_133, CONT_137, CONT_140, CONT_142, CONT_143
193	1	gi|17647425|ref|NP_523817.1|	17647425		61.9	344	34638	fibrillarin [Drosophila melanogaster]	185	185	1	10	25	0	12	16	33	45	27	17	10	25	0	12	16	33	45	27	17	10	25	0	12	16	33	45	27	17
263	1	gi|17864264|ref|NP_524687.1|	17864264		55	111	12235	ribosomal protein L30, isoform C [Drosophila melanogaster]_x0001_gi|24585096|ref|NP_724149.1| ribosomal protein L30, isoform B [Drosophila melanogaster]	185	185	1	13	36	4	16	19	41	31	24	1	13	36	4	16	19	41	31	24	1	13	36	4	16	19	41	31	24	1
303	1	gi|18857955|ref|NP_572242.1|	18857955		27.5	998	112699	CG4119 [Drosophila melanogaster]	184	184	1	35	41	0	13	15	28	25	19	8	35	41	0	13	15	28	25	19	8	35	41	0	13	15	28	25	19	8
108	1	gi|17136796|ref|NP_476908.1|	17136796		34.7	490	54550	vacuolar H[+]-ATPase 55kD B subunit, isoform B [Drosophila melanogaster]_x0001_gi|24646341|ref|NP_731726.1| vacuolar H[+]-ATPase 55kD B subunit, isoform A [Drosophila melanogaster]_x0001_gi|281361666|ref|NP_001163597.1| vacuolar H[+]-ATPase 55kD B subunit, isoform C [Drosophila melanogaster]	180	180	1	18	38	1	10	14	24	26	26	23	18	38	1	10	14	24	26	26	23	18	38	1	10	14	24	26	26	23
293	1	gi|17975567|ref|NP_524709.1|	17975567		56.2	130	14772	ribosomal protein S15Aa, isoform D [Drosophila melanogaster]_x0001_gi|24641743|ref|NP_727690.1| ribosomal protein S15Aa, isoform A [Drosophila melanogaster]_x0001_gi|24641747|ref|NP_727692.1| ribosomal protein S15Aa, isoform C [Drosophila melanogaster]_x0001_gi|24641750|ref|NP_727693.1| ribosomal protein S15Aa, isoform E [Drosophila melanogaster]_x0001_gi|281360807|ref|NP_001162738.1| ribosomal p…	180	180	1	18	24	0	23	29	15	19	37	15	18	24	0	23	29	15	19	37	15	18	24	0	23	29	15	19	37	15
289	1	gi|17933744|ref|NP_524939.1|	17933744		33.4	296	32832	mitochondrial ribosomal protein L4 [Drosophila melanogaster]	178	178	1	1	2	0	1	1	61	54	52	6	1	2	0	1	1	61	54	52	6	1	2	0	1	1	61	54	52	6
542	1	gi|21358459|ref|NP_651782.1|	21358459		44.8	194	22171	ribosomal protein S7, isoform A [Drosophila melanogaster]_x0001_gi|24651337|ref|NP_733355.1| ribosomal protein S7, isoform C [Drosophila melanogaster]_x0001_gi|45553763|ref|NP_996312.1| ribosomal protein S7, isoform D [Drosophila melanogaster]	177	177	1	13	24	3	18	17	44	25	16	17	13	24	3	18	17	44	25	16	17	13	24	3	18	17	44	25	16	17
165	1	gi|17137608|ref|NP_477395.1|	17137608		24.6	1234	139330	alpha-coatomer protein, isoform A [Drosophila melanogaster]_x0001_gi|24655452|ref|NP_728648.1| alpha-coatomer protein, isoform B [Drosophila melanogaster]	175	175	1	24	20	1	6	8	21	26	34	35	24	20	1	6	8	21	26	34	35	24	20	1	6	8	21	26	34	35
959	1	gi|45552315|ref|NP_995680.1|	45552315		29.3	458	51711	CG33303 [Drosophila melanogaster]	175	175	1	11	27	0	19	21	15	20	31	31	11	27	0	19	21	15	20	31	31	11	27	0	19	21	15	20	31	31
20	1	CONT_102		contaminant	12	408	45508	keratin 4, type II, cytoskeletal (fragment) [Homo sapiens].	170	4	0.024	38	17	22	16	18	8	5	15	31	2	0	1	0	1	0	0	0	0	7.015	0	1.6	0	1.679	0.167	0	0	0	CONT_049, CONT_064, CONT_070, CONT_073, CONT_079, CONT_088, CONT_089, CONT_102, CONT_120, CONT_129, CONT_130, CONT_131, CONT_132, CONT_133, CONT_137, CONT_140, CONT_142, CONT_143
20.01	1	CONT_119		redundant	9.2	534	57266	KERATIN, TYPE II CYTOSKELETAL 4 (CYTOKERATIN 4) (K4) (CK4) [Homo sapiens].	170	4	0.024	38	17	22	16	18	8	5	15	31	2	0	1	0	1	0	0	0	0	7.015	0	1.6	0	1.679	0.167	0	0	0	CONT_049, CONT_064, CONT_070, CONT_073, CONT_079, CONT_088, CONT_089, CONT_102, CONT_120, CONT_129, CONT_130, CONT_131, CONT_132, CONT_133, CONT_137, CONT_140, CONT_142, CONT_143
12	1	CONT_070		contaminant	10.5	638	65872	KERATIN, TYPE II CYTOSKELETAL 2 ORAL (CYTOKERATIN 2P) (K2P) (CK 2P) [Homo sapiens].	169	0	0	31	19	23	21	27	11	6	17	14	0	0	0	0	0	0	0	0	0	0	0	0	0	0	0.167	0	0	0	CONT_049, CONT_064, CONT_070, CONT_073, CONT_079, CONT_088, CONT_089, CONT_102, CONT_120, CONT_129, CONT_130, CONT_131, CONT_132, CONT_133, CONT_137, CONT_140, CONT_142, CONT_143
13	1	CONT_073		contaminant	7.3	482	53563	cytokeratin 8 (version 1) [Homo sapiens].	167	0	0	22	23	19	15	18	14	9	12	35	0	0	0	0	0	0	0	0	0	0	0	0	0	0	0	0	0	0	CONT_049, CONT_064, CONT_070, CONT_073, CONT_079, CONT_088, CONT_089, CONT_102, CONT_120, CONT_129, CONT_130, CONT_131, CONT_132, CONT_133, CONT_137, CONT_140, CONT_142, CONT_143
13.01	1	CONT_103		redundant	7.2	483	53705	Keratin 8 - human [Homo sapiens].	167	0	0	22	23	19	15	18	14	9	12	35	0	0	0	0	0	0	0	0	0	0	0	0	0	0	0	0	0	0	CONT_049, CONT_064, CONT_070, CONT_073, CONT_079, CONT_088, CONT_089, CONT_102, CONT_120, CONT_129, CONT_130, CONT_131, CONT_132, CONT_133, CONT_137, CONT_140, CONT_142, CONT_143
13.02	1	CONT_124		redundant	7.2	483	53749	cytokeratin 8 (version 2) [Homo sapiens].	167	0	0	22	23	19	15	18	14	9	12	35	0	0	0	0	0	0	0	0	0	0	0	0	0	0	0	0	0	0	CONT_049, CONT_064, CONT_070, CONT_073, CONT_079, CONT_088, CONT_089, CONT_102, CONT_120, CONT_129, CONT_130, CONT_131, CONT_132, CONT_133, CONT_137, CONT_140, CONT_142, CONT_143
13.03	1	CONT_179		redundant	7.2	483	53675	KERATIN, TYPE II CYTOSKELETAL 8 (CYTOKERATIN 8) (K8) (CK 8) [Homo sapiens].	167	0	0	22	23	19	15	18	14	9	12	35	0	0	0	0	0	0	0	0	0	0	0	0	0	0	0	0	0	0	CONT_049, CONT_064, CONT_070, CONT_073, CONT_079, CONT_088, CONT_089, CONT_102, CONT_120, CONT_129, CONT_130, CONT_131, CONT_132, CONT_133, CONT_137, CONT_140, CONT_142, CONT_143
360	1	gi|19921000|ref|NP_609299.1|	19921000		25.7	783	84075	CG4389, isoform A [Drosophila melanogaster]	166	166	1	11	28	3	26	23	21	21	29	4	11	28	3	26	23	21	21	29	4	11	28	3	26	23	21	21	29	4
360.01	1	gi|24583077|ref|NP_723470.1|	24583077	redundant	27	744	79639	CG4389, isoform B [Drosophila melanogaster]_x0001_gi|24583079|ref|NP_723471.1| CG4389, isoform C [Drosophila melanogaster]	166	166	1	11	28	3	26	23	21	21	29	4	11	28	3	26	23	21	21	29	4	11	28	3	26	23	21	21	29	4
955	1	gi|45551086|ref|NP_725084.2|	45551086		31.1	489	55372	ERp60 [Drosophila melanogaster]	164	164	1	35	16	0	15	9	20	18	26	25	35	16	0	15	9	20	18	26	25	35	16	0	15	9	20	18	26	25
264	1	gi|17864292|ref|NP_524708.1|	17864292		26.2	787	85399	aconitase, isoform B [Drosophila melanogaster]_x0001_gi|281365315|ref|NP_001163030.1| aconitase, isoform D [Drosophila melanogaster]	161	161	1	17	25	1	5	6	15	31	30	31	17	25	1	5	6	15	31	30	31	17	25	1	5	6	15	31	30	31
671	1	gi|24641946|ref|NP_511152.2|	24641946		35.6	416	47755	mitochondrial ribosomal protein L38 [Drosophila melanogaster]	160	160	1	1	2	0	0	1	82	43	29	2	1	2	0	0	1	82	43	29	2	1	2	0	0	1	82	43	29	2
88	1	gi|17136504|ref|NP_476739.1|	17136504		19.2	2415	278304	alpha spectrin [Drosophila melanogaster]	159	159	1	5	38	0	20	16	14	13	30	23	5	38	0	20	16	14	13	30	23	5	38	0	20	16	14	13	30	23
154	1	gi|17137500|ref|NP_477329.1|	17137500		35.7	700	72388	ebi [Drosophila melanogaster]	158	158	1	36	23	0	17	17	6	8	25	26	36	23	0	17	17	6	8	25	26	36	23	0	17	17	6	8	25	26
8	1	CONT_050		contaminant	8.3	420	45866	keratin 13, type I, cytoskeletal, short form [Homo sapiens].	157	0	0	36	4	17	31	23	2	8	18	18	0	0	0	0	0	0	0	0	0	0	0	0	0	0	0	0	0	0	CONT_046, CONT_050, CONT_082, CONT_094, CONT_101, CONT_121, CONT_156
8.01	1	CONT_098		redundant	7.6	458	49645	KERATIN, TYPE I CYTOSKELETAL 13 (CYTOKERATIN 13) (K13) (CK 13) [Homo sapiens].	157	0	0	36	4	17	31	23	2	8	18	18	0	0	0	0	0	0	0	0	0	0	0	0	0	0	0	0	0	0	CONT_046, CONT_050, CONT_082, CONT_094, CONT_101, CONT_121, CONT_156
59	1	gi|161078302|ref|NP_001097795.1|	161078302		25.3	900	102919	Rrp6 [Drosophila melanogaster]	157	157	1	19	21	0	12	15	16	25	14	35	19	21	0	12	15	16	25	14	35	19	21	0	12	15	16	25	14	35
216	1	gi|17647885|ref|NP_523774.1|	17647885		52.5	177	21031	ribosomal protein L18A [Drosophila melanogaster]	156	156	1	9	23	0	8	16	39	26	29	6	9	23	0	8	16	39	26	29	6	9	23	0	8	16	39	26	29	6
89	1	gi|17136518|ref|NP_476750.1|	17136518		47	270	30229	stubarista, isoform A [Drosophila melanogaster]_x0001_gi|24639112|ref|NP_726744.1| stubarista, isoform B [Drosophila melanogaster]	154	154	1	11	20	1	13	12	27	26	21	23	11	20	1	13	12	27	26	21	23	11	20	1	13	12	27	26	21	23
89.01	1	gi|45551198|ref|NP_726745.2|	45551198	redundant	40.6	313	35342	stubarista, isoform D [Drosophila melanogaster]	154	154	1	11	20	1	13	12	27	26	21	23	11	20	1	13	12	27	26	21	23	11	20	1	13	12	27	26	21	23
773	1	gi|24651125|ref|NP_524550.1|	24651125		41.4	297	32872	ATP synthase-gamma chain, isoform A [Drosophila melanogaster]_x0001_gi|24651127|ref|NP_733304.1| ATP synthase-gamma chain, isoform B [Drosophila melanogaster]_x0001_gi|24651129|ref|NP_733305.1| ATP synthase-gamma chain, isoform C [Drosophila melanogaster]	152	152	1	10	20	0	18	17	14	15	25	33	10	20	0	18	17	14	15	25	33	10	20	0	18	17	14	15	25	33
738	1	gi|24647510|ref|NP_650572.2|	24647510		34.6	544	59396	cctgamma, isoform A [Drosophila melanogaster]_x0001_gi|24647512|ref|NP_732167.1| cctgamma, isoform B [Drosophila melanogaster]_x0001_gi|320542934|ref|NP_001189236.1| cctgamma, isoform C [Drosophila melanogaster]_x0001_gi|320542937|ref|NP_001189237.1| cctgamma, isoform D [Drosophila melanogaster]	151	151	1	14	17	5	17	19	16	19	21	23	14	17	5	17	19	16	19	21	23	14	17	5	17	19	16	19	21	23
424	1	gi|20129399|ref|NP_609285.1|	20129399		26.5	520	57020	aldehyde dehydrogenase [Drosophila melanogaster]	150	150	1	16	18	0	10	8	22	35	8	33	16	18	0	10	8	22	35	8	33	16	18	0	10	8	22	35	8	33
384	1	gi|19921944|ref|NP_610527.1|	19921944		27.8	1181	130864	CG1516, isoform E [Drosophila melanogaster]_x0001_gi|24652210|ref|NP_724837.1| CG1516, isoform A [Drosophila melanogaster]_x0001_gi|24652212|ref|NP_724838.1| CG1516, isoform B [Drosophila melanogaster]_x0001_gi|24652214|ref|NP_724839.1| CG1516, isoform D [Drosophila melanogaster]_x0001_gi|24652216|ref|NP_724840.1| CG1516, isoform G [Drosophila melanogaster]_x0001_gi|320543723|ref|NP_001188898.1| …	149	149	1	13	17	1	15	18	19	20	10	36	13	17	1	15	18	19	20	10	36	13	17	1	15	18	19	20	10	36
384.01	1	gi|24652218|ref|NP_724841.1|	24652218	redundant	27.4	1197	132675	CG1516, isoform I [Drosophila melanogaster]_x0001_gi|24652220|ref|NP_724842.1| CG1516, isoform J [Drosophila melanogaster]_x0001_gi|24652222|ref|NP_724843.1| CG1516, isoform K [Drosophila melanogaster]_x0001_gi|24652224|ref|NP_724844.1| CG1516, isoform L [Drosophila melanogaster]_x0001_gi|281363050|ref|NP_001163103.1| CG1516, isoform M [Drosophila melanogaster]	149	149	1	13	17	1	15	18	19	20	10	36	13	17	1	15	18	19	20	10	36	13	17	1	15	18	19	20	10	36
183	1	gi|17530825|ref|NP_511063.1|	17530825		38	271	30733	ribosomal protein L7A, isoform D [Drosophila melanogaster]_x0001_gi|24640138|ref|NP_727094.1| ribosomal protein L7A, isoform A [Drosophila melanogaster]	148	148	1	18	13	0	22	21	13	28	25	8	18	13	0	22	21	13	28	25	8	18	13	0	22	21	13	28	25	8
314	1	gi|18859679|ref|NP_572931.1|	18859679		24.3	707	82036	CG32626, isoform C [Drosophila melanogaster]	148	148	1	16	24	0	12	13	13	24	19	27	16	24	0	12	13	13	24	19	27	16	24	0	12	13	13	24	19	27
314.01	1	gi|281360849|ref|NP_727739.3|	281360849	redundant	22.3	771	89211	CG32626, isoform E [Drosophila melanogaster]	148	148	1	16	24	0	12	13	13	24	19	27	16	24	0	12	13	13	24	19	27	16	24	0	12	13	13	24	19	27
314.02	1	gi|281360851|ref|NP_727740.2|	281360851	redundant	26.5	649	75768	CG32626, isoform F [Drosophila melanogaster]	148	148	1	16	24	0	12	13	13	24	19	27	16	24	0	12	13	13	24	19	27	16	24	0	12	13	13	24	19	27
314.03	1	gi|281360853|ref|NP_727741.3|	281360853	redundant	22.2	774	89352	CG32626, isoform G [Drosophila melanogaster]	148	148	1	16	24	0	12	13	13	24	19	27	16	24	0	12	13	13	24	19	27	16	24	0	12	13	13	24	19	27
314.04	1	gi|320542051|ref|NP_001188588.1|	320542051	redundant	21.8	789	91009	CG32626, isoform H [Drosophila melanogaster]	148	148	1	16	24	0	12	13	13	24	19	27	16	24	0	12	13	13	24	19	27	16	24	0	12	13	13	24	19	27
314.05	1	gi|386764386|ref|NP_001245660.1|	386764386	redundant	22.1	777	89640	CG32626, isoform J [Drosophila melanogaster]	148	148	1	16	24	0	12	13	13	24	19	27	16	24	0	12	13	13	24	19	27	16	24	0	12	13	13	24	19	27
93	1	gi|17136574|ref|NP_476778.1|	17136574		51.3	156	17941	ribosomal protein S27A [Drosophila melanogaster]	147	147	1	11	23	2	18	19	21	20	14	19	11	23	2	18	19	21	20	14	19	11	23	2	18	19	21	20	14	19
213	1	gi|17647879|ref|NP_523530.1|	17647879		58.3	218	24952	ribosomal protein L13, isoform A [Drosophila melanogaster]_x0001_gi|85724916|ref|NP_001033891.1| ribosomal protein L13, isoform B [Drosophila melanogaster]	147	147	1	19	17	0	11	15	30	19	24	12	19	17	0	11	15	30	19	24	12	19	17	0	11	15	30	19	24	12
21	1	CONT_120		contaminant	10	469	51336	KERATIN, TYPE II CYTOSKELETAL 7 (CYTOKERATIN 7) (K7) (CK 7) [Homo sapiens].	143	7	0.049	20	21	12	14	10	16	8	11	31	0	1	0	2	0	2	0	1	1	0.5	1.197	0	2.197	0	3.19	0	1.229	1.265	CONT_041, CONT_044, CONT_049, CONT_064, CONT_070, CONT_073, CONT_079, CONT_088, CONT_089, CONT_102, CONT_120, CONT_129, CONT_130, CONT_131, CONT_132, CONT_133, CONT_140, CONT_142, CONT_143, CONT_173, CONT_174
21.01	1	CONT_141		redundant	9.6	489	53808	keratin, 55K type II cytoskeletal (fragment) [Homo sapiens].	143	7	0.049	20	21	12	14	10	16	8	11	31	0	1	0	2	0	2	0	1	1	0.5	1.197	0	2.197	0	3.19	0	1.229	1.265	CONT_041, CONT_044, CONT_049, CONT_064, CONT_070, CONT_073, CONT_079, CONT_088, CONT_089, CONT_102, CONT_120, CONT_129, CONT_130, CONT_131, CONT_132, CONT_133, CONT_140, CONT_142, CONT_143, CONT_173, CONT_174
128	1	gi|17137026|ref|NP_477054.1|	17137026		29.9	184	21113	ribosomal protein L11 [Drosophila melanogaster]	143	143	1	15	30	2	10	13	12	21	20	20	15	30	2	10	13	12	21	20	20	15	30	2	10	13	12	21	20	20
706	1	gi|24645208|ref|NP_649846.2|	24645208		23.3	502	54809	skpA associated protein, isoform A [Drosophila melanogaster]_x0001_gi|161078106|ref|NP_001097713.1| skpA associated protein, isoform B [Drosophila melanogaster]	141	141	1	11	13	2	20	22	19	21	15	18	11	13	2	20	22	19	21	15	18	11	13	2	20	22	19	21	15	18
706.01	1	gi|281361395|ref|NP_001163558.1|	281361395	redundant	23.3	503	54912	skpA associated protein, isoform C [Drosophila melanogaster]_x0001_gi|281361397|ref|NP_001163559.1| skpA associated protein, isoform D [Drosophila melanogaster]	141	141	1	11	13	2	20	22	19	21	15	18	11	13	2	20	22	19	21	15	18	11	13	2	20	22	19	21	15	18
706.02	1	gi|320542548|ref|NP_001189197.1|	320542548	redundant	25.9	452	49088	skpA associated protein, isoform E [Drosophila melanogaster]_x0001_gi|320542550|ref|NP_001189198.1| skpA associated protein, isoform F [Drosophila melanogaster]	141	141	1	11	13	2	20	22	19	21	15	18	11	13	2	20	22	19	21	15	18	11	13	2	20	22	19	21	15	18
657	1	gi|24640745|ref|NP_511096.2|	24640745		25.8	449	49982	oligosaccharyltransferase 48kD subunit [Drosophila melanogaster]	140	140	1	7	20	1	10	6	13	18	39	26	7	20	1	10	6	13	18	39	26	7	20	1	10	6	13	18	39	26
780	1	gi|24651407|ref|NP_733371.1|	24651407		16.2	550	63116	prolyl-4-hydroxylase-alpha EFB [Drosophila melanogaster]	140	140	1	10	18	4	11	10	11	15	28	33	10	18	4	11	10	11	15	28	33	10	18	4	11	10	11	15	28	33
953	1	gi|45550715|ref|NP_649812.2|	45550715		30.2	626	68033	CG8036, isoform B [Drosophila melanogaster]_x0001_gi|45551847|ref|NP_731263.2| CG8036, isoform C [Drosophila melanogaster]	140	140	1	17	26	4	8	9	22	16	18	20	17	26	4	8	9	22	16	18	20	17	26	4	8	9	22	16	18	20
29	1	CONT_140		contaminant	10	469	51366	keratin K7, type II, epithelial, 55K [Homo sapiens].	137	0	0	20	20	13	12	10	14	8	10	30	0	0	0	0	0	0	0	0	0	0.5	0	0	0	0	0	0	0	0	CONT_041, CONT_044, CONT_049, CONT_064, CONT_070, CONT_073, CONT_079, CONT_088, CONT_089, CONT_102, CONT_120, CONT_129, CONT_130, CONT_131, CONT_132, CONT_133, CONT_140, CONT_142, CONT_143, CONT_173, CONT_174
276	1	gi|17864514|ref|NP_524858.1|	17864514		23.9	716	78049	protein on ecdysone puffs, isoform B [Drosophila melanogaster]	137	137	1	15	14	1	13	8	30	42	14	0	15	14	1	13	8	30	42	14	0	15	14	1	13	8	30	42	14	0
276.01	1	gi|45553181|ref|NP_996118.1|	45553181	redundant	24.7	693	75600	protein on ecdysone puffs, isoform C [Drosophila melanogaster]_x0001_gi|386771356|ref|NP_001246817.1| protein on ecdysone puffs, isoform D [Drosophila melanogaster]	137	137	1	15	14	1	13	8	30	42	14	0	15	14	1	13	8	30	42	14	0	15	14	1	13	8	30	42	14	0
78	1	gi|17136322|ref|NP_476631.1|	17136322		37.4	203	23999	ribosomal protein L19, isoform A [Drosophila melanogaster]_x0001_gi|45552831|ref|NP_995941.1| ribosomal protein L19, isoform B [Drosophila melanogaster]	135	135	1	7	14	0	10	14	42	28	11	9	7	14	0	10	14	42	28	11	9	7	14	0	10	14	42	28	11	9
178	1	gi|17157991|ref|NP_477510.1|	17157991		39.7	194	21739	thioredoxin peroxidase 1, isoform A [Drosophila melanogaster]_x0001_gi|24641739|ref|NP_727689.1| thioredoxin peroxidase 1, isoform B [Drosophila melanogaster]	134	134	1	10	17	1	16	15	19	17	16	23	10	17	1	16	15	19	17	16	23	10	17	1	16	15	19	17	16	23
684	1	gi|24643268|ref|NP_573388.1|	24643268		26	354	38585	lethal (1) G0156, isoform A [Drosophila melanogaster]_x0001_gi|386764719|ref|NP_728257.2| lethal (1) G0156, isoform C [Drosophila melanogaster]	134	134	1	8	20	1	12	14	22	19	14	24	8	20	1	12	14	22	19	14	24	8	20	1	12	14	22	19	14	24
115	1	gi|17136882|ref|NP_476964.1|	17136882		50	152	17613	ribosomal protein S18, isoform A [Drosophila melanogaster]_x0001_gi|24656100|ref|NP_725943.1| ribosomal protein S18, isoform B [Drosophila melanogaster]	133	133	1	14	11	1	13	9	39	8	25	13	14	11	1	13	9	39	8	25	13	14	11	1	13	9	39	8	25	13
397	1	gi|19922464|ref|NP_611242.1|	19922464		22.2	910	105655	eIF3-S8 [Drosophila melanogaster]	133	133	1	10	26	0	8	8	35	22	13	11	10	26	0	8	8	35	22	13	11	10	26	0	8	8	35	22	13	11
122	1	gi|17136958|ref|NP_477016.1|	17136958		73	126	13724	chickadee, isoform A [Drosophila melanogaster]_x0001_gi|19549898|ref|NP_599131.1| chickadee, isoform B [Drosophila melanogaster]_x0001_gi|24582073|ref|NP_723136.1| chickadee, isoform C [Drosophila melanogaster]_x0001_gi|45552225|ref|NP_995635.1| chickadee, isoform D [Drosophila melanogaster]_x0001_gi|386769178|ref|NP_001245905.1| chickadee, isoform E [Drosophila melanogaster]_x0001_gi|386769180|r…	132	132	1	12	21	0	13	9	17	20	21	19	12	21	0	13	9	17	20	21	19	12	21	0	13	9	17	20	21	19
191	1	gi|17647245|ref|NP_523707.1|	17647245		25.5	542	59280	T-complex chaperonin 5, isoform A [Drosophila melanogaster]	132	127	0.962	16	17	0	14	12	18	19	14	22	16	16	0	14	12	16	18	13	22	16	16.889	0	14	12	17.6	18.818	13.765	22	gi|17647245|ref|NP_523707.1|, gi|24583944|ref|NP_609579.1|
191.01	1	gi|24652903|ref|NP_725107.1|	24652903	redundant	27	512	55793	T-complex chaperonin 5, isoform B [Drosophila melanogaster]	132	127	0.962	16	17	0	14	12	18	19	14	22	16	16	0	14	12	16	18	13	22	16	16.889	0	14	12	17.6	18.818	13.765	22	gi|17647245|ref|NP_523707.1|, gi|24583944|ref|NP_609579.1|
250	1	gi|17738077|ref|NP_524421.1|	17738077		50	120	13489	ribosomal protein S20 [Drosophila melanogaster]	132	132	1	6	38	1	10	7	11	42	8	9	6	38	1	10	7	11	42	8	9	6	38	1	10	7	11	42	8	9
848	1	gi|24665049|ref|NP_524103.2|	24665049		41.1	190	21207	signal sequence receptor beta [Drosophila melanogaster]	132	132	1	9	30	1	13	14	11	12	19	23	9	30	1	13	14	11	12	19	23	9	30	1	13	14	11	12	19	23
918	1	gi|28574516|ref|NP_788023.1|	28574516		17.6	677	75682	CG33129, isoform E [Drosophila melanogaster]	132	132	1	19	16	0	6	10	30	22	15	14	19	16	0	6	10	30	22	15	14	19	16	0	6	10	30	22	15	14
386	1	gi|19922030|ref|NP_610679.1|	19922030		28.3	166	17602	Translocon-associated protein delta [Drosophila melanogaster]	130	130	1	6	17	0	12	14	12	27	17	25	6	17	0	12	14	12	27	17	25	6	17	0	12	14	12	27	17	25
319	1	gi|18859933|ref|NP_573066.1|	18859933		28.3	533	58247	T-cp1zeta [Drosophila melanogaster]	128	128	1	8	12	1	20	24	11	12	14	26	8	12	1	20	24	11	12	14	26	8	12	1	20	24	11	12	14	26
332	1	gi|18860087|ref|NP_573130.1|	18860087		25.8	341	38647	eukaryotic translation initiation factor 2alpha [Drosophila melanogaster]	127	127	1	10	20	1	10	14	17	18	16	21	10	20	1	10	14	17	18	16	21	10	20	1	10	14	17	18	16	21
533	1	gi|21358097|ref|NP_652611.1|	21358097		45.5	255	28351	SF2, isoform A [Drosophila melanogaster]_x0001_gi|386765902|ref|NP_001247139.1| SF2, isoform B [Drosophila melanogaster]	126	126	1	5	14	0	8	12	26	40	20	1	5	14	0	8	12	26	40	20	1	5	14	0	8	12	26	40	20	1
635	1	gi|24586016|ref|NP_477439.2|	24586016		26.9	691	77964	Trap1 [Drosophila melanogaster]	126	48	0.381	7	16	2	6	10	10	20	20	35	4	3	0	1	2	4	6	9	19	4.207	3.629	0	1.102	2.262	4.264	7.167	10.125	21.413	gi|17647529|ref|NP_523899.1|, gi|24586016|ref|NP_477439.2|
438	1	gi|20129927|ref|NP_610818.1|	20129927		60.8	186	21177	mitochondrial ribosomal protein L18 [Drosophila melanogaster]	125	125	1	0	2	0	0	0	31	31	58	3	0	2	0	0	0	31	31	58	3	0	2	0	0	0	31	31	58	3
471	1	gi|21356159|ref|NP_651969.1|	21356159		40.7	216	24709	ran, isoform A [Drosophila melanogaster]_x0001_gi|24641219|ref|NP_727499.1| ran, isoform B [Drosophila melanogaster]	125	125	1	8	11	0	15	17	8	8	25	33	8	11	0	15	17	8	8	25	33	8	11	0	15	17	8	8	25	33
866	1	gi|24668543|ref|NP_730716.1|	24668543		15.3	1229	141100	Isoleucyl-tRNA synthetase, isoform A [Drosophila melanogaster]_x0001_gi|24668547|ref|NP_524840.2| Isoleucyl-tRNA synthetase, isoform C [Drosophila melanogaster]_x0001_gi|28574730|ref|NP_788565.1| Isoleucyl-tRNA synthetase, isoform D [Drosophila melanogaster]	125	125	1	8	13	0	8	9	17	19	25	26	8	13	0	8	9	17	19	25	26	8	13	0	8	9	17	19	25	26
497	1	gi|21357105|ref|NP_649541.1|	21357105		43.6	321	36252	mitochondrial ribosomal protein L44 [Drosophila melanogaster]	124	124	1	0	2	0	1	1	39	38	38	5	0	2	0	1	1	39	38	38	5	0	2	0	1	1	39	38	38	5
76	1	gi|17136318|ref|NP_476629.1|	17136318		20.9	115	13503	ribosomal protein L36, isoform A [Drosophila melanogaster]_x0001_gi|24638917|ref|NP_726686.1| ribosomal protein L36, isoform B [Drosophila melanogaster]_x0001_gi|24638919|ref|NP_726687.1| ribosomal protein L36, isoform C [Drosophila melanogaster]_x0001_gi|24638921|ref|NP_726688.1| ribosomal protein L36, isoform D [Drosophila melanogaster]	123	123	1	5	17	0	17	15	15	22	24	8	5	17	0	17	15	15	22	24	8	5	17	0	17	15	15	22	24	8
58	1	gi|161078016|ref|NP_730830.2|	161078016		39.8	535	58962	lost, isoform B, partial [Drosophila melanogaster]	122	122	1	20	13	0	7	15	22	17	17	11	20	13	0	7	15	22	17	17	11	20	13	0	7	15	22	17	17	11
58.01	1	gi|21355167|ref|NP_649466.1|	21355167	redundant	39.1	545	59743	lost, isoform A [Drosophila melanogaster]	122	122	1	20	13	0	7	15	22	17	17	11	20	13	0	7	15	22	17	17	11	20	13	0	7	15	22	17	17	11
381	1	gi|19921848|ref|NP_610418.1|	19921848		30.4	546	59434	CG8258 [Drosophila melanogaster]	122	122	1	13	11	0	12	11	14	14	16	31	13	11	0	12	11	14	14	16	31	13	11	0	12	11	14	14	16	31
934	1	gi|386763913|ref|NP_572308.3|	386763913		40.1	397	44912	Rpt4 [Drosophila melanogaster]	120	120	1	7	21	0	10	9	17	24	14	18	7	21	0	10	9	17	24	14	18	7	21	0	10	9	17	24	14	18
168	1	gi|17137636|ref|NP_477412.1|	17137636		39.5	511	57172	nop5 [Drosophila melanogaster]	119	119	1	8	15	0	5	9	28	28	19	7	8	15	0	5	9	28	28	19	7	8	15	0	5	9	28	28	19	7
525	1	gi|21357853|ref|NP_649070.1|	21357853		59.1	149	17282	ribosomal protein L26 [Drosophila melanogaster]	119	119	1	14	13	0	11	15	17	22	16	11	14	13	0	11	15	17	22	16	11	14	13	0	11	15	17	22	16	11
51	1	gi|161076409|ref|NP_001097227.1|	161076409		14	2571	287555	Acetyl-CoA carboxylase, isoform D [Drosophila melanogaster]	118	118	1	5	7	0	7	5	19	17	25	33	5	7	0	7	5	19	17	25	33	5	7	0	7	5	19	17	25	33
51.01	1	gi|24586458|ref|NP_610342.1|	24586458	redundant	14.5	2482	278597	Acetyl-CoA carboxylase, isoform A [Drosophila melanogaster]	118	118	1	5	7	0	7	5	19	17	25	33	5	7	0	7	5	19	17	25	33	5	7	0	7	5	19	17	25	33
51.02	1	gi|24586460|ref|NP_724636.1|	24586460	redundant	15.5	2323	261922	Acetyl-CoA carboxylase, isoform B [Drosophila melanogaster]_x0001_gi|161076407|ref|NP_001097226.1| Acetyl-CoA carboxylase, isoform C [Drosophila melanogaster]	118	118	1	5	7	0	7	5	19	17	25	33	5	7	0	7	5	19	17	25	33	5	7	0	7	5	19	17	25	33
760	1	gi|24649488|ref|NP_524473.2|	24649488		22.3	1175	124543	krueppel target at 95D, isoform A [Drosophila melanogaster]_x0001_gi|24649490|ref|NP_732933.1| krueppel target at 95D, isoform B [Drosophila melanogaster]	118	118	1	17	23	0	11	13	8	9	17	20	17	23	0	11	13	8	9	17	20	17	23	0	11	13	8	9	17	20
273	1	gi|17864452|ref|NP_524819.1|	17864452		49.7	165	17675	ribosomal protein L12, isoform A [Drosophila melanogaster]_x0001_gi|24762533|ref|NP_726412.1| ribosomal protein L12, isoform B [Drosophila melanogaster]_x0001_gi|24762535|ref|NP_726413.1| ribosomal protein L12, isoform C [Drosophila melanogaster]	117	117	1	24	11	2	17	19	8	8	15	13	24	11	2	17	19	8	8	15	13	24	11	2	17	19	8	8	15	13
690	1	gi|24643988|ref|NP_649470.2|	24643988		22.5	1140	133881	eIF3-S10 [Drosophila melanogaster]	117	117	1	15	12	0	10	8	9	18	16	29	15	12	0	10	8	9	18	16	29	15	12	0	10	8	9	18	16	29
114	1	gi|17136880|ref|NP_476963.1|	17136880		49	149	17023	ribosomal protein L27A, isoform A [Drosophila melanogaster]	116	116	1	3	5	0	15	18	17	12	37	9	3	5	0	15	18	17	12	37	9	3	5	0	15	18	17	12	37	9
751	1	gi|24648964|ref|NP_732723.1|	24648964		39.3	512	55060	pyruvate kinase, isoform B [Drosophila melanogaster]	116	116	1	8	12	2	11	13	24	5	17	24	8	12	2	11	13	24	5	17	24	8	12	2	11	13	24	5	17	24
751.01	1	gi|28571814|ref|NP_524448.3|	28571814	redundant	37.7	533	57441	pyruvate kinase, isoform A [Drosophila melanogaster]	116	116	1	8	12	2	11	13	24	5	17	24	8	12	2	11	13	24	5	17	24	8	12	2	11	13	24	5	17	24
97	1	gi|17136632|ref|NP_476813.1|	17136632		50	282	30551	porin, isoform A [Drosophila melanogaster]_x0001_gi|19550069|ref|NP_599110.1| porin, isoform B [Drosophila melanogaster]_x0001_gi|85724932|ref|NP_001033899.1| porin, isoform C [Drosophila melanogaster]_x0001_gi|386769406|ref|NP_001245961.1| porin, isoform D [Drosophila melanogaster]	115	115	1	25	8	4	21	21	4	8	13	11	25	8	4	21	21	4	8	13	11	25	8	4	21	21	4	8	13	11
238	1	gi|17737689|ref|NP_524185.1|	17737689		46.5	286	32635	mitochondrial ribosomal protein L15 [Drosophila melanogaster]	115	115	1	0	0	0	1	0	35	32	47	0	0	0	0	1	0	35	32	47	0	0	0	0	1	0	35	32	47	0
252	1	gi|17738165|ref|NP_524474.1|	17738165		11	635	69745	heat shock protein 68 [Drosophila melanogaster]	115	5	0.043	23	18	0	11	13	20	14	8	8	1	0	0	0	1	3	0	0	0	1.271	0.5	0	0	1.084	3.35	0	0	0	gi|17737967|ref|NP_524356.1|, gi|17738165|ref|NP_524474.1|, gi|24641402|ref|NP_727563.1|, gi|24646135|ref|NP_731651.1|
372	1	gi|19921528|ref|NP_609948.1|	19921528		32.3	558	63933	Asparaginyl-tRNA synthetase [Drosophila melanogaster]	115	115	1	12	14	0	8	9	16	14	19	23	12	14	0	8	9	16	14	19	23	12	14	0	8	9	16	14	19	23
725	1	gi|24646135|ref|NP_731651.1|	24646135		12.3	642	70161	Heat-shock-protein-70Aa [Drosophila melanogaster]_x0001_gi|24646137|ref|NP_524798.2| Heat-shock-protein-70Ab [Drosophila melanogaster]	114	4	0.035	22	18	0	11	12	18	15	9	9	0	0	0	0	0	1	1	1	1	0	0.5	0	0	0	1.117	2.08	1.06	1.047	gi|17737967|ref|NP_524356.1|, gi|17738165|ref|NP_524474.1|, gi|24641402|ref|NP_727563.1|, gi|24646135|ref|NP_731651.1|
725.01	1	gi|24646322|ref|NP_524927.2|	24646322	redundant	12.3	641	70196	Heat-shock-protein-70Bb [Drosophila melanogaster]_x0001_gi|24646324|ref|NP_650209.1| Heat-shock-protein-70Bc [Drosophila melanogaster]	114	4	0.035	22	18	0	11	12	18	15	9	9	0	0	0	0	0	1	1	1	1	0	0.5	0	0	0	1.117	2.08	1.06	1.047	gi|17737967|ref|NP_524356.1|, gi|17738165|ref|NP_524474.1|, gi|24641402|ref|NP_727563.1|, gi|24646135|ref|NP_731651.1|
725.02	1	gi|28571678|ref|NP_788663.1|	28571678	redundant	12.3	641	70254	Hsp70Bbb [Drosophila melanogaster]	114	4	0.035	22	18	0	11	12	18	15	9	9	0	0	0	0	0	1	1	1	1	0	0.5	0	0	0	1.117	2.08	1.06	1.047	gi|17737967|ref|NP_524356.1|, gi|17738165|ref|NP_524474.1|, gi|24641402|ref|NP_727563.1|, gi|24646135|ref|NP_731651.1|
753	1	gi|24649027|ref|NP_524450.2|	24649027		37	557	59558	Tcp1-like, isoform A [Drosophila melanogaster]_x0001_gi|24649029|ref|NP_732748.1| Tcp1-like, isoform B [Drosophila melanogaster]	114	114	1	7	17	2	14	7	27	11	13	16	7	17	2	14	7	27	11	13	16	7	17	2	14	7	27	11	13	16
755	1	gi|24649360|ref|NP_524463.2|	24649360		18.8	560	63799	eukaryotic initiation factor 3 p66 subunit [Drosophila melanogaster]	114	114	1	8	17	0	3	3	35	29	11	8	8	17	0	3	3	35	29	11	8	8	17	0	3	3	35	29	11	8
104	1	gi|17136734|ref|NP_476874.1|	17136734		43.8	267	28901	ribosomal protein S2 [Drosophila melanogaster]	113	113	1	20	18	1	11	12	14	18	10	9	20	18	1	11	12	14	18	10	9	20	18	1	11	12	14	18	10	9
559	1	gi|22026970|ref|NP_652034.2|	22026970		23.6	715	80379	Acyl-CoA synthetase long-chain, isoform B [Drosophila melanogaster]_x0001_gi|24586634|ref|NP_724695.1| Acyl-CoA synthetase long-chain, isoform A [Drosophila melanogaster]_x0001_gi|62471681|ref|NP_001014508.1| Acyl-CoA synthetase long-chain, isoform H [Drosophila melanogaster]_x0001_gi|62471687|ref|NP_001014511.1| Acyl-CoA synthetase long-chain, isoform E [Drosophila melanogaster]	113	113	1	10	21	1	8	9	9	13	24	18	10	21	1	8	9	9	13	24	18	10	21	1	8	9	9	13	24	18
559.01	1	gi|24586636|ref|NP_724696.1|	24586636	redundant	23.9	707	79429	Acyl-CoA synthetase long-chain, isoform C [Drosophila melanogaster]_x0001_gi|62471679|ref|NP_001014507.1| Acyl-CoA synthetase long-chain, isoform I [Drosophila melanogaster]_x0001_gi|62471683|ref|NP_001014509.1| Acyl-CoA synthetase long-chain, isoform G [Drosophila melanogaster]_x0001_gi|62471685|ref|NP_001014510.1| Acyl-CoA synthetase long-chain, isoform F [Drosophila melanogaster]	113	113	1	10	21	1	8	9	9	13	24	18	10	21	1	8	9	9	13	24	18	10	21	1	8	9	9	13	24	18
559.02	1	gi|62471689|ref|NP_001014512.1|	62471689	redundant	23.6	717	80618	Acyl-CoA synthetase long-chain, isoform D [Drosophila melanogaster]	113	113	1	10	21	1	8	9	9	13	24	18	10	21	1	8	9	9	13	24	18	10	21	1	8	9	9	13	24	18
747	1	gi|24648453|ref|NP_650898.1|	24648453		26	650	72852	signal recognition particle protein 72 [Drosophila melanogaster]	113	113	1	13	11	0	7	9	24	17	23	9	13	11	0	7	9	24	17	23	9	13	11	0	7	9	24	17	23	9
311	1	gi|18858175|ref|NP_572524.1|	18858175		32.9	535	58065	CG7033 [Drosophila melanogaster]	112	112	1	10	8	0	15	22	14	13	16	14	10	8	0	15	22	14	13	16	14	10	8	0	15	22	14	13	16	14
49	1	gi|161076325|ref|NP_524640.3|	161076325		19	1666	183943	eukaryotic translation initiation factor 4G, isoform A [Drosophila melanogaster]_x0001_gi|221329589|ref|NP_001137857.1| eukaryotic translation initiation factor 4G, isoform C [Drosophila melanogaster]	111	111	1	6	8	0	13	9	21	20	19	15	6	8	0	13	9	21	20	19	15	6	8	0	13	9	21	20	19	15
49.01	1	gi|161076327|ref|NP_001096852.1|	161076327	redundant	16.5	1919	211124	eukaryotic translation initiation factor 4G, isoform B [Drosophila melanogaster]	111	111	1	6	8	0	13	9	21	20	19	15	6	8	0	13	9	21	20	19	15	6	8	0	13	9	21	20	19	15
398	1	gi|19922486|ref|NP_611265.1|	19922486		31.7	634	69231	CG6370 [Drosophila melanogaster]	111	111	1	7	5	2	8	10	13	4	29	33	7	5	2	8	10	13	4	29	33	7	5	2	8	10	13	4	29	33
140	1	gi|17137198|ref|NP_477161.1|	17137198		47.4	190	21393	ribosomal protein L9, isoform A [Drosophila melanogaster]_x0001_gi|24583602|ref|NP_723644.1| ribosomal protein L9, isoform B [Drosophila melanogaster]	110	110	1	15	9	0	10	7	13	21	16	19	15	9	0	10	7	13	21	16	19	15	9	0	10	7	13	21	16	19
185	1	gi|17530887|ref|NP_511111.1|	17530887		23	566	62130	IGF-II mRNA-binding protein, isoform A [Drosophila melanogaster]_x0001_gi|24641108|ref|NP_727456.1| IGF-II mRNA-binding protein, isoform B [Drosophila melanogaster]_x0001_gi|24641110|ref|NP_727457.1| IGF-II mRNA-binding protein, isoform C [Drosophila melanogaster]	110	110	1	8	5	1	2	4	31	33	17	9	8	5	1	2	4	31	33	17	9	8	5	1	2	4	31	33	17	9
185.01	1	gi|386764188|ref|NP_001036268.2|	386764188	redundant	20.6	631	69432	IGF-II mRNA-binding protein, isoform K [Drosophila melanogaster]	110	110	1	8	5	1	2	4	31	33	17	9	8	5	1	2	4	31	33	17	9	8	5	1	2	4	31	33	17	9
240	1	gi|17737731|ref|NP_524211.1|	17737731		61.5	317	34203	ribosomal protein LP0 [Drosophila melanogaster]	110	110	1	23	19	1	4	6	19	12	17	9	23	19	1	4	6	19	12	17	9	23	19	1	4	6	19	12	17	9
869	1	gi|24762396|ref|NP_523830.2|	24762396		27.8	723	81534	structure specific recognition protein [Drosophila melanogaster]	110	110	1	17	24	0	8	9	9	4	27	12	17	24	0	8	9	9	4	27	12	17	24	0	8	9	9	4	27	12
790	1	gi|24653084|ref|NP_610793.1|	24653084		24.2	604	67723	CG13151 [Drosophila melanogaster]	108	108	1	12	41	0	6	6	15	10	18	0	12	41	0	6	6	15	10	18	0	12	41	0	6	6	15	10	18	0
917	1	gi|28574508|ref|NP_729824.2|	28574508		25.2	640	71182	CG10984, isoform C [Drosophila melanogaster]_x0001_gi|28574509|ref|NP_648593.3| CG10984, isoform A [Drosophila melanogaster]	108	108	1	13	18	0	12	14	4	11	19	17	13	18	0	12	14	4	11	19	17	13	18	0	12	14	4	11	19	17
917.01	1	gi|28574510|ref|NP_729823.2|	28574510	redundant	24.5	658	73210	CG10984, isoform B [Drosophila melanogaster]	108	108	1	13	18	0	12	14	4	11	19	17	13	18	0	12	14	4	11	19	17	13	18	0	12	14	4	11	19	17
941	1	gi|45549019|ref|NP_476610.2|	45549019		13	1122	127782	dre4, isoform A [Drosophila melanogaster]	107	107	1	4	29	0	8	6	10	10	24	16	4	29	0	8	6	10	10	24	16	4	29	0	8	6	10	10	24	16
941.01	1	gi|45551505|ref|NP_728686.2|	45551505	redundant	13.5	1083	123584	dre4, isoform B [Drosophila melanogaster]	107	107	1	4	29	0	8	6	10	10	24	16	4	29	0	8	6	10	10	24	16	4	29	0	8	6	10	10	24	16
429	1	gi|20129705|ref|NP_610144.1|	20129705		42.1	159	18477	ribosomal protein L21 [Drosophila melanogaster]	106	106	1	11	15	0	10	14	13	18	12	13	11	15	0	10	14	13	18	12	13	11	15	0	10	14	13	18	12	13
526	1	gi|21357875|ref|NP_650401.1|	21357875		31.3	470	51875	CG3731, isoform B [Drosophila melanogaster]_x0001_gi|24646943|ref|NP_731954.1| CG3731, isoform A [Drosophila melanogaster]	106	106	1	14	14	0	13	13	7	16	15	14	14	14	0	13	13	7	16	15	14	14	14	0	13	13	7	16	15	14
189	1	gi|17647191|ref|NP_523388.1|	17647191		11.1	2291	265740	beta spectrin [Drosophila melanogaster]	104	104	1	3	31	0	6	10	15	12	15	12	3	31	0	6	10	15	12	15	12	3	31	0	6	10	15	12	15	12
903	1	gi|28572126|ref|NP_651040.3|	28572126		29.4	496	54838	Nop56 [Drosophila melanogaster]	103	103	1	9	6	1	11	11	10	9	27	19	9	6	1	11	11	10	9	27	19	9	6	1	11	11	10	9	27	19
822	1	gi|24658349|ref|NP_647966.1|	24658349		29.3	324	35626	blanks [Drosophila melanogaster]	102	102	1	12	11	1	19	14	6	8	16	15	12	11	1	19	14	6	8	16	15	12	11	1	19	14	6	8	16	15
896	1	gi|28571689|ref|NP_788665.1|	28571689		21.7	350	39783	B52, isoform A [Drosophila melanogaster]_x0001_gi|28571699|ref|NP_788666.1| B52, isoform C [Drosophila melanogaster]_x0001_gi|386765710|ref|NP_788667.2| B52, isoform N [Drosophila melanogaster]	102	102	1	7	9	0	14	16	15	22	19	0	7	9	0	14	16	15	22	19	0	7	9	0	14	16	15	22	19	0
896.01	1	gi|28571691|ref|NP_788668.1|	28571691	redundant	23.1	329	37537	B52, isoform B [Drosophila melanogaster]	102	102	1	7	9	0	14	16	15	22	19	0	7	9	0	14	16	15	22	19	0	7	9	0	14	16	15	22	19	0
896.02	1	gi|386765708|ref|NP_788671.2|	386765708	redundant	21.4	355	40382	B52, isoform M [Drosophila melanogaster]_x0001_gi|386765712|ref|NP_001014619.2| B52, isoform O [Drosophila melanogaster]	102	102	1	7	9	0	14	16	15	22	19	0	7	9	0	14	16	15	22	19	0	7	9	0	14	16	15	22	19	0
806	1	gi|24655252|ref|NP_728614.1|	24655252		17	1075	122760	puromycin sensitive aminopeptidase, isoform C [Drosophila melanogaster]	101	101	1	13	11	0	6	5	8	14	23	21	13	11	0	6	5	8	14	23	21	13	11	0	6	5	8	14	23	21
806.01	1	gi|24655257|ref|NP_728615.1|	24655257	redundant	17.4	1053	120290	puromycin sensitive aminopeptidase, isoform E [Drosophila melanogaster]	101	101	1	13	11	0	6	5	8	14	23	21	13	11	0	6	5	8	14	23	21	13	11	0	6	5	8	14	23	21
806.02	1	gi|24655260|ref|NP_728616.1|	24655260	redundant	21.1	866	99328	puromycin sensitive aminopeptidase, isoform A [Drosophila melanogaster]_x0001_gi|24655265|ref|NP_647617.2| puromycin sensitive aminopeptidase, isoform B [Drosophila melanogaster]_x0001_gi|24655268|ref|NP_728617.1| puromycin sensitive aminopeptidase, isoform D [Drosophila melanogaster]_x0001_gi|24655274|ref|NP_728618.1| puromycin sensitive aminopeptidase, isoform F [Drosophila melanogaster]_x0001_…	101	101	1	13	11	0	6	5	8	14	23	21	13	11	0	6	5	8	14	23	21	13	11	0	6	5	8	14	23	21
129	1	gi|17137088|ref|NP_477090.1|	17137088		31	213	23562	Rab-protein 2 [Drosophila melanogaster]	98	98	1	7	13	2	8	9	17	11	10	21	7	13	2	8	9	17	11	10	21	7	13	2	8	9	17	11	10	21
721	1	gi|24645865|ref|NP_524315.2|	24645865		42.7	117	13203	ribosomal protein S25, isoform A [Drosophila melanogaster]_x0001_gi|24645867|ref|NP_731544.1| ribosomal protein S25, isoform B [Drosophila melanogaster]	98	98	1	10	9	1	18	17	7	21	14	1	10	9	1	18	17	7	21	14	1	10	9	1	18	17	7	21	14	1
113	1	gi|17136866|ref|NP_476955.1|	17136866		43.4	182	20689	ADP ribosylation factor 79F, isoform B [Drosophila melanogaster]_x0001_gi|24668762|ref|NP_730757.1| ADP ribosylation factor 79F, isoform A [Drosophila melanogaster]_x0001_gi|24668769|ref|NP_730758.1| ADP ribosylation factor 79F, isoform C [Drosophila melanogaster]_x0001_gi|24668773|ref|NP_730759.1| ADP ribosylation factor 79F, isoform H [Drosophila melanogaster]_x0001_gi|24668777|ref|NP_730760.1|…	97	23	0.237	20	5	1	11	13	2	3	26	16	12	0	0	1	3	0	0	5	2	18.857	2.5	0.5	11	13	1	1.5	26	16	gi|17136866|ref|NP_476955.1|, gi|17864182|ref|NP_524631.1|
445	1	gi|20130403|ref|NP_612021.1|	20130403		23.4	926	103101	Tudor-SN [Drosophila melanogaster]	96	96	1	9	11	0	3	8	19	10	15	21	9	11	0	3	8	19	10	15	21	9	11	0	3	8	19	10	15	21
924	1	gi|28574818|ref|NP_476819.2|	28574818		20.9	940	105621	alpha-Adaptin, isoform A [Drosophila melanogaster]	96	96	1	13	9	0	4	2	14	8	16	30	13	9	0	4	2	14	8	16	30	13	9	0	4	2	14	8	16	30
924.01	1	gi|45552169|ref|NP_995607.1|	45552169	redundant	20.6	952	106936	alpha-Adaptin, isoform B [Drosophila melanogaster]	96	96	1	13	9	0	4	2	14	8	16	30	13	9	0	4	2	14	8	16	30	13	9	0	4	2	14	8	16	30
812	1	gi|24656625|ref|NP_647791.2|	24656625		32.6	144	16030	ribosomal protein L28, isoform A [Drosophila melanogaster]_x0001_gi|24656628|ref|NP_728839.1| ribosomal protein L28, isoform B [Drosophila melanogaster]_x0001_gi|24656632|ref|NP_728840.1| ribosomal protein L28, isoform D [Drosophila melanogaster]_x0001_gi|281365564|ref|NP_001163336.1| ribosomal protein L28, isoform E [Drosophila melanogaster]_x0001_gi|281365566|ref|NP_001163337.1| ribosomal prote…	95	95	1	6	17	0	6	7	5	26	15	13	6	17	0	6	7	5	26	15	13	6	17	0	6	7	5	26	15	13
266	1	gi|17864318|ref|NP_524726.1|	17864318		45.3	256	27894	ribosomal protein L8, isoform A [Drosophila melanogaster]_x0001_gi|24656124|ref|NP_728756.1| ribosomal protein L8, isoform B [Drosophila melanogaster]	94	94	1	13	14	0	8	12	18	17	12	0	13	14	0	8	12	18	17	12	0	13	14	0	8	12	18	17	12	0
651	1	gi|24640442|ref|NP_572420.1|	24640442		21.2	321	35118	CG1444 [Drosophila melanogaster]	94	94	1	7	15	1	9	12	7	14	13	16	7	15	1	9	12	7	14	13	16	7	15	1	9	12	7	14	13	16
796	1	gi|24653595|ref|NP_523741.2|	24653595		14.6	686	74067	heat shock protein cognate 5 [Drosophila melanogaster]	91	91	1	5	12	2	17	16	6	6	15	12	5	12	2	17	16	6	6	15	12	5	12	2	17	16	6	6	15	12
256	1	gi|17738267|ref|NP_524543.1|	17738267		21.6	365	39039	heterogeneous nuclear ribonucleoprotein at 98DE, isoform B [Drosophila melanogaster]_x0001_gi|24650836|ref|NP_733251.1| heterogeneous nuclear ribonucleoprotein at 98DE, isoform C [Drosophila melanogaster]	89	15	0.169	1	2	0	1	0	65	17	2	1	0	0	0	0	0	10	4	1	0	0.5	0	0	0.5	0	49.286	10.5	1.5	0.5	gi|17136624|ref|NP_476807.1|, gi|17738267|ref|NP_524543.1|
256.01	1	gi|24650831|ref|NP_733249.1|	24650831	redundant	21.7	364	39039	heterogeneous nuclear ribonucleoprotein at 98DE, isoform A [Drosophila melanogaster]	89	15	0.169	1	2	0	1	0	65	17	2	1	0	0	0	0	0	10	4	1	0	0.5	0	0	0.5	0	49.286	10.5	1.5	0.5	gi|17136624|ref|NP_476807.1|, gi|17738267|ref|NP_524543.1|
256.02	1	gi|24650833|ref|NP_733250.1|	24650833	redundant	21.9	360	38551	heterogeneous nuclear ribonucleoprotein at 98DE, isoform E [Drosophila melanogaster]	89	15	0.169	1	2	0	1	0	65	17	2	1	0	0	0	0	0	10	4	1	0	0.5	0	0	0.5	0	49.286	10.5	1.5	0.5	gi|17136624|ref|NP_476807.1|, gi|17738267|ref|NP_524543.1|
256.03	1	gi|24650838|ref|NP_733252.1|	24650838	redundant	21.9	361	38551	heterogeneous nuclear ribonucleoprotein at 98DE, isoform D [Drosophila melanogaster]_x0001_gi|24650840|ref|NP_733253.1| heterogeneous nuclear ribonucleoprotein at 98DE, isoform F [Drosophila melanogaster]	89	15	0.169	1	2	0	1	0	65	17	2	1	0	0	0	0	0	10	4	1	0	0.5	0	0	0.5	0	49.286	10.5	1.5	0.5	gi|17136624|ref|NP_476807.1|, gi|17738267|ref|NP_524543.1|
259	1	gi|17864148|ref|NP_524608.1|	17864148		19.8	879	97278	gamma-coatomer protein, isoform A [Drosophila melanogaster]	89	89	1	7	10	0	5	9	15	6	16	21	7	10	0	5	9	15	6	16	21	7	10	0	5	9	15	6	16	21
259.01	1	gi|24651660|ref|NP_733432.1|	24651660	redundant	19.7	883	97691	gamma-coatomer protein, isoform B [Drosophila melanogaster]	89	89	1	7	10	0	5	9	15	6	16	21	7	10	0	5	9	15	6	16	21	7	10	0	5	9	15	6	16	21
259.02	1	gi|281362913|ref|NP_001163784.1|	281362913	redundant	19.8	878	97207	gamma-coatomer protein, isoform C [Drosophila melanogaster]	89	89	1	7	10	0	5	9	15	6	16	21	7	10	0	5	9	15	6	16	21	7	10	0	5	9	15	6	16	21
280	1	gi|17933570|ref|NP_525073.1|	17933570		57.8	180	20990	mitochondrial ribosomal protein L30 [Drosophila melanogaster]	89	89	1	0	1	0	1	1	13	41	29	3	0	1	0	1	1	13	41	29	3	0	1	0	1	1	13	41	29	3
368	1	gi|19921254|ref|NP_609649.1|	19921254		41.3	155	17521	ribosomal protein L24 [Drosophila melanogaster]	88	88	1	4	15	0	3	4	25	27	9	1	4	15	0	3	4	25	27	9	1	4	15	0	3	4	25	27	9	1
553	1	gi|22024141|ref|NP_610939.2|	22024141		37.1	143	16018	ribosomal protein S23 [Drosophila melanogaster]	88	88	1	12	19	1	7	6	20	10	11	2	12	19	1	7	6	20	10	11	2	12	19	1	7	6	20	10	11	2
598	1	gi|24582809|ref|NP_523511.2|	24582809		10.9	966	107743	Alanyl-tRNA synthetase, isoform A [Drosophila melanogaster]_x0001_gi|45552267|ref|NP_995656.1| Alanyl-tRNA synthetase, isoform B [Drosophila melanogaster]	88	88	1	8	7	1	5	7	12	10	19	19	8	7	1	5	7	12	10	19	19	8	7	1	5	7	12	10	19	19
591	1	gi|24581952|ref|NP_723089.1|	24581952		23.8	424	48653	helicase at 25E, isoform A [Drosophila melanogaster]_x0001_gi|24581954|ref|NP_723090.1| helicase at 25E, isoform B [Drosophila melanogaster]_x0001_gi|24581956|ref|NP_723091.1| helicase at 25E, isoform C [Drosophila melanogaster]	87	87	1	10	9	1	8	9	12	11	11	16	10	9	1	8	9	12	11	11	16	10	9	1	8	9	12	11	11	16
708	1	gi|24645384|ref|NP_649899.1|	24645384		15.8	632	66732	rumpelstiltskin, isoform A [Drosophila melanogaster]	86	86	1	12	5	1	8	9	11	15	13	12	12	5	1	8	9	11	15	13	12	12	5	1	8	9	11	15	13	12
283	1	gi|17933648|ref|NP_524354.1|	17933648		23.7	430	48636	chromatin assembly factor 1 subunit, isoform A [Drosophila melanogaster]	85	38	0.447	13	12	0	11	14	7	8	13	7	6	1	0	8	9	3	2	6	3	11.25	12	0	11	14	7	8	13	7	gi|17933648|ref|NP_524354.1|, gi|281361801|ref|NP_001163617.1|
96	1	gi|17136624|ref|NP_476807.1|	17136624		23.9	385	39500	heterogeneous nuclear ribonucleoprotein at 87F, isoform A [Drosophila melanogaster]_x0001_gi|281361714|ref|NP_001163602.1| heterogeneous nuclear ribonucleoprotein at 87F, isoform C [Drosophila melanogaster]	84	10	0.119	1	3	0	1	0	59	17	2	1	0	1	0	0	0	4	4	1	0	0.5	3	0	0.5	0	19.714	10.5	1.5	0.5	gi|17136624|ref|NP_476807.1|, gi|17738267|ref|NP_524543.1|
335	1	gi|18921099|ref|NP_569863.1|	18921099		26.1	211	24647	Sec22 [Drosophila melanogaster]	83	83	1	7	11	0	7	8	7	11	15	17	7	11	0	7	8	7	11	15	17	7	11	0	7	8	7	11	15	17
764	1	gi|24649935|ref|NP_733083.1|	24649935		35.4	443	48706	vig2, isoform B [Drosophila melanogaster]	83	83	1	12	8	0	8	8	12	14	15	6	12	8	0	8	8	12	14	15	6	12	8	0	8	8	12	14	15	6
764.01	1	gi|24649937|ref|NP_733084.1|	24649937	redundant	38.1	412	45220	vig2, isoform A [Drosophila melanogaster]_x0001_gi|24649939|ref|NP_733085.1| vig2, isoform C [Drosophila melanogaster]_x0001_gi|161078610|ref|NP_001097913.1| vig2, isoform D [Drosophila melanogaster]	83	83	1	12	8	0	8	8	12	14	15	6	12	8	0	8	8	12	14	15	6	12	8	0	8	8	12	14	15	6
886	1	gi|281362724|ref|NP_733244.5|	281362724		14.5	1673	178146	La related protein, isoform D [Drosophila melanogaster]_x0001_gi|386766673|ref|NP_001247347.1| La related protein, isoform G [Drosophila melanogaster]_x0001_gi|386766675|ref|NP_001247348.1| La related protein, isoform H [Drosophila melanogaster]	83	83	1	11	0	0	9	9	11	15	21	7	11	0	0	9	9	11	15	21	7	11	0	0	9	9	11	15	21	7
161	1	gi|17137578|ref|NP_477378.1|	17137578		14.9	469	50642	thiolase [Drosophila melanogaster]	82	82	1	6	4	0	17	21	7	3	16	8	6	4	0	17	21	7	3	16	8	6	4	0	17	21	7	3	16	8
722	1	gi|24645909|ref|NP_650064.1|	24645909		34.2	468	49925	CG5214 [Drosophila melanogaster]	81	81	1	23	20	1	0	1	8	9	8	11	23	20	1	0	1	8	9	8	11	23	20	1	0	1	8	9	8	11
124	1	gi|17136986|ref|NP_477034.1|	17136986		38.5	148	17154	twinstar [Drosophila melanogaster]	80	80	1	12	9	3	12	13	6	9	8	8	12	9	3	12	13	6	9	8	8	12	9	3	12	13	6	9	8	8
169	1	gi|17137654|ref|NP_477421.1|	17137654		25.2	433	46663	enolase, isoform A [Drosophila melanogaster]_x0001_gi|281360527|ref|NP_001162853.1| enolase, isoform F [Drosophila melanogaster]	80	80	1	14	18	1	4	7	10	15	5	6	14	18	1	4	7	10	15	5	6	14	18	1	4	7	10	15	5	6
169.01	1	gi|24580914|ref|NP_722721.1|	24580914	redundant	21.8	500	54311	enolase, isoform B [Drosophila melanogaster]_x0001_gi|24580916|ref|NP_722722.1| enolase, isoform C [Drosophila melanogaster]_x0001_gi|24580918|ref|NP_722723.1| enolase, isoform D [Drosophila melanogaster]_x0001_gi|24580920|ref|NP_722724.1| enolase, isoform E [Drosophila melanogaster]	80	80	1	14	18	1	4	7	10	15	5	6	14	18	1	4	7	10	15	5	6	14	18	1	4	7	10	15	5	6
522	1	gi|21357745|ref|NP_651617.1|	21357745		21.2	683	76540	Glutamine:fructose-6-phosphate aminotransferase 2 [Drosophila melanogaster]	80	80	1	13	5	3	5	6	9	6	11	22	13	5	3	5	6	9	6	11	22	13	5	3	5	6	9	6	11	22
390	1	gi|19922220|ref|NP_610932.1|	19922220		17.3	387	44088	transport and golgi organization 7 [Drosophila melanogaster]	79	79	1	3	8	0	6	8	14	14	7	19	3	8	0	6	8	14	14	7	19	3	8	0	6	8	14	14	7	19
736	1	gi|24647046|ref|NP_731993.1|	24647046		23.4	475	51486	suppressor of variegation 3-9, isoform B [Drosophila melanogaster]	78	78	1	6	6	1	6	8	11	8	17	15	6	6	1	6	8	11	8	17	15	6	6	1	6	8	11	8	17	15
785	1	gi|24652322|ref|NP_476885.2|	24652322		33.5	248	28229	14-3-3zeta, isoform D [Drosophila melanogaster]_x0001_gi|24652324|ref|NP_724884.1| 14-3-3zeta, isoform E [Drosophila melanogaster]_x0001_gi|62471695|ref|NP_001014515.1| 14-3-3zeta, isoform J [Drosophila melanogaster]	78	31	0.397	9	9	3	10	8	9	11	8	11	1	4	2	3	3	6	4	4	4	5	7.167	3	10	8	8.464	11	7.2	9.6	gi|24647885|ref|NP_732309.1|, gi|24652322|ref|NP_476885.2|, gi|24652326|ref|NP_724885.1|
807	1	gi|24655311|ref|NP_611382.1|	24655311		19.3	1022	112485	CG15100 [Drosophila melanogaster]	78	78	1	9	8	2	9	7	17	9	9	8	9	8	2	9	7	17	9	9	8	9	8	2	9	7	17	9	9	8
617	1	gi|24583984|ref|NP_652004.2|	24583984		15.6	614	68303	V-ATPase 69 kDa subunit 2, isoform A [Drosophila melanogaster]_x0001_gi|24583986|ref|NP_723775.1| V-ATPase 69 kDa subunit 2, isoform B [Drosophila melanogaster]_x0001_gi|24583988|ref|NP_723776.1| V-ATPase 69 kDa subunit 2, isoform C [Drosophila melanogaster]_x0001_gi|386769568|ref|NP_001246015.1| V-ATPase 69 kDa subunit 2, isoform D [Drosophila melanogaster]	77	77	1	14	10	0	4	4	9	9	12	15	14	10	0	4	4	9	9	12	15	14	10	0	4	4	9	9	12	15
674	1	gi|24642336|ref|NP_727910.1|	24642336		12.9	877	97810	shibire, isoform K [Drosophila melanogaster]_x0001_gi|45555473|ref|NP_996465.1| shibire, isoform G [Drosophila melanogaster]_x0001_gi|45555485|ref|NP_996466.1| shibire, isoform F [Drosophila melanogaster]_x0001_gi|281360946|ref|NP_001162766.1| shibire, isoform J [Drosophila melanogaster]	77	77	1	8	5	0	7	7	8	12	10	20	8	5	0	7	7	8	12	10	20	8	5	0	7	7	8	12	10	20
674.01	1	gi|281360949|ref|NP_001162767.1|	281360949	redundant	12.8	883	98510	shibire, isoform L [Drosophila melanogaster]	77	77	1	8	5	0	7	7	8	12	10	20	8	5	0	7	7	8	12	10	20	8	5	0	7	7	8	12	10	20
733	1	gi|24646605|ref|NP_652209.1|	24646605		26.3	308	33055	squid, isoform C [Drosophila melanogaster]_x0001_gi|386765705|ref|NP_001247088.1| squid, isoform E [Drosophila melanogaster]	77	77	1	10	7	0	14	10	9	7	15	5	10	7	0	14	10	9	7	15	5	10	7	0	14	10	9	7	15	5
733.01	1	gi|24646607|ref|NP_731825.1|	24646607	redundant	23.5	344	36185	squid, isoform B [Drosophila melanogaster]	77	77	1	10	7	0	14	10	9	7	15	5	10	7	0	14	10	9	7	15	5	10	7	0	14	10	9	7	15	5
733.02	1	gi|24646609|ref|NP_731826.1|	24646609	redundant	25.2	321	35004	squid, isoform A [Drosophila melanogaster]	77	77	1	10	7	0	14	10	9	7	15	5	10	7	0	14	10	9	7	15	5	10	7	0	14	10	9	7	15	5
262	1	gi|17864182|ref|NP_524631.1|	17864182		36.1	180	20618	ADP ribosylation factor 102F [Drosophila melanogaster]	76	2	0.026	10	5	1	10	10	2	3	21	14	2	0	0	0	0	0	0	0	0	3.143	2.5	0.5	0	0	1	1.5	0	0	gi|17136866|ref|NP_476955.1|, gi|17864182|ref|NP_524631.1|
720	1	gi|24645861|ref|NP_650048.1|	24645861		31.4	172	19638	translationally controlled tumor protein [Drosophila melanogaster]	76	76	1	6	3	0	4	7	18	17	10	11	6	3	0	4	7	18	17	10	11	6	3	0	4	7	18	17	10	11
272	1	gi|17864394|ref|NP_524781.1|	17864394		29.3	92	10312	ribosomal protein L37A, isoform A [Drosophila melanogaster]_x0001_gi|24581863|ref|NP_723060.1| ribosomal protein L37A, isoform B [Drosophila melanogaster]_x0001_gi|320544534|ref|NP_001188691.1| ribosomal protein L37A, isoform C [Drosophila melanogaster]	75	75	1	4	8	0	2	2	29	13	10	7	4	8	0	2	2	29	13	10	7	4	8	0	2	2	29	13	10	7
317	1	gi|18859837|ref|NP_573109.1|	18859837		26.8	598	64074	peroxisomal multifunctional enzyme type 2 [Drosophila melanogaster]	75	75	1	14	8	0	3	6	12	10	15	7	14	8	0	3	6	12	10	15	7	14	8	0	3	6	12	10	15	7
103	1	gi|17136728|ref|NP_476869.1|	17136728		18.1	421	44771	heterogeneous nuclear ribonucleoprotein at 27C, isoform A [Drosophila melanogaster]_x0001_gi|24582366|ref|NP_723228.1| heterogeneous nuclear ribonucleoprotein at 27C, isoform B [Drosophila melanogaster]_x0001_gi|24582368|ref|NP_723229.1| heterogeneous nuclear ribonucleoprotein at 27C, isoform C [Drosophila melanogaster]_x0001_gi|281364530|ref|NP_001162897.1| heterogeneous nuclear ribonucleoprotei…	74	74	1	11	6	0	2	2	25	15	7	6	11	6	0	2	2	25	15	7	6	11	6	0	2	2	25	15	7	6
265	1	gi|17864298|ref|NP_524714.1|	17864298		36.2	127	13884	hoi-polloi [Drosophila melanogaster]	74	74	1	4	7	0	6	9	7	13	17	11	4	7	0	6	9	7	13	17	11	4	7	0	6	9	7	13	17	11
357	1	gi|19920832|ref|NP_609037.1|	19920832		28.8	306	34620	epsilonCOP [Drosophila melanogaster]	74	74	1	4	13	0	7	4	12	24	4	6	4	13	0	7	4	12	24	4	6	4	13	0	7	4	12	24	4	6
837	1	gi|24662781|ref|NP_648484.1|	24662781		41.1	316	35923	CG6084, isoform A [Drosophila melanogaster]	74	74	1	17	14	1	5	4	5	10	9	9	17	14	1	5	4	5	10	9	9	17	14	1	5	4	5	10	9	9
69	1	gi|17136264|ref|NP_476603.1|	17136264		28.4	324	36075	annexin IX, isoform B [Drosophila melanogaster]_x0001_gi|45553445|ref|NP_996252.1| annexin IX, isoform D [Drosophila melanogaster]	73	73	1	10	10	0	3	5	19	9	6	11	10	10	0	3	5	19	9	6	11	10	10	0	3	5	19	9	6	11
69.01	1	gi|17136266|ref|NP_476604.1|	17136266	redundant	28.4	324	36059	annexin IX, isoform A [Drosophila melanogaster]	73	73	1	10	10	0	3	5	19	9	6	11	10	10	0	3	5	19	9	6	11	10	10	0	3	5	19	9	6	11
69.02	1	gi|45553447|ref|NP_996253.1|	45553447	redundant	28.4	324	35946	annexin IX, isoform C [Drosophila melanogaster]	73	73	1	10	10	0	3	5	19	9	6	11	10	10	0	3	5	19	9	6	11	10	10	0	3	5	19	9	6	11
70	1	gi|17136276|ref|NP_476609.1|	17136276		26	531	59060	Aspartyl-tRNA synthetase [Drosophila melanogaster]	73	73	1	9	12	0	4	4	5	13	12	14	9	12	0	4	4	5	13	12	14	9	12	0	4	4	5	13	12	14
190	1	gi|17647193|ref|NP_523400.1|	17647193		26.7	964	107408	beta-coatomer protein [Drosophila melanogaster]	73	73	1	13	3	1	2	4	11	8	15	16	13	3	1	2	4	11	8	15	16	13	3	1	2	4	11	8	15	16
222	1	gi|17648041|ref|NP_523478.1|	17648041		30.4	326	36161	Trip1 [Drosophila melanogaster]	73	73	1	16	7	1	6	7	10	7	10	9	16	7	1	6	7	10	7	10	9	16	7	1	6	7	10	7	10	9
350	1	gi|19920620|ref|NP_608738.1|	19920620		24.1	806	91329	CG3542, isoform A [Drosophila melanogaster]	73	73	1	19	12	0	1	5	13	9	12	2	19	12	0	1	5	13	9	12	2	19	12	0	1	5	13	9	12	2
350.01	1	gi|24581324|ref|NP_722868.1|	24581324	redundant	25.6	757	86670	CG3542, isoform B [Drosophila melanogaster]	73	73	1	19	12	0	1	5	13	9	12	2	19	12	0	1	5	13	9	12	2	19	12	0	1	5	13	9	12	2
951	1	gi|45550640|ref|NP_648972.2|	45550640		15.7	1324	151917	CG7692 [Drosophila melanogaster]	73	73	1	21	18	0	8	7	3	8	7	1	21	18	0	8	7	3	8	7	1	21	18	0	8	7	3	8	7	1
496	1	gi|21357053|ref|NP_649560.1|	21357053		22.4	205	23648	ribosomal protein L13A [Drosophila melanogaster]	72	72	1	1	2	0	10	8	14	20	14	3	1	2	0	10	8	14	20	14	3	1	2	0	10	8	14	20	14	3
613	1	gi|24583839|ref|NP_723725.1|	24583839		17.7	747	85979	Threonyl-tRNA synthetase, isoform A [Drosophila melanogaster]	72	72	1	3	5	0	7	8	13	12	10	14	3	5	0	7	8	13	12	10	14	3	5	0	7	8	13	12	10	14
613.01	1	gi|24583842|ref|NP_723726.1|	24583842	redundant	19.1	690	79346	Threonyl-tRNA synthetase, isoform C [Drosophila melanogaster]_x0001_gi|28574141|ref|NP_524839.3| Threonyl-tRNA synthetase, isoform B [Drosophila melanogaster]	72	72	1	3	5	0	7	8	13	12	10	14	3	5	0	7	8	13	12	10	14	3	5	0	7	8	13	12	10	14
632	1	gi|24585720|ref|NP_610121.2|	24585720		21.2	354	40155	CG1416, isoform A [Drosophila melanogaster]_x0001_gi|24585722|ref|NP_724361.1| CG1416, isoform B [Drosophila melanogaster]_x0001_gi|24585724|ref|NP_724362.1| CG1416, isoform C [Drosophila melanogaster]	72	72	1	8	9	1	10	6	9	9	9	11	8	9	1	10	6	9	9	9	11	8	9	1	10	6	9	9	9	11
91	1	gi|17136538|ref|NP_476760.1|	17136538		9.7	1447	164397	topoisomerase 2 [Drosophila melanogaster]	71	71	1	0	9	0	8	4	22	3	16	9	0	9	0	8	4	22	3	16	9	0	9	0	8	4	22	3	16	9
365	1	gi|19921098|ref|NP_609416.1|	19921098		38.4	203	22796	CG6094 [Drosophila melanogaster]	71	71	1	0	0	0	0	0	25	25	20	1	0	0	0	0	0	25	25	20	1	0	0	0	0	0	25	25	20	1
749	1	gi|24648682|ref|NP_732610.1|	24648682		34.6	205	22764	Rab-protein 1 [Drosophila melanogaster]	71	14	0.197	2	4	1	9	7	7	4	8	29	0	0	0	4	5	1	0	2	2	0	1.1	0.2	7.6	6.25	4	0	6	20.333	gi|17137220|ref|NP_477172.1|, gi|17647849|ref|NP_523777.1|, gi|17737663|ref|NP_524172.1|, gi|24640395|ref|NP_572405.2|, gi|24648682|ref|NP_732610.1|
758	1	gi|24649454|ref|NP_651196.1|	24649454		26.7	371	41803	CG5854, isoform A [Drosophila melanogaster]	71	71	1	14	8	0	3	4	13	9	9	11	14	8	0	3	4	13	9	9	11	14	8	0	3	4	13	9	9	11
758.01	1	gi|24649456|ref|NP_732920.1|	24649456	redundant	30.1	329	37234	CG5854, isoform B [Drosophila melanogaster]	71	71	1	14	8	0	3	4	13	9	9	11	14	8	0	3	4	13	9	9	11	14	8	0	3	4	13	9	9	11
241	1	gi|17737759|ref|NP_524226.1|	17737759		15.7	1105	123562	karyopherin beta 3 [Drosophila melanogaster]	70	70	1	3	4	0	5	10	10	10	12	16	3	4	0	5	10	10	10	12	16	3	4	0	5	10	10	10	12	16
477	1	gi|21356361|ref|NP_650017.1|	21356361		30.1	376	42806	arginine methyltransferase 1 [Drosophila melanogaster]	70	70	1	10	12	0	3	4	8	11	8	14	10	12	0	3	4	8	11	8	14	10	12	0	3	4	8	11	8	14
576	1	gi|221513692|ref|NP_651954.3|	221513692		52.8	218	25529	ribosomal protein L10, isoform C [Drosophila melanogaster]_x0001_gi|221513696|ref|NP_730773.4| ribosomal protein L10, isoform D [Drosophila melanogaster]	70	70	1	14	7	1	5	10	6	12	11	4	14	7	1	5	10	6	12	11	4	14	7	1	5	10	6	12	11	4
510	1	gi|21357475|ref|NP_648687.1|	21357475		14.9	804	88502	Hsc70Cb, isoform A [Drosophila melanogaster]_x0001_gi|24664044|ref|NP_729951.1| Hsc70Cb, isoform B [Drosophila melanogaster]_x0001_gi|24664047|ref|NP_729952.1| Hsc70Cb, isoform C [Drosophila melanogaster]_x0001_gi|320545851|ref|NP_001189101.1| Hsc70Cb, isoform E [Drosophila melanogaster]_x0001_gi|320545853|ref|NP_001189102.1| Hsc70Cb, isoform F [Drosophila melanogaster]	69	69	1	11	14	0	6	6	6	9	11	6	11	14	0	6	6	6	9	11	6	11	14	0	6	6	6	9	11	6
510.01	1	gi|320545855|ref|NP_001189103.1|	320545855	redundant	14.4	836	91904	Hsc70Cb, isoform G [Drosophila melanogaster]_x0001_gi|320545857|ref|NP_001189104.1| Hsc70Cb, isoform H [Drosophila melanogaster]	69	69	1	11	14	0	6	6	6	9	11	6	11	14	0	6	6	6	9	11	6	11	14	0	6	6	6	9	11	6
653	1	gi|24640557|ref|NP_511083.1|	24640557		13.3	731	78631	NADH:ubiquinone reductase 75kD subunit precursor, isoform A [Drosophila melanogaster]_x0001_gi|24640559|ref|NP_727255.1| NADH:ubiquinone reductase 75kD subunit precursor, isoform B [Drosophila melanogaster]	69	69	1	6	5	0	7	10	5	8	8	20	6	5	0	7	10	5	8	8	20	6	5	0	7	10	5	8	8	20
81	1	gi|17136354|ref|NP_476651.1|	17136354		30	700	77475	non-claret disjunctional [Drosophila melanogaster]	68	68	1	8	14	0	4	6	9	12	10	5	8	14	0	4	6	9	12	10	5	8	14	0	4	6	9	12	10	5
111	1	gi|17136832|ref|NP_476938.1|	17136832		44.4	151	17179	ribosomal protein S13, isoform A [Drosophila melanogaster]_x0001_gi|85724904|ref|NP_001033885.1| ribosomal protein S13, isoform B [Drosophila melanogaster]	68	68	1	14	14	0	8	6	7	10	5	4	14	14	0	8	6	7	10	5	4	14	14	0	8	6	7	10	5	4
597	1	gi|24582751|ref|NP_523509.2|	24582751		11.3	1509	170322	PDGF- and VEGF-receptor related, isoform A [Drosophila melanogaster]	68	68	1	3	10	0	2	3	8	7	21	14	3	10	0	2	3	8	7	21	14	3	10	0	2	3	8	7	21	14
683	1	gi|24643243|ref|NP_573384.1|	24643243		18.7	890	103093	Nat1 [Drosophila melanogaster]	68	68	1	10	6	0	6	5	9	7	11	14	10	6	0	6	5	9	7	11	14	10	6	0	6	5	9	7	11	14
54	1	gi|161076486|ref|NP_001097249.1|	161076486		10.4	826	92056	TER94, isoform C [Drosophila melanogaster]	67	65	0.97	4	10	1	3	12	2	6	17	12	4	9	1	3	12	2	6	17	11	4	10	1	3	12	2	6	17	11.917
54.01	1	gi|17137560|ref|NP_477369.1|	17137560	redundant	10.7	801	88860	TER94, isoform A [Drosophila melanogaster]	67	65	0.97	4	10	1	3	12	2	6	17	12	4	9	1	3	12	2	6	17	11	4	10	1	3	12	2	6	17	11.917
246	1	gi|17737907|ref|NP_524316.1|	17737907		36.5	416	46917	ribosomal protein L3, isoform A [Drosophila melanogaster]	67	67	1	6	2	0	14	12	13	8	11	1	6	2	0	14	12	13	8	11	1	6	2	0	14	12	13	8	11	1
237	1	gi|17737663|ref|NP_524172.1|	17737663		16.4	207	23692	Rab-protein 8, isoform A [Drosophila melanogaster]_x0001_gi|386771441|ref|NP_001246837.1| Rab-protein 8, isoform C [Drosophila melanogaster]	65	9	0.138	5	4	1	6	3	7	5	7	27	3	0	0	1	1	1	1	1	1	4.2	1.1	0.2	1.9	1.25	4	5	3	9.667	gi|17137220|ref|NP_477172.1|, gi|17647849|ref|NP_523777.1|, gi|17737663|ref|NP_524172.1|, gi|24640395|ref|NP_572405.2|, gi|24648682|ref|NP_732610.1|
770	1	gi|24650984|ref|NP_651677.2|	24650984		16.1	1020	113200	Rpn2 [Drosophila melanogaster]	65	65	1	4	6	0	4	3	13	5	13	17	4	6	0	4	3	13	5	13	17	4	6	0	4	3	13	5	13	17
514	1	gi|21357547|ref|NP_650283.1|	21357547		18.1	403	45231	DnaJ-like-2, isoform A [Drosophila melanogaster]_x0001_gi|24646556|ref|NP_731804.1| DnaJ-like-2, isoform B [Drosophila melanogaster]_x0001_gi|24646558|ref|NP_731805.1| DnaJ-like-2, isoform C [Drosophila melanogaster]_x0001_gi|24646560|ref|NP_731806.1| DnaJ-like-2, isoform D [Drosophila melanogaster]_x0001_gi|24646562|ref|NP_731807.1| DnaJ-like-2, isoform E [Drosophila melanogaster]	64	64	1	9	10	0	8	5	7	11	7	7	9	10	0	8	5	7	11	7	7	9	10	0	8	5	7	11	7	7
626	1	gi|24585145|ref|NP_724165.1|	24585145		28.3	276	30385	lethal (2) 37Cc, isoform A [Drosophila melanogaster]_x0001_gi|24585147|ref|NP_476607.2| lethal (2) 37Cc, isoform B [Drosophila melanogaster]	64	64	1	2	9	0	5	6	9	12	7	14	2	9	0	5	6	9	12	7	14	2	9	0	5	6	9	12	7	14
808	1	gi|24655502|ref|NP_523886.1|	24655502		36.1	277	29464	ribosomal protein L23A [Drosophila melanogaster]	64	64	1	12	6	0	9	12	4	8	12	1	12	6	0	9	12	4	8	12	1	12	6	0	9	12	4	8	12	1
839	1	gi|24663131|ref|NP_524033.2|	24663131		37.5	352	38182	ypsilon schachtel, isoform A [Drosophila melanogaster]	64	64	1	14	10	0	4	4	14	13	5	0	14	10	0	4	4	14	13	5	0	14	10	0	4	4	14	13	5	0
205	1	gi|17647671|ref|NP_524051.1|	17647671		56.7	150	17373	mitochondrial ribosomal protein L20 [Drosophila melanogaster]	63	63	1	0	0	0	0	0	20	18	25	0	0	0	0	0	0	20	18	25	0	0	0	0	0	0	20	18	25	0
448	1	gi|21355081|ref|NP_652012.1|	21355081		18.6	532	57906	delta-coatomer protein, isoform A [Drosophila melanogaster]	63	63	1	6	12	2	4	5	14	9	5	6	6	12	2	4	5	14	9	5	6	6	12	2	4	5	14	9	5	6
448.01	1	gi|281359698|ref|NP_001162642.1|	281359698	redundant	18.6	531	57819	delta-coatomer protein, isoform B [Drosophila melanogaster]	63	63	1	6	12	2	4	5	14	9	5	6	6	12	2	4	5	14	9	5	6	6	12	2	4	5	14	9	5	6
669	1	gi|24641779|ref|NP_572884.1|	24641779		17.8	443	49538	CG1673 [Drosophila melanogaster]	63	63	1	5	9	0	3	2	9	15	6	14	5	9	0	3	2	9	15	6	14	5	9	0	3	2	9	15	6	14
304	1	gi|18857967|ref|NP_572424.1|	18857967		11	945	100419	CG10777 [Drosophila melanogaster]	61	53	0.869	4	5	0	1	2	13	16	16	4	0	4	0	1	2	11	15	16	4	0	4.093	0	1	2	11.243	15.107	16	4	gi|17985987|ref|NP_536783.1|, gi|18857967|ref|NP_572424.1|, gi|21355075|ref|NP_649767.1|, gi|24584994|ref|NP_609888.2|, gi|24644479|ref|NP_524243.2|, gi|28574962|ref|NP_648062.2|
172	1	gi|17137716|ref|NP_477459.1|	17137716		21.5	372	38169	A kinase anchor protein 200, isoform B [Drosophila melanogaster]_x0001_gi|24582843|ref|NP_723395.1| A kinase anchor protein 200, isoform C [Drosophila melanogaster]	60	60	1	8	4	3	11	13	3	4	8	6	8	4	3	11	13	3	4	8	6	8	4	3	11	13	3	4	8	6
172.01	1	gi|17137718|ref|NP_477460.1|	17137718	redundant	10.6	753	79030	A kinase anchor protein 200, isoform A [Drosophila melanogaster]	60	60	1	8	4	3	11	13	3	4	8	6	8	4	3	11	13	3	4	8	6	8	4	3	11	13	3	4	8	6
172.02	1	gi|28574063|ref|NP_787998.1|	28574063	redundant	9.6	837	88134	A kinase anchor protein 200, isoform D [Drosophila melanogaster]	60	60	1	8	4	3	11	13	3	4	8	6	8	4	3	11	13	3	4	8	6	8	4	3	11	13	3	4	8	6
403	1	gi|19922726|ref|NP_611645.1|	19922726		21.5	684	76077	Fmr1, isoform A [Drosophila melanogaster]	60	4	0.067	9	2	0	11	7	11	6	10	4	2	0	0	0	0	1	0	1	0	9	1	0	5.5	3.5	11	0	10	2	gi|19922726|ref|NP_611645.1|, gi|24645595|ref|NP_731443.1|
403.01	1	gi|281361514|ref|NP_001163580.1|	281361514	redundant	22.8	646	71994	Fmr1, isoform F [Drosophila melanogaster]	60	4	0.067	9	2	0	11	7	11	6	10	4	2	0	0	0	0	1	0	1	0	9	1	0	5.5	3.5	11	0	10	2	gi|19922726|ref|NP_611645.1|, gi|24645595|ref|NP_731443.1|
470	1	gi|21356157|ref|NP_651968.1|	21356157		15	266	27853	Aly [Drosophila melanogaster]	59	59	1	3	7	0	5	4	13	21	6	0	3	7	0	5	4	13	21	6	0	3	7	0	5	4	13	21	6	0
774	1	gi|24651131|ref|NP_651722.1|	24651131		11.9	873	97161	yata [Drosophila melanogaster]	59	59	1	4	6	0	5	5	11	13	5	10	4	6	0	5	5	11	13	5	10	4	6	0	5	5	11	13	5	10
3	1	CONT_016		contaminant	11.7	607	69271	SERUM ALBUMIN PRECURSOR [Bos taurus].	58	58	1	8	9	3	13	10	6	3	2	4	8	9	3	13	10	6	3	2	4	8	9	3	13	10	6	3	2	4
134	1	gi|17137142|ref|NP_477128.1|	17137142		20	370	42769	nucleosome assembly protein 1, isoform A [Drosophila melanogaster]_x0001_gi|386768536|ref|NP_001246485.1| nucleosome assembly protein 1, isoform B [Drosophila melanogaster]_x0001_gi|386768538|ref|NP_001246486.1| nucleosome assembly protein 1, isoform C [Drosophila melanogaster]	58	58	1	7	6	0	2	5	11	15	8	4	7	6	0	2	5	11	15	8	4	7	6	0	2	5	11	15	8	4
589	1	gi|24581274|ref|NP_722858.1|	24581274		10.1	425	47329	CG31694 [Drosophila melanogaster]	58	58	1	4	8	0	4	4	14	11	7	6	4	8	0	4	4	14	11	7	6	4	8	0	4	4	14	11	7	6
825	1	gi|24658883|ref|NP_611739.1|	24658883		33.3	165	17616	CG3800, isoform A [Drosophila melanogaster]_x0001_gi|320544295|ref|NP_001188992.1| CG3800, isoform B [Drosophila melanogaster]	58	58	1	15	6	3	7	4	8	8	4	3	15	6	3	7	4	8	8	4	3	15	6	3	7	4	8	8	4	3
531	1	gi|21358039|ref|NP_648553.1|	21358039		11.3	539	63224	CG5642 [Drosophila melanogaster]	57	57	1	3	5	0	2	6	5	8	13	15	3	5	0	2	6	5	8	13	15	3	5	0	2	6	5	8	13	15
580	1	gi|24580525|ref|NP_524923.1|	24580525		10.5	408	44833	S-adenosylmethionine synthetase, isoform C [Drosophila melanogaster]_x0001_gi|24580527|ref|NP_722593.1| S-adenosylmethionine synthetase, isoform J [Drosophila melanogaster]	57	57	1	4	9	0	3	5	11	10	7	8	4	9	0	3	5	11	10	7	8	4	9	0	3	5	11	10	7	8
580.01	1	gi|24580529|ref|NP_722594.1|	24580529	redundant	10.5	408	44698	S-adenosylmethionine synthetase, isoform A [Drosophila melanogaster]_x0001_gi|24580531|ref|NP_722595.1| S-adenosylmethionine synthetase, isoform D [Drosophila melanogaster]_x0001_gi|24580533|ref|NP_722596.1| S-adenosylmethionine synthetase, isoform F [Drosophila melanogaster]_x0001_gi|24580535|ref|NP_722597.1| S-adenosylmethionine synthetase, isoform H [Drosophila melanogaster]_x0001_gi|24580537|…	57	57	1	4	9	0	3	5	11	10	7	8	4	9	0	3	5	11	10	7	8	4	9	0	3	5	11	10	7	8
580.02	1	gi|24580541|ref|NP_722600.1|	24580541	redundant	11.3	381	42197	S-adenosylmethionine synthetase, isoform G [Drosophila melanogaster]	57	57	1	4	9	0	3	5	11	10	7	8	4	9	0	3	5	11	10	7	8	4	9	0	3	5	11	10	7	8
670	1	gi|24641860|ref|NP_572918.1|	24641860		10.6	509	56356	CG10990, isoform A [Drosophila melanogaster]_x0001_gi|161077812|ref|NP_001096977.1| CG10990, isoform B [Drosophila melanogaster]	57	57	1	5	6	0	4	2	21	15	2	2	5	6	0	4	2	21	15	2	2	5	6	0	4	2	21	15	2	2
715	1	gi|24645595|ref|NP_731443.1|	24645595		21.4	681	75820	Fmr1, isoform C [Drosophila melanogaster]_x0001_gi|24645597|ref|NP_731444.1| Fmr1, isoform D [Drosophila melanogaster]	57	1	0.018	7	2	0	11	7	10	7	9	4	0	0	0	0	0	0	1	0	0	0	1	0	5.5	3.5	0	7	0	2	gi|19922726|ref|NP_611645.1|, gi|24645595|ref|NP_731443.1|
715.01	1	gi|24645600|ref|NP_731445.1|	24645600	redundant	22.7	643	71737	Fmr1, isoform E [Drosophila melanogaster]	57	1	0.018	7	2	0	11	7	10	7	9	4	0	0	0	0	0	0	1	0	0	0	1	0	5.5	3.5	0	7	0	2	gi|19922726|ref|NP_611645.1|, gi|24645595|ref|NP_731443.1|
715.02	1	gi|386765448|ref|NP_001247017.1|	386765448	redundant	20	729	81030	Fmr1, isoform G [Drosophila melanogaster]	57	1	0.018	7	2	0	11	7	10	7	9	4	0	0	0	0	0	0	1	0	0	0	1	0	5.5	3.5	0	7	0	2	gi|19922726|ref|NP_611645.1|, gi|24645595|ref|NP_731443.1|
930	1	gi|28574962|ref|NP_648062.2|	28574962		10.5	818	88211	CG10077, isoform A [Drosophila melanogaster]	57	4	0.07	9	4	0	3	5	19	8	6	3	1	0	0	0	0	1	1	1	0	1.28	0	0	0	0	1.303	1.112	1.109	0	gi|17985987|ref|NP_536783.1|, gi|18857967|ref|NP_572424.1|, gi|21355075|ref|NP_649767.1|, gi|24584994|ref|NP_609888.2|, gi|24644479|ref|NP_524243.2|, gi|28574962|ref|NP_648062.2|
950	1	gi|45550607|ref|NP_648585.3|	45550607		9.4	652	69341	trailer hitch [Drosophila melanogaster]	57	57	1	0	5	0	5	4	12	22	8	1	0	5	0	5	4	12	22	8	1	0	5	0	5	4	12	22	8	1
43	1	gi|116007488|ref|NP_001036440.1|	116007488		47.1	70	8201	ribosomal protein L38 [Drosophila melanogaster]	56	56	1	7	9	0	6	5	12	9	6	2	7	9	0	6	5	12	9	6	2	7	9	0	6	5	12	9	6	2
767	1	gi|24650124|ref|NP_651417.1|	24650124		21.5	135	15904	ribosomal protein L27 [Drosophila melanogaster]	56	56	1	2	4	0	7	7	11	13	12	0	2	4	0	7	7	11	13	12	0	2	4	0	7	7	11	13	12	0
863	1	gi|24667974|ref|NP_649297.1|	24667974		11.7	996	105082	putzig [Drosophila melanogaster]	56	56	1	16	9	1	7	2	4	7	6	4	16	9	1	7	2	4	7	6	4	16	9	1	7	2	4	7	6	4
56	1	gi|161077234|ref|NP_725832.2|	161077234		34.4	299	33067	lethal (2) 03709, isoform C [Drosophila melanogaster]_x0001_gi|161077236|ref|NP_652030.3| lethal (2) 03709, isoform B [Drosophila melanogaster]_x0001_gi|161077238|ref|NP_725831.2| lethal (2) 03709, isoform A [Drosophila melanogaster]_x0001_gi|161077244|ref|NP_001097373.1| lethal (2) 03709, isoform F [Drosophila melanogaster]	55	54	0.982	6	8	0	5	5	2	5	11	13	6	8	0	5	5	2	4	11	13	6	8	0	5	5	2	4.8	11	13	gi|161077234|ref|NP_725832.2|, gi|17864106|ref|NP_524582.1|
56.01	1	gi|161077240|ref|NP_001097371.1|	161077240	redundant	34	303	33495	lethal (2) 03709, isoform D [Drosophila melanogaster]	55	54	0.982	6	8	0	5	5	2	5	11	13	6	8	0	5	5	2	4	11	13	6	8	0	5	5	2	4.8	11	13	gi|161077234|ref|NP_725832.2|, gi|17864106|ref|NP_524582.1|
56.02	1	gi|161077242|ref|NP_001097372.1|	161077242	redundant	30.5	338	37281	lethal (2) 03709, isoform E [Drosophila melanogaster]	55	54	0.982	6	8	0	5	5	2	5	11	13	6	8	0	5	5	2	4	11	13	6	8	0	5	5	2	4.8	11	13	gi|161077234|ref|NP_725832.2|, gi|17864106|ref|NP_524582.1|
192	1	gi|17647377|ref|NP_524043.1|	17647377		16.3	312	35219	eukaryotic initiation factor 2beta [Drosophila melanogaster]	55	55	1	6	9	0	2	2	13	12	5	6	6	9	0	2	2	13	12	5	6	6	9	0	2	2	13	12	5	6
292	1	gi|17975542|ref|NP_524352.1|	17975542		42.7	103	11382	histone H4 replacement, isoform C [Drosophila melanogaster]_x0001_gi|24585675|ref|NP_724344.1| histone H4 [Drosophila melanogaster]_x0001_gi|24646873|ref|NP_731927.1| histone H4 replacement, isoform A [Drosophila melanogaster]_x0001_gi|24646875|ref|NP_731928.1| histone H4 replacement, isoform B [Drosophila melanogaster]_x0001_gi|78706958|ref|NP_001027284.1| histone H4 [Drosophila melanogaster]_x0…	55	55	1	2	0	5	20	20	5	2	1	0	2	0	5	20	20	5	2	1	0	2	0	5	20	20	5	2	1	0
292.01	1	gi|78707094|ref|NP_001027352.1|	78707094	redundant	42.7	103	11364	histone H4 [Drosophila melanogaster]_x0001_gi|78707104|ref|NP_001027357.1| histone H4 [Drosophila melanogaster]_x0001_gi|78707114|ref|NP_001027362.1| histone H4 [Drosophila melanogaster]_x0001_gi|78707154|ref|NP_001027382.1| histone H4 [Drosophila melanogaster]	55	55	1	2	0	5	20	20	5	2	1	0	2	0	5	20	20	5	2	1	0	2	0	5	20	20	5	2	1	0
344	1	gi|19920464|ref|NP_608525.1|	19920464		24	354	40213	CG4164 [Drosophila melanogaster]	55	55	1	7	8	1	1	1	17	11	6	3	7	8	1	1	1	17	11	6	3	7	8	1	1	1	17	11	6	3
518	1	gi|21357673|ref|NP_651578.1|	21357673		18.7	412	44355	CG5590 [Drosophila melanogaster]	55	55	1	3	5	1	4	6	14	8	8	6	3	5	1	4	6	14	8	8	6	3	5	1	4	6	14	8	8	6
707	1	gi|24645339|ref|NP_649887.1|	24645339		41.1	168	18432	ribosomal protein L34b, isoform A [Drosophila melanogaster]_x0001_gi|24645341|ref|NP_731345.1| ribosomal protein L34b, isoform B [Drosophila melanogaster]	55	55	1	1	6	0	2	6	19	11	10	0	1	6	0	2	6	19	11	10	0	1	6	0	2	6	19	11	10	0
820	1	gi|24658086|ref|NP_523809.2|	24658086		33.6	396	45385	quaking related 58E-1 [Drosophila melanogaster]	55	55	1	1	4	0	0	0	26	11	12	1	1	4	0	0	0	26	11	12	1	1	4	0	0	0	26	11	12	1
117	1	gi|17136898|ref|NP_476975.1|	17136898		17.3	330	34182	walrus, isoform B [Drosophila melanogaster]_x0001_gi|24652801|ref|NP_725073.1| walrus, isoform A [Drosophila melanogaster]	54	54	1	4	6	1	5	6	7	11	6	8	4	6	1	5	6	7	11	6	8	4	6	1	5	6	7	11	6	8
577	1	gi|23397395|ref|NP_609150.2|	23397395		22.1	928	103126	lysine ketoglutarate reductase [Drosophila melanogaster]	54	54	1	6	10	0	2	2	9	11	6	8	6	10	0	2	2	9	11	6	8	6	10	0	2	2	9	11	6	8
605	1	gi|24583343|ref|NP_609377.1|	24583343		16.2	475	53708	CG5384 [Drosophila melanogaster]	54	54	1	10	5	0	4	4	8	10	8	5	10	5	0	4	4	8	10	8	5	10	5	0	4	4	8	10	8	5
844	1	gi|24664191|ref|NP_524069.2|	24664191		17.1	356	38851	mitochondrial phosphate carrier protein, isoform A [Drosophila melanogaster]_x0001_gi|24664195|ref|NP_729978.1| mitochondrial phosphate carrier protein, isoform B [Drosophila melanogaster]_x0001_gi|386771109|ref|NP_001246757.1| mitochondrial phosphate carrier protein, isoform C [Drosophila melanogaster]	54	54	1	1	7	0	1	4	7	3	14	17	1	7	0	1	4	7	3	14	17	1	7	0	1	4	7	3	14	17
911	1	gi|28573937|ref|NP_477310.2|	28573937		12.9	1191	130759	ubiquitin activating enzyme 1 [Drosophila melanogaster]	54	54	1	12	2	1	5	4	4	5	6	15	12	2	1	5	4	4	5	6	15	12	2	1	5	4	4	5	6	15
173	1	gi|17137738|ref|NP_477473.1|	17137738		30.5	433	48543	Rpt1 [Drosophila melanogaster]	53	53	1	9	2	0	8	8	6	7	4	9	9	2	0	8	8	6	7	4	9	9	2	0	8	8	6	7	4	9
287	1	gi|17933722|ref|NP_524873.1|	17933722		52.2	205	23147	ferritin 1 heavy chain homologue, isoform A [Drosophila melanogaster]_x0001_gi|24651356|ref|NP_733358.1| ferritin 1 heavy chain homologue, isoform B [Drosophila melanogaster]_x0001_gi|24651358|ref|NP_733359.1| ferritin 1 heavy chain homologue, isoform C [Drosophila melanogaster]_x0001_gi|24651360|ref|NP_733360.1| ferritin 1 heavy chain homologue, isoform D [Drosophila melanogaster]	53	53	1	3	8	1	4	6	8	6	8	9	3	8	1	4	6	8	6	8	9	3	8	1	4	6	8	6	8	9
287.01	1	gi|386766753|ref|NP_001247366.1|	386766753	redundant	44.2	242	27609	ferritin 1 heavy chain homologue, isoform F [Drosophila melanogaster]_x0001_gi|386766755|ref|NP_001247367.1| ferritin 1 heavy chain homologue, isoform G [Drosophila melanogaster]	53	53	1	3	8	1	4	6	8	6	8	9	3	8	1	4	6	8	6	8	9	3	8	1	4	6	8	6	8	9
401	1	gi|19922704|ref|NP_611604.1|	19922704		25.7	222	25667	CG10306 [Drosophila melanogaster]	53	53	1	5	7	0	7	4	7	9	7	7	5	7	0	7	4	7	9	7	7	5	7	0	7	4	7	9	7	7
502	1	gi|21357319|ref|NP_649588.1|	21357319		15.5	502	57749	Rpn5 [Drosophila melanogaster]	53	53	1	16	4	0	3	4	3	4	10	9	16	4	0	3	4	3	4	10	9	16	4	0	3	4	3	4	10	9
584	1	gi|24580923|ref|NP_722725.1|	24580923		43.1	232	25027	Rrp40 [Drosophila melanogaster]	53	53	1	5	17	0	4	6	6	6	2	7	5	17	0	4	6	6	6	2	7	5	17	0	4	6	6	6	2	7
741	1	gi|24647885|ref|NP_732309.1|	24647885		27.9	262	29800	14-3-3epsilon, isoform A [Drosophila melanogaster]	53	51	0.962	20	3	0	6	10	2	3	6	3	20	2	0	6	10	1	3	6	3	20	2.25	0	6	10	1.125	3	6	3	gi|24647885|ref|NP_732309.1|, gi|24652322|ref|NP_476885.2|, gi|24652326|ref|NP_724885.1|
741.01	1	gi|24647887|ref|NP_732310.1|	24647887	redundant	28	261	29670	14-3-3epsilon, isoform B [Drosophila melanogaster]	53	51	0.962	20	3	0	6	10	2	3	6	3	20	2	0	6	10	1	3	6	3	20	2.25	0	6	10	1.125	3	6	3	gi|24647885|ref|NP_732309.1|, gi|24652322|ref|NP_476885.2|, gi|24652326|ref|NP_724885.1|
741.02	1	gi|24647889|ref|NP_732311.1|	24647889	redundant	28.1	260	29571	14-3-3epsilon, isoform D [Drosophila melanogaster]	53	51	0.962	20	3	0	6	10	2	3	6	3	20	2	0	6	10	1	3	6	3	20	2.25	0	6	10	1.125	3	6	3	gi|24647885|ref|NP_732309.1|, gi|24652322|ref|NP_476885.2|, gi|24652326|ref|NP_724885.1|
741.03	1	gi|24647891|ref|NP_732312.1|	24647891	redundant	28.5	256	29174	14-3-3epsilon, isoform C [Drosophila melanogaster]	53	51	0.962	20	3	0	6	10	2	3	6	3	20	2	0	6	10	1	3	6	3	20	2.25	0	6	10	1.125	3	6	3	gi|24647885|ref|NP_732309.1|, gi|24652322|ref|NP_476885.2|, gi|24652326|ref|NP_724885.1|
786	1	gi|24652326|ref|NP_724885.1|	24652326		33.5	248	28284	14-3-3zeta, isoform A [Drosophila melanogaster]_x0001_gi|24652328|ref|NP_724886.1| 14-3-3zeta, isoform B [Drosophila melanogaster]_x0001_gi|28573324|ref|NP_724889.2| 14-3-3zeta, isoform G [Drosophila melanogaster]_x0001_gi|45552539|ref|NP_995792.1| 14-3-3zeta, isoform H [Drosophila melanogaster]_x0001_gi|62471697|ref|NP_001014516.1| 14-3-3zeta, isoform I [Drosophila melanogaster]	53	6	0.113	9	7	1	7	5	4	7	5	8	1	2	0	0	0	1	0	1	1	5	3.583	0	0	0	1.411	0	1.8	2.4	gi|24647885|ref|NP_732309.1|, gi|24652322|ref|NP_476885.2|, gi|24652326|ref|NP_724885.1|
475	1	gi|21356301|ref|NP_651363.1|	21356301		8.6	336	36571	CG10425 [Drosophila melanogaster]	52	52	1	3	5	0	4	2	3	4	16	15	3	5	0	4	2	3	4	16	15	3	5	0	4	2	3	4	16	15
498	1	gi|21357109|ref|NP_650196.1|	21357109		19.2	396	43658	CG5641 [Drosophila melanogaster]	52	52	1	6	4	0	0	2	21	11	6	2	6	4	0	0	2	21	11	6	2	6	4	0	0	2	21	11	6	2
759	1	gi|24649466|ref|NP_524471.2|	24649466		11.9	1714	189413	Glutamyl-prolyl-tRNA synthetase, isoform A [Drosophila melanogaster]	51	51	1	6	7	0	1	0	17	9	5	6	6	7	0	1	0	17	9	5	6	6	7	0	1	0	17	9	5	6
354	1	gi|19920728|ref|NP_608905.1|	19920728		16.2	308	34402	Rpn11 [Drosophila melanogaster]	50	50	1	1	11	1	5	4	3	5	11	9	1	11	1	5	4	3	5	11	9	1	11	1	5	4	3	5	11	9
599	1	gi|24582874|ref|NP_609236.2|	24582874		16.3	681	74365	CG13096 [Drosophila melanogaster]	50	50	1	6	5	0	7	7	11	7	7	0	6	5	0	7	7	11	7	7	0	6	5	0	7	7	11	7	7	0
295	1	gi|17981711|ref|NP_536733.1|	17981711		25.5	368	41133	upstream of RpIII128 [Drosophila melanogaster]	49	49	1	2	7	0	4	2	10	12	6	6	2	7	0	4	2	10	12	6	6	2	7	0	4	2	10	12	6	6
682	1	gi|24643016|ref|NP_728162.1|	24643016		18.4	630	71701	CG32549, isoform E [Drosophila melanogaster]	49	49	1	7	4	0	2	4	12	9	4	7	7	4	0	2	4	12	9	4	7	7	4	0	2	4	12	9	4	7
765	1	gi|24649976|ref|NP_651359.1|	24649976		42.9	84	9365	ribosomal protein S27, isoform A [Drosophila melanogaster]_x0001_gi|386766493|ref|NP_001247301.1| ribosomal protein S27, isoform B [Drosophila melanogaster]	49	49	1	6	6	0	7	7	3	10	4	6	6	6	0	7	7	3	10	4	6	6	6	0	7	7	3	10	4	6
817	1	gi|24657454|ref|NP_647887.1|	24657454		19.6	470	52454	CG1316 [Drosophila melanogaster]	49	49	1	1	5	0	2	2	10	14	9	6	1	5	0	2	2	10	14	9	6	1	5	0	2	2	10	14	9	6
883	1	gi|281361801|ref|NP_001163617.1|	281361801		23.5	429	48565	chromatin assembly factor 1 subunit, isoform B [Drosophila melanogaster]	49	2	0.041	9	11	0	3	5	4	6	7	4	2	0	0	0	0	0	0	0	0	3.75	0	0	0	0	0	0	0	0	gi|17933648|ref|NP_524354.1|, gi|281361801|ref|NP_001163617.1|
912	1	gi|28573949|ref|NP_610462.3|	28573949		34.1	226	25445	shrub [Drosophila melanogaster]	49	49	1	15	6	5	9	7	0	2	3	2	15	6	5	9	7	0	2	3	2	15	6	5	9	7	0	2	3	2
923	1	gi|28574757|ref|NP_649426.3|	28574757		16.5	926	101054	chromator, isoform A [Drosophila melanogaster]_x0001_gi|45551828|ref|NP_730762.2| chromator, isoform B [Drosophila melanogaster]_x0001_gi|45551829|ref|NP_730763.2| chromator, isoform C [Drosophila melanogaster]	49	49	1	16	8	0	4	1	5	5	8	2	16	8	0	4	1	5	5	8	2	16	8	0	4	1	5	5	8	2
336	1	gi|18921137|ref|NP_572346.1|	18921137		51.6	186	21594	ribosomal protein L17, isoform D [Drosophila melanogaster]_x0001_gi|24640202|ref|NP_727118.1| ribosomal protein L17, isoform A [Drosophila melanogaster]_x0001_gi|24640204|ref|NP_727119.1| ribosomal protein L17, isoform B [Drosophila melanogaster]_x0001_gi|24640206|ref|NP_727120.1| ribosomal protein L17, isoform C [Drosophila melanogaster]	48	48	1	7	6	0	4	3	14	5	8	1	7	6	0	4	3	14	5	8	1	7	6	0	4	3	14	5	8	1
339	1	gi|19920346|ref|NP_608326.1|	19920346		39.9	183	20843	CG14207, isoform A [Drosophila melanogaster]	48	13	0.271	4	11	0	4	5	7	9	5	3	1	2	0	2	2	2	1	3	0	2.5	11	0	4	5	7	9	5	1.5	gi|19920346|ref|NP_608326.1|, gi|24643312|ref|NP_728275.1|
101	1	gi|17136678|ref|NP_476841.1|	17136678		25.6	679	74636	recombination repair protein 1, isoform A [Drosophila melanogaster]	47	47	1	14	3	0	2	4	9	10	5	0	14	3	0	2	4	9	10	5	0	14	3	0	2	4	9	10	5	0
101.01	1	gi|221330655|ref|NP_001137776.1|	221330655	redundant	24.6	706	77392	recombination repair protein 1, isoform B [Drosophila melanogaster]	47	47	1	14	3	0	2	4	9	10	5	0	14	3	0	2	4	9	10	5	0	14	3	0	2	4	9	10	5	0
204	1	gi|17647665|ref|NP_523828.1|	17647665		35.9	192	21979	mitochondrial ribosomal protein L43 [Drosophila melanogaster]	47	47	1	1	0	0	0	1	14	15	16	0	1	0	0	0	1	14	15	16	0	1	0	0	0	1	14	15	16	0
326	1	gi|18859989|ref|NP_573057.1|	18859989		22.9	611	69503	CG9281, isoform B [Drosophila melanogaster]_x0001_gi|24642252|ref|NP_727881.1| CG9281, isoform C [Drosophila melanogaster]	47	47	1	15	4	0	1	4	8	6	5	4	15	4	0	1	4	8	6	5	4	15	4	0	1	4	8	6	5	4
946	1	gi|45549263|ref|NP_524834.2|	45549263		26.9	338	38409	eukaryotic initiation factor 3 p40 subunit, isoform A [Drosophila melanogaster]_x0001_gi|45552217|ref|NP_995631.1| eukaryotic initiation factor 3 p40 subunit, isoform B [Drosophila melanogaster]	47	47	1	11	5	0	5	8	2	2	7	7	11	5	0	5	8	2	2	7	7	11	5	0	5	8	2	2	7	7
125	1	gi|17136998|ref|NP_477041.1|	17136998		14.9	522	57823	pendulin [Drosophila melanogaster]	46	46	1	4	4	0	1	6	9	8	8	6	4	4	0	1	6	9	8	8	6	4	4	0	1	6	9	8	8	6
296	1	gi|17981717|ref|NP_536731.1|	17981717		25.3	506	57151	catalase [Drosophila melanogaster]	46	46	1	19	8	0	2	2	7	3	1	4	19	8	0	2	2	7	3	1	4	19	8	0	2	2	7	3	1	4
615	1	gi|24583962|ref|NP_609589.1|	24583962		16.9	950	100259	CG5787 [Drosophila melanogaster]	46	46	1	2	2	0	2	2	14	12	7	5	2	2	0	2	2	14	12	7	5	2	2	0	2	2	14	12	7	5
641	1	gi|24638876|ref|NP_569845.2|	24638876		15.4	520	55973	CG17896, isoform B [Drosophila melanogaster]	46	46	1	3	6	0	7	4	3	5	9	9	3	6	0	7	4	3	5	9	9	3	6	0	7	4	3	5	9	9
641.01	1	gi|24638878|ref|NP_726672.1|	24638878	redundant	15.7	511	55034	CG17896, isoform A [Drosophila melanogaster]	46	46	1	3	6	0	7	4	3	5	9	9	3	6	0	7	4	3	5	9	9	3	6	0	7	4	3	5	9	9
794	1	gi|24653318|ref|NP_610854.1|	24653318		12.6	652	74208	CG4679 [Drosophila melanogaster]	46	46	1	4	4	0	2	0	9	8	10	9	4	4	0	2	0	9	8	10	9	4	4	0	2	0	9	8	10	9
57	1	gi|161077838|ref|NP_573077.2|	161077838		34.8	342	38609	CG15602 [Drosophila melanogaster]	45	45	1	10	9	0	2	3	7	7	3	4	10	9	0	2	3	7	7	3	4	10	9	0	2	3	7	7	3	4
60	1	gi|161078635|ref|NP_001097923.1|	161078635		22.2	392	43202	CG5028, isoform C [Drosophila melanogaster]	45	45	1	3	6	1	3	3	12	8	3	6	3	6	1	3	3	12	8	3	6	3	6	1	3	3	12	8	3	6
60.01	1	gi|161078637|ref|NP_001097924.1|	161078637	redundant	22.1	393	43388	CG5028, isoform D [Drosophila melanogaster]	45	45	1	3	6	1	3	3	12	8	3	6	3	6	1	3	3	12	8	3	6	3	6	1	3	3	12	8	3	6
60.02	1	gi|24650122|ref|NP_651416.1|	24650122	redundant	21.6	402	44433	CG5028, isoform A [Drosophila melanogaster]_x0001_gi|161078633|ref|NP_001097922.1| CG5028, isoform B [Drosophila melanogaster]	45	45	1	3	6	1	3	3	12	8	3	6	3	6	1	3	3	12	8	3	6	3	6	1	3	3	12	8	3	6
90	1	gi|17136528|ref|NP_476755.1|	17136528		25.7	206	23186	suppressor of variegation 205, isoform A [Drosophila melanogaster]_x0001_gi|24582735|ref|NP_723361.1| suppressor of variegation 205, isoform B [Drosophila melanogaster]	45	45	1	11	2	3	7	7	2	5	4	4	11	2	3	7	7	2	5	4	4	11	2	3	7	7	2	5	4	4
446	1	gi|20428641|ref|NP_620470.1|	20428641		6.7	549	62131	26-29kD-proteinase [Drosophila melanogaster]	45	45	1	3	7	0	4	7	2	9	6	7	3	7	0	4	7	2	9	6	7	3	7	0	4	7	2	9	6	7
789	1	gi|24652922|ref|NP_725114.1|	24652922		33.5	155	18106	ribosomal protein S11, isoform C [Drosophila melanogaster]	45	45	1	6	8	0	3	3	6	14	4	1	6	8	0	3	3	6	14	4	1	6	8	0	3	3	6	14	4	1
828	1	gi|24660036|ref|NP_648111.1|	24660036		18.3	753	85855	sec63 [Drosophila melanogaster]	45	45	1	1	3	0	1	3	5	4	15	13	1	3	0	1	3	5	4	15	13	1	3	0	1	3	5	4	15	13
926	1	gi|28574893|ref|NP_788510.1|	28574893		13.5	884	96030	Zinc-finger protein at 72D, isoform B [Drosophila melanogaster]	45	45	1	7	2	0	0	0	18	16	2	0	7	2	0	0	0	18	16	2	0	7	2	0	0	0	18	16	2	0
197	1	gi|17647519|ref|NP_523997.1|	17647519		14.4	208	22995	heat shock protein 26 [Drosophila melanogaster]	44	44	1	0	0	0	0	0	18	17	2	7	0	0	0	0	0	18	17	2	7	0	0	0	0	0	18	17	2	7
200	1	gi|17647581|ref|NP_523957.1|	17647581		29	352	39913	lark, isoform A [Drosophila melanogaster]_x0001_gi|24659966|ref|NP_729237.1| lark, isoform B [Drosophila melanogaster]_x0001_gi|24659971|ref|NP_729238.1| lark, isoform C [Drosophila melanogaster]_x0001_gi|24659976|ref|NP_729239.1| lark, isoform D [Drosophila melanogaster]_x0001_gi|24659981|ref|NP_729240.1| lark, isoform E [Drosophila melanogaster]	44	44	1	3	3	0	3	3	15	6	8	3	3	3	0	3	3	15	6	8	3	3	3	0	3	3	15	6	8	3
500	1	gi|21357161|ref|NP_651876.1|	21357161		24.8	262	29737	ribosomal protein L6, isoform B [Drosophila melanogaster]	44	44	1	5	2	0	7	8	5	5	10	2	5	2	0	7	8	5	5	10	2	5	2	0	7	8	5	5	10	2
500.01	1	gi|24651668|ref|NP_733433.1|	24651668	redundant	26.7	243	27699	ribosomal protein L6, isoform A [Drosophila melanogaster]	44	44	1	5	2	0	7	8	5	5	10	2	5	2	0	7	8	5	5	10	2	5	2	0	7	8	5	5	10	2
551	1	gi|22024069|ref|NP_610310.2|	22024069		30.9	330	36582	CG2064 [Drosophila melanogaster]	44	44	1	6	5	0	3	2	3	8	5	12	6	5	0	3	2	3	8	5	12	6	5	0	3	2	3	8	5	12
757	1	gi|24649446|ref|NP_524469.2|	24649446		26.4	439	49325	proteasome 26S subunit subunit 4 ATPase [Drosophila melanogaster]	44	32	0.727	4	6	0	7	6	7	4	2	8	4	1	0	7	5	6	2	2	5	4	2.667	0	7	5.714	6.8	2.889	2	7.143	gi|17738151|ref|NP_524464.1|, gi|19920408|ref|NP_608447.1|, gi|24649446|ref|NP_524469.2|
814	1	gi|24656849|ref|NP_651974.1|	24656849		14.2	1144	127204	eIF5B, isoform B [Drosophila melanogaster]_x0001_gi|386770500|ref|NP_001246599.1| eIF5B, isoform C [Drosophila melanogaster]_x0001_gi|386770506|ref|NP_001246602.1| eIF5B, isoform F [Drosophila melanogaster]	44	44	1	7	3	0	2	5	8	8	7	4	7	3	0	2	5	8	8	7	4	7	3	0	2	5	8	8	7	4
814.01	1	gi|386770504|ref|NP_001246601.1|	386770504	redundant	14.6	1108	123307	eIF5B, isoform E [Drosophila melanogaster]	44	44	1	7	3	0	2	5	8	8	7	4	7	3	0	2	5	8	8	7	4	7	3	0	2	5	8	8	7	4
143	1	gi|17137220|ref|NP_477172.1|	17137220		10.6	208	23481	Rab-protein 6 [Drosophila melanogaster]	43	3	0.07	2	3	1	4	4	2	3	4	20	0	0	0	1	2	0	0	0	0	0	0.6	0.2	1.5	2.5	0	0	0	0	gi|17137220|ref|NP_477172.1|, gi|17647849|ref|NP_523777.1|, gi|17737663|ref|NP_524172.1|, gi|24640395|ref|NP_572405.2|, gi|24648682|ref|NP_732610.1|
371	1	gi|19921464|ref|NP_609844.1|	19921464		20.1	548	61540	CG6453, isoform A [Drosophila melanogaster]_x0001_gi|386769761|ref|NP_001246063.1| CG6453, isoform B [Drosophila melanogaster]	43	43	1	9	5	0	1	4	5	5	9	5	9	5	0	1	4	5	5	9	5	9	5	0	1	4	5	5	9	5
442	1	gi|20130109|ref|NP_611304.1|	20130109		6.5	766	86593	CG5726 [Drosophila melanogaster]	43	43	1	1	4	0	1	2	11	13	6	5	1	4	0	1	2	11	13	6	5	1	4	0	1	2	11	13	6	5
569	1	gi|221379660|ref|NP_996224.2|	221379660		12.3	2399	259143	cheerio, isoform G [Drosophila melanogaster]	43	43	1	12	6	0	0	0	3	2	15	5	12	6	0	0	0	3	2	15	5	12	6	0	0	0	3	2	15	5
569.01	1	gi|320542951|ref|NP_001189238.1|	320542951	redundant	13.1	2240	242792	cheerio, isoform I [Drosophila melanogaster]	43	43	1	12	6	0	0	0	3	2	15	5	12	6	0	0	0	3	2	15	5	12	6	0	0	0	3	2	15	5
569.02	1	gi|62484180|ref|NP_524383.3|	62484180	redundant	13.3	2210	239182	cheerio, isoform A [Drosophila melanogaster]	43	43	1	12	6	0	0	0	3	2	15	5	12	6	0	0	0	3	2	15	5	12	6	0	0	0	3	2	15	5
611	1	gi|24583793|ref|NP_609536.1|	24583793		19.4	589	66365	translocase of outer membrane 70, isoform A [Drosophila melanogaster]_x0001_gi|24583795|ref|NP_723711.1| translocase of outer membrane 70, isoform B [Drosophila melanogaster]_x0001_gi|24583797|ref|NP_723712.1| translocase of outer membrane 70, isoform C [Drosophila melanogaster]	43	43	1	5	5	0	5	2	6	6	7	7	5	5	0	5	2	6	6	7	7	5	5	0	5	2	6	6	7	7
922	1	gi|28574733|ref|NP_787968.1|	28574733		10.2	1182	134874	CG33123 [Drosophila melanogaster]	43	43	1	3	6	0	3	4	4	1	10	12	3	6	0	3	4	4	1	10	12	3	6	0	3	4	4	1	10	12
286	1	gi|17933708|ref|NP_524776.1|	17933708		14.6	512	57569	ergic53, isoform A [Drosophila melanogaster]_x0001_gi|28574399|ref|NP_788479.1| ergic53, isoform B [Drosophila melanogaster]	42	42	1	0	2	0	3	3	7	7	11	9	0	2	0	3	3	7	7	11	9	0	2	0	3	3	7	7	11	9
334	1	gi|18860517|ref|NP_573357.1|	18860517		29.1	350	38669	Mec2 [Drosophila melanogaster]	42	42	1	2	5	0	4	2	5	4	5	15	2	5	0	4	2	5	4	5	15	2	5	0	4	2	5	4	5	15
532	1	gi|21358081|ref|NP_649333.1|	21358081		28.4	232	26782	CG7172 [Drosophila melanogaster]	42	42	1	0	0	0	0	0	19	12	11	0	0	0	0	0	0	19	12	11	0	0	0	0	0	0	19	12	11	0
561	1	gi|221330624|ref|NP_001137768.1|	221330624		17.3	655	74448	SLY-1 homologous, isoform E [Drosophila melanogaster]	42	42	1	7	7	0	1	3	3	4	7	10	7	7	0	1	3	3	4	7	10	7	7	0	1	3	3	4	7	10
561.01	1	gi|221330626|ref|NP_001137769.1|	221330626	redundant	17.7	637	72308	SLY-1 homologous, isoform F [Drosophila melanogaster]	42	42	1	7	7	0	1	3	3	4	7	10	7	7	0	1	3	3	4	7	10	7	7	0	1	3	3	4	7	10
561.02	1	gi|45552181|ref|NP_995613.1|	45552181	redundant	17.2	657	74507	SLY-1 homologous, isoform D [Drosophila melanogaster]	42	42	1	7	7	0	1	3	3	4	7	10	7	7	0	1	3	3	4	7	10	7	7	0	1	3	3	4	7	10
561.03	1	gi|45552183|ref|NP_995614.1|	45552183	redundant	17.7	639	72367	SLY-1 homologous, isoform C [Drosophila melanogaster]	42	42	1	7	7	0	1	3	3	4	7	10	7	7	0	1	3	3	4	7	10	7	7	0	1	3	3	4	7	10
650	1	gi|24640395|ref|NP_572405.2|	24640395		15.1	218	24705	Rab39, isoform A [Drosophila melanogaster]_x0001_gi|386763998|ref|NP_001245568.1| Rab39, isoform B [Drosophila melanogaster]	42	1	0.024	3	3	1	3	2	2	3	4	21	1	0	0	0	0	0	0	0	0	1.4	0.6	0.2	0	0	0	0	0	0	gi|17137220|ref|NP_477172.1|, gi|17647849|ref|NP_523777.1|, gi|17737663|ref|NP_524172.1|, gi|24640395|ref|NP_572405.2|, gi|24648682|ref|NP_732610.1|
750	1	gi|24648872|ref|NP_651000.1|	24648872		20.8	370	40383	CG6439, isoform A [Drosophila melanogaster]_x0001_gi|281362242|ref|NP_001163682.1| CG6439, isoform B [Drosophila melanogaster]	42	42	1	5	2	0	1	7	4	7	5	11	5	2	0	1	7	4	7	5	11	5	2	0	1	7	4	7	5	11
834	1	gi|24661864|ref|NP_648350.1|	24661864		10.2	374	42516	CG18178 [Drosophila melanogaster]	42	42	1	3	9	0	4	4	6	10	6	0	3	9	0	4	4	6	10	6	0	3	9	0	4	4	6	10	6	0
920	1	gi|28574642|ref|NP_788551.1|	28574642		12.2	352	40337	iso glutaminyl cyclase, isoform A [Drosophila melanogaster]	42	42	1	4	4	5	10	7	1	2	6	3	4	4	5	10	7	1	2	6	3	4	4	5	10	7	1	2	6	3
1	1	CONT_005		contaminant	60	50	5561	Promega trypsin artifact 5 K to R mods (2239.1, 2914)(1987, 2003).	41	36	0.878	8	5	5	6	6	2	2	3	4	7	5	3	5	5	2	2	3	4	7.132	5	3.107	5.156	5.152	2	2	3	4	CONT_005, CONT_010
110	1	gi|17136812|ref|NP_476925.1|	17136812		19.8	217	24660	superoxide dismutase 2 (Mn) [Drosophila melanogaster]	41	41	1	3	9	0	2	3	6	7	5	6	3	9	0	2	3	6	7	5	6	3	9	0	2	3	6	7	5	6
174	1	gi|17137740|ref|NP_477474.1|	17137740		19	422	47264	proteasome p44.5 subunit, isoform B [Drosophila melanogaster]_x0001_gi|386767967|ref|NP_001246325.1| proteasome p44.5 subunit, isoform C [Drosophila melanogaster]	41	41	1	2	6	0	4	4	3	5	8	9	2	6	0	4	4	3	5	8	9	2	6	0	4	4	3	5	8	9
174.01	1	gi|45551099|ref|NP_725412.2|	45551099	redundant	18.2	439	49378	proteasome p44.5 subunit, isoform A [Drosophila melanogaster]	41	41	1	2	6	0	4	4	3	5	8	9	2	6	0	4	4	3	5	8	9	2	6	0	4	4	3	5	8	9
180	1	gi|17352481|ref|NP_477027.1|	17352481		7.6	812	91979	ribonucleoside diphosphate reductase large subunit [Drosophila melanogaster]	41	41	1	4	6	0	2	4	11	8	2	4	4	6	0	2	4	11	8	2	4	4	6	0	2	4	11	8	2	4
210	1	gi|17647849|ref|NP_523777.1|	17647849		11.3	213	23575	Rab-protein 4, isoform B [Drosophila melanogaster]_x0001_gi|24654467|ref|NP_725696.1| Rab-protein 4, isoform A [Drosophila melanogaster]_x0001_gi|45552705|ref|NP_995877.1| Rab-protein 4, isoform C [Drosophila melanogaster]	41	1	0.024	3	3	1	3	2	2	3	4	20	1	0	0	0	0	0	0	0	0	1.4	0.6	0.2	0	0	0	0	0	0	gi|17137220|ref|NP_477172.1|, gi|17647849|ref|NP_523777.1|, gi|17737663|ref|NP_524172.1|, gi|24640395|ref|NP_572405.2|, gi|24648682|ref|NP_732610.1|
340	1	gi|19920408|ref|NP_608447.1|	19920408		20.5	405	45858	Pros45 [Drosophila melanogaster]	41	29	0.707	10	6	0	6	5	1	4	3	6	10	1	0	6	4	0	2	3	3	10	1.833	0	6	4.286	0	2.444	3	3.643	gi|17738151|ref|NP_524464.1|, gi|19920408|ref|NP_608447.1|, gi|24649446|ref|NP_524469.2|
732	1	gi|24646530|ref|NP_524343.2|	24646530		34.3	251	27942	poly, isoform A [Drosophila melanogaster]_x0001_gi|320542746|ref|NP_001189215.1| poly, isoform B [Drosophila melanogaster]	41	41	1	5	6	0	3	4	4	6	7	6	5	6	0	3	4	4	6	7	6	5	6	0	3	4	4	6	7	6
846	1	gi|24664664|ref|NP_648775.1|	24664664		12.3	1214	136851	argonaute 2, isoform B [Drosophila melanogaster]	41	41	1	3	5	0	1	3	11	7	8	3	3	5	0	1	3	11	7	8	3	3	5	0	1	3	11	7	8	3
846.01	1	gi|24664668|ref|NP_730054.1|	24664668	redundant	12.2	1217	137217	argonaute 2, isoform C [Drosophila melanogaster]	41	41	1	3	5	0	1	3	11	7	8	3	3	5	0	1	3	11	7	8	3	3	5	0	1	3	11	7	8	3
936	1	gi|386766497|ref|NP_001247302.1|	386766497		4	2718	298932	nucleoporin 358, isoform B [Drosophila melanogaster]	41	41	1	10	3	0	2	1	6	5	5	9	10	3	0	2	1	6	5	5	9	10	3	0	2	1	6	5	5	9
936.01	1	gi|45550830|ref|NP_651361.2|	45550830	redundant	4	2695	296386	nucleoporin 358, isoform A [Drosophila melanogaster]	41	41	1	10	3	0	2	1	6	5	5	9	10	3	0	2	1	6	5	5	9	10	3	0	2	1	6	5	5	9
64	1	gi|17136226|ref|NP_476581.1|	17136226		18.7	332	35538	Ecdysone-inducible gene L3 [Drosophila melanogaster]	40	40	1	10	4	1	3	4	3	4	3	8	10	4	1	3	4	3	4	3	8	10	4	1	3	4	3	4	3	8
231	1	gi|17737397|ref|NP_523490.1|	17737397		10.5	276	31216	kruppel homolog 2, isoform A [Drosophila melanogaster]_x0001_gi|281364499|ref|NP_001162894.1| kruppel homolog 2, isoform B [Drosophila melanogaster]	40	40	1	3	2	0	6	3	3	3	7	13	3	2	0	6	3	3	3	7	13	3	2	0	6	3	3	3	7	13
373	1	gi|19921566|ref|NP_610013.1|	19921566		24.7	182	20521	CG10664, isoform A [Drosophila melanogaster]_x0001_gi|45552419|ref|NP_995732.1| CG10664, isoform B [Drosophila melanogaster]	40	40	1	3	4	0	2	2	4	12	5	8	3	4	0	2	2	4	12	5	8	3	4	0	2	2	4	12	5	8
567	1	gi|221331151|ref|NP_729954.2|	221331151		7.4	1183	133160	CG32138, isoform A [Drosophila melanogaster]	40	40	1	8	6	0	3	1	7	7	3	5	8	6	0	3	1	7	7	3	5	8	6	0	3	1	7	7	3	5
567.01	1	gi|221331153|ref|NP_729955.2|	221331153	redundant	7.6	1164	130987	CG32138, isoform B [Drosophila melanogaster]	40	40	1	8	6	0	3	1	7	7	3	5	8	6	0	3	1	7	7	3	5	8	6	0	3	1	7	7	3	5
567.02	1	gi|221331155|ref|NP_001137948.1|	221331155	redundant	7.5	1174	131968	CG32138, isoform C [Drosophila melanogaster]	40	40	1	8	6	0	3	1	7	7	3	5	8	6	0	3	1	7	7	3	5	8	6	0	3	1	7	7	3	5
744	1	gi|24648279|ref|NP_650838.1|	24648279		4.7	1362	152793	CG4562, isoform A [Drosophila melanogaster]	40	1	0.025	0	13	0	3	1	7	7	6	3	0	0	0	0	0	0	1	0	0	0	0.333	0	0	0	0	1.172	0	0	gi|24648279|ref|NP_650838.1|, gi|281361582|ref|NP_650086.2|, gi|28574259|ref|NP_609930.4|, gi|62484234|ref|NP_609215.3|
965	1	gi|62484234|ref|NP_609215.3|	62484234		4.8	1355	152317	CG7627, isoform A [Drosophila melanogaster]_x0001_gi|386769333|ref|NP_001245943.1| CG7627, isoform B [Drosophila melanogaster]	40	1	0.025	0	13	0	3	1	7	6	6	4	0	0	0	0	0	0	0	0	1	0	0.333	0	0	0	0	0	0	1.3	gi|24648279|ref|NP_650838.1|, gi|281361582|ref|NP_650086.2|, gi|28574259|ref|NP_609930.4|, gi|62484234|ref|NP_609215.3|
44	1	gi|116007706|ref|NP_001036551.1|	116007706		6.3	890	96011	Z band alternatively spliced PDZ-motif protein 52, isoform G [Drosophila melanogaster]	39	39	1	4	6	2	4	6	1	8	4	4	4	6	2	4	6	1	8	4	4	4	6	2	4	6	1	8	4	4
44.01	1	gi|161077121|ref|NP_001027420.2|	161077121	redundant	2.6	2194	238064	Z band alternatively spliced PDZ-motif protein 52, isoform F [Drosophila melanogaster]	39	39	1	4	6	2	4	6	1	8	4	4	4	6	2	4	6	1	8	4	4	4	6	2	4	6	1	8	4	4
44.02	1	gi|281363453|ref|NP_611058.4|	281363453	redundant	4.4	1271	136271	Z band alternatively spliced PDZ-motif protein 52, isoform I [Drosophila melanogaster]	39	39	1	4	6	2	4	6	1	8	4	4	4	6	2	4	6	1	8	4	4	4	6	2	4	6	1	8	4	4
44.03	1	gi|78707228|ref|NP_001027421.1|	78707228	redundant	7.2	780	85418	Z band alternatively spliced PDZ-motif protein 52, isoform E [Drosophila melanogaster]	39	39	1	4	6	2	4	6	1	8	4	4	4	6	2	4	6	1	8	4	4	4	6	2	4	6	1	8	4	4
44.04	1	gi|78709100|ref|NP_665700.2|	78709100	redundant	5.2	1082	116654	Z band alternatively spliced PDZ-motif protein 52, isoform C [Drosophila melanogaster]	39	39	1	4	6	2	4	6	1	8	4	4	4	6	2	4	6	1	8	4	4	4	6	2	4	6	1	8	4	4
639	1	gi|24638644|ref|NP_651926.1|	24638644		19.7	468	52922	CG1970 [Drosophila melanogaster]	39	39	1	4	6	0	0	2	6	4	6	11	4	6	0	0	2	6	4	6	11	4	6	0	0	2	6	4	6	11
906	1	gi|28573133|ref|NP_788617.1|	28573133		11.5	244	28177	p24-related-2, isoform A [Drosophila melanogaster]_x0001_gi|320542571|ref|NP_001189205.1| p24-related-2, isoform B [Drosophila melanogaster]	39	39	1	1	6	0	2	6	5	5	5	9	1	6	0	2	6	5	5	5	9	1	6	0	2	6	5	5	5	9
906.01	1	gi|28573140|ref|NP_788616.1|	28573140	redundant	13	216	25160	eclair [Drosophila melanogaster]	39	39	1	1	6	0	2	6	5	5	5	9	1	6	0	2	6	5	5	5	9	1	6	0	2	6	5	5	5	9
916	1	gi|28574296|ref|NP_523905.2|	28574296		25.3	328	34390	succinyl coenzyme A synthetase alpha subunit, isoform A [Drosophila melanogaster]_x0001_gi|320545545|ref|NP_001189044.1| succinyl coenzyme A synthetase alpha subunit, isoform B [Drosophila melanogaster]	39	39	1	6	3	0	4	7	1	3	7	8	6	3	0	4	7	1	3	7	8	6	3	0	4	7	1	3	7	8
483	1	gi|21356561|ref|NP_652044.1|	21356561		12.8	469	52590	isocitrate dehydrogenase, isoform C [Drosophila melanogaster]	38	38	1	3	5	3	6	6	6	2	6	1	3	5	3	6	6	6	2	6	1	3	5	3	6	6	6	2	6	1
483.01	1	gi|221330983|ref|NP_001137910.1|	221330983	redundant	12.9	464	52393	isocitrate dehydrogenase, isoform H [Drosophila melanogaster]	38	38	1	3	5	3	6	6	6	2	6	1	3	5	3	6	6	6	2	6	1	3	5	3	6	6	6	2	6	1
483.02	1	gi|24660849|ref|NP_729366.1|	24660849	redundant	13.3	450	50433	isocitrate dehydrogenase, isoform B [Drosophila melanogaster]_x0001_gi|28574947|ref|NP_788476.1| isocitrate dehydrogenase, isoform G [Drosophila melanogaster]_x0001_gi|221330985|ref|NP_729369.2| isocitrate dehydrogenase, isoform I [Drosophila melanogaster]_x0001_gi|221330987|ref|NP_001137911.1| isocitrate dehydrogenase, isoform J [Drosophila melanogaster]	38	38	1	3	5	3	6	6	6	2	6	1	3	5	3	6	6	6	2	6	1	3	5	3	6	6	6	2	6	1
483.03	1	gi|24660856|ref|NP_729367.1|	24660856	redundant	13.7	437	48966	isocitrate dehydrogenase, isoform D [Drosophila melanogaster]	38	38	1	3	5	3	6	6	6	2	6	1	3	5	3	6	6	6	2	6	1	3	5	3	6	6	6	2	6	1
483.04	1	gi|24660860|ref|NP_729368.1|	24660860	redundant	14.4	416	46661	isocitrate dehydrogenase, isoform A [Drosophila melanogaster]_x0001_gi|24660868|ref|NP_729370.1| isocitrate dehydrogenase, isoform F [Drosophila melanogaster]	38	38	1	3	5	3	6	6	6	2	6	1	3	5	3	6	6	6	2	6	1	3	5	3	6	6	6	2	6	1
560	1	gi|221330356|ref|NP_001137690.1|	221330356		6.6	1663	187481	patronin, isoform D [Drosophila melanogaster]	38	38	1	10	6	0	7	6	1	2	3	3	10	6	0	7	6	1	2	3	3	10	6	0	7	6	1	2	3	3
560.01	1	gi|221330358|ref|NP_001137691.1|	221330358	redundant	6.9	1599	180460	patronin, isoform E [Drosophila melanogaster]	38	38	1	10	6	0	7	6	1	2	3	3	10	6	0	7	6	1	2	3	3	10	6	0	7	6	1	2	3	3
560.02	1	gi|281363565|ref|NP_001163175.1|	281363565	redundant	6.6	1671	188118	patronin, isoform F [Drosophila melanogaster]	38	38	1	10	6	0	7	6	1	2	3	3	10	6	0	7	6	1	2	3	3	10	6	0	7	6	1	2	3	3
560.03	1	gi|28573740|ref|NP_788398.1|	28573740	redundant	7.3	1517	170945	patronin, isoform A [Drosophila melanogaster]	38	38	1	10	6	0	7	6	1	2	3	3	10	6	0	7	6	1	2	3	3	10	6	0	7	6	1	2	3	3
560.04	1	gi|45552701|ref|NP_995875.1|	45552701	redundant	6.7	1630	183623	patronin, isoform C [Drosophila melanogaster]	38	38	1	10	6	0	7	6	1	2	3	3	10	6	0	7	6	1	2	3	3	10	6	0	7	6	1	2	3	3
560.05	1	gi|45552703|ref|NP_995876.1|	45552703	redundant	7.1	1540	173154	patronin, isoform B [Drosophila melanogaster]	38	38	1	10	6	0	7	6	1	2	3	3	10	6	0	7	6	1	2	3	3	10	6	0	7	6	1	2	3	3
687	1	gi|24643618|ref|NP_524696.2|	24643618		15.8	152	16868	microsomal glutathione S-transferase-like, isoform A [Drosophila melanogaster]	38	38	1	6	3	0	5	5	4	4	5	6	6	3	0	5	5	4	4	5	6	6	3	0	5	5	4	4	5	6
882	1	gi|281361582|ref|NP_650086.2|	281361582		6.7	1316	147878	multidrug resistance protein 4 ortholog [Drosophila melanogaster]	38	10	0.263	0	10	0	2	1	7	6	6	6	0	0	0	1	1	2	1	1	4	0	0.333	0	1.04	1	3.163	1.143	2.111	4.974	gi|24648279|ref|NP_650838.1|, gi|281361582|ref|NP_650086.2|, gi|28574259|ref|NP_609930.4|, gi|62484234|ref|NP_609215.3|
892	1	gi|281365319|ref|NP_620114.3|	281365319		14.3	683	76791	burgundy [Drosophila melanogaster]	38	38	1	5	12	0	2	2	3	10	2	2	5	12	0	2	2	3	10	2	2	5	12	0	2	2	3	10	2	2
218	1	gi|17647891|ref|NP_523376.1|	17647891		45.5	156	17292	ribosomal protein S19a, isoform A [Drosophila melanogaster]_x0001_gi|24642574|ref|NP_727992.1| ribosomal protein S19a, isoform B [Drosophila melanogaster]_x0001_gi|24642576|ref|NP_727993.1| ribosomal protein S19a, isoform C [Drosophila melanogaster]	37	37	1	5	4	0	2	4	9	6	3	4	5	4	0	2	4	9	6	3	4	5	4	0	2	4	9	6	3	4
402	1	gi|19922710|ref|NP_611608.1|	19922710		10.9	716	80236	lamin B receptor, isoform A [Drosophila melanogaster]_x0001_gi|24657315|ref|NP_726115.1| lamin B receptor, isoform B [Drosophila melanogaster]	37	37	1	2	4	0	5	6	4	5	8	3	2	4	0	5	6	4	5	8	3	2	4	0	5	6	4	5	8	3
402.01	1	gi|24657306|ref|NP_726114.1|	24657306	redundant	10.5	741	83186	lamin B receptor, isoform C [Drosophila melanogaster]	37	37	1	2	4	0	5	6	4	5	8	3	2	4	0	5	6	4	5	8	3	2	4	0	5	6	4	5	8	3
493	1	gi|21357005|ref|NP_650723.1|	21357005		22.8	487	53036	CG12333 [Drosophila melanogaster]	37	37	1	9	8	0	5	6	0	5	2	2	9	8	0	5	6	0	5	2	2	9	8	0	5	6	0	5	2	2
855	1	gi|24666641|ref|NP_649095.2|	24666641		21.4	201	22614	mitochondrial ribosomal protein L21 [Drosophila melanogaster]	37	37	1	0	0	0	0	0	4	7	26	0	0	0	0	0	0	4	7	26	0	0	0	0	0	0	4	7	26	0
33	1	CONT_152		contaminant	22.6	416	47350	keratin Ha1, type I, hair [Homo sapiens].	36	2	0.056	5	0	12	2	2	0	0	15	0	0	0	2	0	0	0	0	0	0	0	0	9.035	0	0	0	0	0	0	CONT_046, CONT_066, CONT_082, CONT_094, CONT_101, CONT_121, CONT_146, CONT_152, CONT_156
316	1	gi|18859803|ref|NP_572742.1|	18859803		17.1	416	46651	pretaporter, isoform A [Drosophila melanogaster]_x0001_gi|320541972|ref|NP_001188583.1| pretaporter, isoform B [Drosophila melanogaster]_x0001_gi|320541974|ref|NP_001188584.1| pretaporter, isoform C [Drosophila melanogaster]	36	36	1	8	4	0	0	2	4	6	6	6	8	4	0	0	2	4	6	6	6	8	4	0	0	2	4	6	6	6
667	1	gi|24641597|ref|NP_536797.2|	24641597		4	3604	378158	smrter, isoform A [Drosophila melanogaster]_x0001_gi|24641599|ref|NP_727634.1| smrter, isoform B [Drosophila melanogaster]_x0001_gi|24641601|ref|NP_727635.1| smrter, isoform C [Drosophila melanogaster]	36	36	1	4	7	0	9	10	1	1	2	2	4	7	0	9	10	1	1	2	2	4	7	0	9	10	1	1	2	2
685	1	gi|24643312|ref|NP_728275.1|	24643312		36.5	192	21779	CG14207, isoform B [Drosophila melanogaster]	36	1	0.028	4	9	0	2	3	5	8	2	3	1	0	0	0	0	0	0	0	0	2.5	0	0	0	0	0	0	0	1.5	gi|19920346|ref|NP_608326.1|, gi|24643312|ref|NP_728275.1|
729	1	gi|24646379|ref|NP_731737.1|	24646379		13.3	540	61582	putative achaete scute target 1, isoform A [Drosophila melanogaster]	36	36	1	4	4	0	3	4	2	10	4	5	4	4	0	3	4	2	10	4	5	4	4	0	3	4	2	10	4	5
729.01	1	gi|24646381|ref|NP_524332.2|	24646381	redundant	13.5	534	61006	putative achaete scute target 1, isoform B [Drosophila melanogaster]	36	36	1	4	4	0	3	4	2	10	4	5	4	4	0	3	4	2	10	4	5	4	4	0	3	4	2	10	4	5
737	1	gi|24647110|ref|NP_524364.2|	24647110		30.3	357	39345	FK506-binding protein 1 [Drosophila melanogaster]	36	36	1	3	6	4	2	3	6	7	5	0	3	6	4	2	3	6	7	5	0	3	6	4	2	3	6	7	5	0
102	1	gi|17136706|ref|NP_476857.1|	17136706		28.8	184	20864	roughened, isoform A [Drosophila melanogaster]_x0001_gi|320545448|ref|NP_001189023.1| roughened, isoform B [Drosophila melanogaster]	35	35	1	4	3	0	5	5	7	4	3	4	4	3	0	5	5	7	4	3	4	4	3	0	5	5	7	4	3	4
254	1	gi|17738227|ref|NP_524519.1|	17738227		32.6	141	14982	histone H2A variant [Drosophila melanogaster]	35	35	1	1	4	2	10	11	1	4	2	0	1	4	2	10	11	1	4	2	0	1	4	2	10	11	1	4	2	0
624	1	gi|24584994|ref|NP_609888.2|	24584994		10.1	822	94548	CG10333 [Drosophila melanogaster]	35	21	0.6	4	6	0	2	1	7	3	7	5	1	3	0	1	1	5	1	5	4	1.123	3.224	0	1.042	1	5.15	1.035	5.2	4.078	gi|18857967|ref|NP_572424.1|, gi|24584994|ref|NP_609888.2|, gi|24644479|ref|NP_524243.2|, gi|28574962|ref|NP_648062.2|
775	1	gi|24651145|ref|NP_651727.1|	24651145		24.9	253	27219	CG7834, isoform A [Drosophila melanogaster]_x0001_gi|24651147|ref|NP_733307.1| CG7834, isoform B [Drosophila melanogaster]	35	35	1	3	7	2	1	0	3	6	4	9	3	7	2	1	0	3	6	4	9	3	7	2	1	0	3	6	4	9
944	1	gi|45549251|ref|NP_524679.3|	45549251		8.2	1504	162380	misshapen, isoform A [Drosophila melanogaster]	35	35	1	7	4	0	1	2	3	9	4	5	7	4	0	1	2	3	9	4	5	7	4	0	1	2	3	9	4	5
65	1	gi|17136240|ref|NP_476590.1|	17136240		12.6	975	110400	kinesin heavy chain [Drosophila melanogaster]	34	34	1	7	4	0	4	3	3	3	4	6	7	4	0	4	3	3	3	4	6	7	4	0	4	3	3	3	4	6
277	1	gi|17864668|ref|NP_524996.1|	17864668		10.3	604	68362	belphegor, isoform A [Drosophila melanogaster]_x0001_gi|386765887|ref|NP_001247135.1| belphegor, isoform B [Drosophila melanogaster]_x0001_gi|386765889|ref|NP_001247136.1| belphegor, isoform C [Drosophila melanogaster]	34	34	1	4	2	0	3	4	5	5	5	6	4	2	0	3	4	5	5	5	6	4	2	0	3	4	5	5	5	6
359	1	gi|19920958|ref|NP_609239.1|	19920958		12.6	174	20234	mitochondrial ribosomal protein L51 [Drosophila melanogaster]	34	34	1	0	0	0	0	0	6	9	17	2	0	0	0	0	0	6	9	17	2	0	0	0	0	0	6	9	17	2
417	1	gi|20129007|ref|NP_572662.1|	20129007		5.6	450	51879	CG1637, isoform C [Drosophila melanogaster]	34	34	1	15	3	0	6	4	2	2	2	0	15	3	0	6	4	2	2	2	0	15	3	0	6	4	2	2	2	0
629	1	gi|24585669|ref|NP_724341.1|	24585669		16.4	256	26360	histone H1 [Drosophila melanogaster]_x0001_gi|78706962|ref|NP_001027286.1| histone H1 [Drosophila melanogaster]_x0001_gi|78706980|ref|NP_001027295.1| histone H1 [Drosophila melanogaster]_x0001_gi|78706988|ref|NP_001027299.1| histone H1 [Drosophila melanogaster]_x0001_gi|78706998|ref|NP_001027304.1| histone H1 [Drosophila melanogaster]_x0001_gi|78707008|ref|NP_001027309.1| histone H1 [Drosophila m…	34	34	1	4	8	0	2	2	6	5	6	1	4	8	0	2	2	6	5	6	1	4	8	0	2	2	6	5	6	1
629.01	1	gi|78706954|ref|NP_001027282.1|	78706954	redundant	16.4	256	26341	histone H1 [Drosophila melanogaster]	34	34	1	4	8	0	2	2	6	5	6	1	4	8	0	2	2	6	5	6	1	4	8	0	2	2	6	5	6	1
629.02	1	gi|78706970|ref|NP_001027290.1|	78706970	redundant	16.4	256	26361	histone H1 [Drosophila melanogaster]	34	34	1	4	8	0	2	2	6	5	6	1	4	8	0	2	2	6	5	6	1	4	8	0	2	2	6	5	6	1
629.03	1	gi|78707128|ref|NP_001027369.1|	78707128	redundant	16.4	256	26374	histone H1 [Drosophila melanogaster]_x0001_gi|78707138|ref|NP_001027374.1| histone H1 [Drosophila melanogaster]_x0001_gi|78707148|ref|NP_001027379.1| histone H1 [Drosophila melanogaster]	34	34	1	4	8	0	2	2	6	5	6	1	4	8	0	2	2	6	5	6	1	4	8	0	2	2	6	5	6	1
677	1	gi|24642480|ref|NP_727962.1|	24642480		11.6	742	81988	no on or off transient A, isoform B [Drosophila melanogaster]	34	34	1	0	0	0	1	1	14	13	5	0	0	0	0	1	1	14	13	5	0	0	0	0	1	1	14	13	5	0
677.01	1	gi|24642482|ref|NP_523367.2|	24642482	redundant	12.3	700	76978	no on or off transient A, isoform A [Drosophila melanogaster]	34	34	1	0	0	0	1	1	14	13	5	0	0	0	0	1	1	14	13	5	0	0	0	0	1	1	14	13	5	0
677.02	1	gi|62473776|ref|NP_001014747.1|	62473776	redundant	12.3	698	77019	no on or off transient A, isoform C [Drosophila melanogaster]	34	34	1	0	0	0	1	1	14	13	5	0	0	0	0	1	1	14	13	5	0	0	0	0	1	1	14	13	5	0
969	1	gi|85725104|ref|NP_001033989.1|	85725104		16.9	356	41264	CG11583 [Drosophila melanogaster]	34	34	1	2	5	0	0	2	13	8	4	0	2	5	0	0	2	13	8	4	0	2	5	0	0	2	13	8	4	0
171	1	gi|17137712|ref|NP_477454.1|	17137712		23.7	536	59931	Aac11 [Drosophila melanogaster]	33	33	1	3	3	0	1	0	4	10	6	6	3	3	0	1	0	4	10	6	6	3	3	0	1	0	4	10	6	6
228	1	gi|17737361|ref|NP_523396.1|	17737361		28.2	255	26906	scully, isoform A [Drosophila melanogaster]	33	33	1	9	6	0	2	3	3	5	4	1	9	6	0	2	3	3	5	4	1	9	6	0	2	3	3	5	4	1
271	1	gi|17864392|ref|NP_524780.1|	17864392		3.9	1049	119312	moleskin [Drosophila melanogaster]	33	33	1	2	1	0	4	4	1	4	7	10	2	1	0	4	4	1	4	7	10	2	1	0	4	4	1	4	7	10
329	1	gi|18860045|ref|NP_572687.1|	18860045		10.6	805	88673	Klp10A, isoform A [Drosophila melanogaster]_x0001_gi|24641201|ref|NP_727491.1| Klp10A, isoform B [Drosophila melanogaster]_x0001_gi|24641203|ref|NP_727492.1| Klp10A, isoform C [Drosophila melanogaster]_x0001_gi|24641205|ref|NP_727493.1| Klp10A, isoform D [Drosophila melanogaster]_x0001_gi|24641207|ref|NP_727494.1| Klp10A, isoform E [Drosophila melanogaster]	33	33	1	2	4	0	3	1	6	4	4	9	2	4	0	3	1	6	4	4	9	2	4	0	3	1	6	4	4	9
491	1	gi|21356893|ref|NP_651456.1|	21356893		15.8	253	27824	Dak1 [Drosophila melanogaster]	33	33	1	2	5	0	4	2	6	4	6	4	2	5	0	4	2	6	4	6	4	2	5	0	4	2	6	4	6	4
538	1	gi|21358145|ref|NP_651668.1|	21358145		15.1	365	39352	CG11876, isoform D [Drosophila melanogaster]_x0001_gi|24650940|ref|NP_733265.1| CG11876, isoform A [Drosophila melanogaster]	33	33	1	5	1	0	3	2	8	11	1	2	5	1	0	3	2	8	11	1	2	5	1	0	3	2	8	11	1	2
539	1	gi|21358147|ref|NP_649676.1|	21358147		31.4	185	20982	twisted bristles roughened eye [Drosophila melanogaster]	33	33	1	4	4	1	0	1	8	5	5	5	4	4	1	0	1	8	5	5	5	4	4	1	0	1	8	5	5	5
543	1	gi|21358495|ref|NP_651717.1|	21358495		13.2	326	35745	CG7601 [Drosophila melanogaster]	33	33	1	4	3	0	4	3	2	3	7	7	4	3	0	4	3	2	3	7	7	4	3	0	4	3	2	3	7	7
418	1	gi|20129021|ref|NP_572839.1|	20129021		29.6	179	20659	mitochondrial ribosomal protein L49 [Drosophila melanogaster]	32	32	1	0	0	0	0	0	7	11	14	0	0	0	0	0	0	7	11	14	0	0	0	0	0	0	7	11	14	0
441	1	gi|20130037|ref|NP_611095.1|	20130037		6.6	1448	160853	clueless [Drosophila melanogaster]	32	32	1	2	6	0	2	4	1	0	9	8	2	6	0	2	4	1	0	9	8	2	6	0	2	4	1	0	9	8
461	1	gi|21355551|ref|NP_651987.1|	21355551		11.4	246	27628	vacuolar H[+] ATPase subunit 36-1 [Drosophila melanogaster]	32	32	1	2	7	0	2	3	6	7	3	2	2	7	0	2	3	6	7	3	2	2	7	0	2	3	6	7	3	2
516	1	gi|21357605|ref|NP_652145.1|	21357605		7.3	924	105732	CG14476, isoform B [Drosophila melanogaster]_x0001_gi|24643746|ref|NP_728434.1| CG14476, isoform A [Drosophila melanogaster]_x0001_gi|24643749|ref|NP_728435.1| CG14476, isoform C [Drosophila melanogaster]_x0001_gi|24643751|ref|NP_728436.1| CG14476, isoform D [Drosophila melanogaster]_x0001_gi|24643753|ref|NP_728437.1| CG14476, isoform E [Drosophila melanogaster]	32	32	1	9	1	0	3	2	5	2	4	6	9	1	0	3	2	5	2	4	6	9	1	0	3	2	5	2	4	6
536	1	gi|21358125|ref|NP_652608.1|	21358125		13.8	456	50243	pontin [Drosophila melanogaster]	32	32	1	4	8	0	4	1	3	4	4	4	4	8	0	4	1	3	4	4	4	4	8	0	4	1	3	4	4	4
260	1	gi|17864160|ref|NP_524615.1|	17864160		11.8	1163	124199	Microtubule-associated protein 205, isoform A [Drosophila melanogaster]	31	31	1	8	1	0	10	6	2	1	2	1	8	1	0	10	6	2	1	2	1	8	1	0	10	6	2	1	2	1
260.01	1	gi|24651799|ref|NP_733465.1|	24651799	redundant	11.6	1185	126670	Microtubule-associated protein 205, isoform B [Drosophila melanogaster]	31	31	1	8	1	0	10	6	2	1	2	1	8	1	0	10	6	2	1	2	1	8	1	0	10	6	2	1	2	1
290	1	gi|17975520|ref|NP_525120.1|	17975520		17.9	508	56832	nucleolar protein at 60B, isoform A [Drosophila melanogaster]_x0001_gi|62471759|ref|NP_001014547.1| nucleolar protein at 60B, isoform B [Drosophila melanogaster]_x0001_gi|281364183|ref|NP_001163286.1| nucleolar protein at 60B, isoform C [Drosophila melanogaster]_x0001_gi|281364185|ref|NP_001163287.1| nucleolar protein at 60B, isoform D [Drosophila melanogaster]_x0001_gi|281364187|ref|NP_001163288…	31	31	1	1	2	0	7	6	4	4	5	2	1	2	0	7	6	4	4	5	2	1	2	0	7	6	4	4	5	2
302	1	gi|18543325|ref|NP_570087.1|	18543325		8.6	269	29478	Vap-33-1, isoform B [Drosophila melanogaster]_x0001_gi|45554146|ref|NP_996347.1| Vap-33-1, isoform C [Drosophila melanogaster]	31	31	1	2	2	0	6	5	2	8	2	4	2	2	0	6	5	2	8	2	4	2	2	0	6	5	2	8	2	4
302.01	1	gi|45554137|ref|NP_996346.1|	45554137	redundant	9.7	238	25926	Vap-33-1, isoform D [Drosophila melanogaster]	31	31	1	2	2	0	6	5	2	8	2	4	2	2	0	6	5	2	8	2	4	2	2	0	6	5	2	8	2	4
302.02	1	gi|45554154|ref|NP_996348.1|	45554154	redundant	9.8	235	26772	Vap-33-1, isoform A [Drosophila melanogaster]	31	31	1	2	2	0	6	5	2	8	2	4	2	2	0	6	5	2	8	2	4	2	2	0	6	5	2	8	2	4
443	1	gi|20130247|ref|NP_611693.1|	20130247		39.7	131	15049	ribosomal protein S24 [Drosophila melanogaster]	31	31	1	3	6	0	1	2	8	9	2	0	3	6	0	1	2	8	9	2	0	3	6	0	1	2	8	9	2	0
659	1	gi|24641191|ref|NP_511115.2|	24641191		17.8	573	60810	heat shock protein 60, isoform A [Drosophila melanogaster]_x0001_gi|24641193|ref|NP_727489.1| heat shock protein 60, isoform B [Drosophila melanogaster]	31	31	1	8	2	2	6	5	1	2	3	2	8	2	2	6	5	1	2	3	2	8	2	2	6	5	1	2	3	2
660	1	gi|24641198|ref|NP_524887.2|	24641198		7.5	614	67796	GTP-binding protein [Drosophila melanogaster]	31	31	1	1	2	0	4	2	4	2	7	9	1	2	0	4	2	4	2	7	9	1	2	0	4	2	4	2	7	9
910	1	gi|28573815|ref|NP_788356.1|	28573815		10	1921	214999	Kinesin-73, isoform B [Drosophila melanogaster]_x0001_gi|28573817|ref|NP_609201.3| Kinesin-73, isoform A [Drosophila melanogaster]	31	31	1	9	8	0	0	4	2	4	3	1	9	8	0	0	4	2	4	3	1	9	8	0	0	4	2	4	3	1
921	1	gi|28574706|ref|NP_787971.1|	28574706		45.7	138	15884	mitochondrial ribosomal protein L27 [Drosophila melanogaster]	31	31	1	0	0	0	0	0	15	8	8	0	0	0	0	0	0	15	8	8	0	0	0	0	0	0	15	8	8	0
155	1	gi|17137506|ref|NP_477332.1|	17137506		17.1	521	59125	Nonsense-mediated mRNA 3 [Drosophila melanogaster]	30	30	1	3	8	0	3	1	3	3	8	1	3	8	0	3	1	3	3	8	1	3	8	0	3	1	3	3	8	1
220	1	gi|17647897|ref|NP_523382.1|	17647897		16.2	228	25435	ribosomal protein S5a [Drosophila melanogaster]	30	30	1	2	3	0	6	3	5	3	5	3	2	3	0	6	3	5	3	5	3	2	3	0	6	3	5	3	5	3
284	1	gi|17933654|ref|NP_524427.1|	17933654		11	493	53420	rudimentary-like [Drosophila melanogaster]	30	30	1	2	2	1	3	3	5	2	7	5	2	2	1	3	3	5	2	7	5	2	2	1	3	3	5	2	7	5
393	1	gi|19922390|ref|NP_611136.1|	19922390		45.3	148	17038	ribosomal protein S15, isoform A [Drosophila melanogaster]	30	30	1	0	8	0	0	1	6	10	4	1	0	8	0	0	1	6	10	4	1	0	8	0	0	1	6	10	4	1
393.01	1	gi|24654191|ref|NP_725591.1|	24654191	redundant	45.6	147	16980	ribosomal protein S15, isoform B [Drosophila melanogaster]	30	30	1	0	8	0	0	1	6	10	4	1	0	8	0	0	1	6	10	4	1	0	8	0	0	1	6	10	4	1
552	1	gi|22024126|ref|NP_610786.2|	22024126		10.7	891	99842	CG8545 [Drosophila melanogaster]	30	30	1	4	2	0	3	4	5	4	8	0	4	2	0	3	4	5	4	8	0	4	2	0	3	4	5	4	8	0
564	1	gi|221330856|ref|NP_729034.2|	221330856		2.2	4638	529906	dynein heavy chain 64C, isoform C [Drosophila melanogaster]	30	30	1	1	6	1	4	3	1	2	2	10	1	6	1	4	3	1	2	2	10	1	6	1	4	3	1	2	2	10
564.01	1	gi|24658015|ref|NP_523929.2|	24658015	redundant	2.2	4639	530185	dynein heavy chain 64C, isoform A [Drosophila melanogaster]	30	30	1	1	6	1	4	3	1	2	2	10	1	6	1	4	3	1	2	2	10	1	6	1	4	3	1	2	2	10
590	1	gi|24581334|ref|NP_608743.2|	24581334		24.4	501	56457	CG17259 [Drosophila melanogaster]	30	30	1	4	5	0	2	2	3	10	1	3	4	5	0	2	2	3	10	1	3	4	5	0	2	2	3	10	1	3
778	1	gi|24651373|ref|NP_524593.1|	24651373		22.9	140	16189	mitochondrial ribosomal protein S18C [Drosophila melanogaster]	30	30	1	0	3	0	0	0	2	6	8	11	0	3	0	0	0	2	6	8	11	0	3	0	0	0	2	6	8	11
827	1	gi|24659997|ref|NP_477135.2|	24659997		23.8	160	18396	signal recognition particle protein 19 [Drosophila melanogaster]	30	30	1	2	2	0	5	5	2	2	7	5	2	2	0	5	5	2	2	7	5	2	2	0	5	5	2	2	7	5
95	1	gi|17136618|ref|NP_476804.1|	17136618		5.9	475	53340	gamma-Tubulin at 23C [Drosophila melanogaster]	29	29	1	2	5	0	2	1	3	7	4	5	2	5	0	2	1	3	7	4	5	2	5	0	2	1	3	7	4	5
221	1	gi|17647949|ref|NP_523931.1|	17647949		19.9	508	55867	signal recognition particle protein 54k [Drosophila melanogaster]	29	29	1	6	2	0	0	0	6	6	7	2	6	2	0	0	0	6	6	7	2	6	2	0	0	0	6	6	7	2
269	1	gi|17864358|ref|NP_524752.1|	17864358		20.7	489	53993	elongation factor Tu mitochondrial, isoform A [Drosophila melanogaster]_x0001_gi|281363316|ref|NP_001163144.1| elongation factor Tu mitochondrial, isoform B [Drosophila melanogaster]	29	29	1	2	5	0	2	4	9	1	3	3	2	5	0	2	4	9	1	3	3	2	5	0	2	4	9	1	3	3
323	1	gi|18859963|ref|NP_573081.1|	18859963		16.8	665	75578	Arginyl-tRNA synthetase [Drosophila melanogaster]	29	29	1	9	4	0	0	3	3	3	2	5	9	4	0	0	3	3	3	2	5	9	4	0	0	3	3	3	2	5
338	1	gi|19920344|ref|NP_608324.1|	19920344		17.5	160	17879	ribosomal protein S10b, isoform C [Drosophila melanogaster]_x0001_gi|24643307|ref|NP_728273.1| ribosomal protein S10b, isoform B [Drosophila melanogaster]_x0001_gi|386764739|ref|NP_001245758.1| ribosomal protein S10b, isoform D [Drosophila melanogaster]	29	29	1	5	2	0	4	3	4	5	4	2	5	2	0	4	3	4	5	4	2	5	2	0	4	3	4	5	4	2
547	1	gi|21358617|ref|NP_650619.1|	21358617		33.4	326	37792	sds22 [Drosophila melanogaster]	29	29	1	6	7	0	2	2	6	2	2	2	6	7	0	2	2	6	2	2	2	6	7	0	2	2	6	2	2	2
574	1	gi|221468704|ref|NP_001137758.1|	221468704		16.2	290	32647	nucleosome remodeling factor - 38kD, isoform B [Drosophila melanogaster]	29	29	1	3	6	0	3	4	3	3	2	5	3	6	0	3	4	3	3	2	5	3	6	0	3	4	3	3	2	5
574.01	1	gi|386768576|ref|NP_001246494.1|	386768576	redundant	16.2	290	32538	nucleosome remodeling factor - 38kD, isoform C [Drosophila melanogaster]	29	29	1	3	6	0	3	4	3	3	2	5	3	6	0	3	4	3	3	2	5	3	6	0	3	4	3	3	2	5
574.02	1	gi|45549187|ref|NP_523849.3|	45549187	redundant	13.9	338	37940	nucleosome remodeling factor - 38kD, isoform A [Drosophila melanogaster]	29	29	1	3	6	0	3	4	3	3	2	5	3	6	0	3	4	3	3	2	5	3	6	0	3	4	3	3	2	5
702	1	gi|24645031|ref|NP_649788.2|	24645031		17.3	399	45646	eIF4AIII [Drosophila melanogaster]	29	11	0.379	8	2	0	2	2	0	1	6	8	1	1	0	0	0	0	0	4	5	1.143	1.018	0	0	0	0	0	4.167	5.375	gi|17136248|ref|NP_476595.1|, gi|24645031|ref|NP_649788.2|
777	1	gi|24651247|ref|NP_651760.1|	24651247		23.1	156	17370	CG7911 [Drosophila melanogaster]	29	29	1	0	5	1	4	0	5	4	5	5	0	5	1	4	0	5	4	5	5	0	5	1	4	0	5	4	5	5
904	1	gi|28572990|ref|NP_732199.2|	28572990		9.1	581	65986	nucleostemin 1 [Drosophila melanogaster]	29	29	1	0	3	0	3	2	4	8	8	1	0	3	0	3	2	4	8	8	1	0	3	0	3	2	4	8	8	1
36	1	CONT_174		contaminant	27.7	483	53194	(X99142) type II intermediate filament of hair keratin [Homo sapiens].	28	15	0.536	1	0	17	0	2	0	0	7	1	1	0	9	0	2	0	0	2	1	1	0	15.523	0	2	0	0	7	1	CONT_041, CONT_044, CONT_120, CONT_140, CONT_173, CONT_174
137	1	gi|17137190|ref|NP_477157.1|	17137190		18.3	605	68020	calnexin 99A, isoform B [Drosophila melanogaster]_x0001_gi|24651030|ref|NP_733286.1| calnexin 99A, isoform A [Drosophila melanogaster]_x0001_gi|116008118|ref|NP_001036767.1| calnexin 99A, isoform D [Drosophila melanogaster]	28	28	1	5	5	0	1	1	1	5	2	8	5	5	0	1	1	1	5	2	8	5	5	0	1	1	1	5	2	8
139	1	gi|17137194|ref|NP_477159.1|	17137194		6.9	579	63417	hemomucin [Drosophila melanogaster]	28	28	1	0	6	0	2	1	3	6	5	5	0	6	0	2	1	3	6	5	5	0	6	0	2	1	3	6	5	5
202	1	gi|17647617|ref|NP_523984.1|	17647617		7.5	720	81285	minichromosome maintenance 7 [Drosophila melanogaster]	28	28	1	2	3	0	0	2	6	6	6	3	2	3	0	0	2	6	6	6	3	2	3	0	0	2	6	6	6	3
431	1	gi|20129763|ref|NP_610313.1|	20129763		44.4	126	14188	mitochondrial ribosomal protein L52 [Drosophila melanogaster]	28	28	1	0	0	0	0	0	11	8	9	0	0	0	0	0	0	11	8	9	0	0	0	0	0	0	11	8	9	0
458	1	gi|21355443|ref|NP_649498.1|	21355443		7.9	369	40449	CG1129, isoform A [Drosophila melanogaster]_x0001_gi|24644084|ref|NP_730877.1| CG1129, isoform B [Drosophila melanogaster]	28	28	1	1	4	0	2	1	8	5	2	5	1	4	0	2	1	8	5	2	5	1	4	0	2	1	8	5	2	5
587	1	gi|24581061|ref|NP_608664.2|	24581061		12.1	1193	129271	ghost [Drosophila melanogaster]	28	28	1	6	3	0	1	2	8	2	3	3	6	3	0	1	2	8	2	3	3	6	3	0	1	2	8	2	3	3
603	1	gi|24583279|ref|NP_523533.2|	24583279		12.9	459	51946	maternal expression at 31B, isoform A [Drosophila melanogaster]	28	28	1	0	3	0	2	2	2	0	13	6	0	3	0	2	2	2	0	13	6	0	3	0	2	2	2	0	13	6
603.01	1	gi|24583281|ref|NP_723539.1|	24583281	redundant	13.8	428	48645	maternal expression at 31B, isoform B [Drosophila melanogaster]	28	28	1	0	3	0	2	2	2	0	13	6	0	3	0	2	2	2	0	13	6	0	3	0	2	2	2	0	13	6
619	1	gi|24584107|ref|NP_524836.2|	24584107		11.1	914	102714	beta'-coatomer protein [Drosophila melanogaster]	28	28	1	0	2	0	1	0	3	2	9	11	0	2	0	1	0	3	2	9	11	0	2	0	1	0	3	2	9	11
942	1	gi|45549037|ref|NP_476761.2|	45549037		15.1	172	19209	abnormal wing discs [Drosophila melanogaster]	28	28	1	6	4	1	1	6	2	0	8	0	6	4	1	1	6	2	0	8	0	6	4	1	1	6	2	0	8	0
50	1	gi|161076373|ref|NP_610316.3|	161076373		7.8	1452	158067	CG1399, isoform B [Drosophila melanogaster]	27	27	1	9	3	0	1	3	1	1	7	2	9	3	0	1	3	1	1	7	2	9	3	0	1	3	1	1	7	2
50.01	1	gi|281360325|ref|NP_001163075.1|	281360325	redundant	7.9	1429	155082	CG1399, isoform C [Drosophila melanogaster]	27	27	1	9	3	0	1	3	1	1	7	2	9	3	0	1	3	1	1	7	2	9	3	0	1	3	1	1	7	2
188	1	gi|17647183|ref|NP_523415.1|	17647183		12.6	921	101181	beta adaptin [Drosophila melanogaster]	27	27	1	4	3	0	2	0	2	2	3	11	4	3	0	2	0	2	2	3	11	4	3	0	2	0	2	2	3	11
225	1	gi|17736973|ref|NP_523457.1|	17736973		26.5	219	23960	Rab-protein 5, isoform E [Drosophila melanogaster]_x0001_gi|24581101|ref|NP_722795.1| Rab-protein 5, isoform A [Drosophila melanogaster]_x0001_gi|24581103|ref|NP_722796.1| Rab-protein 5, isoform B [Drosophila melanogaster]_x0001_gi|24581105|ref|NP_722797.1| Rab-protein 5, isoform C [Drosophila melanogaster]_x0001_gi|24581107|ref|NP_722798.1| Rab-protein 5, isoform D [Drosophila melanogaster]_x000…	27	27	1	1	4	0	6	1	5	4	2	4	1	4	0	6	1	5	4	2	4	1	4	0	6	1	5	4	2	4
383	1	gi|19921922|ref|NP_610503.1|	19921922		56.5	124	14534	ribosomal protein L31, isoform B [Drosophila melanogaster]_x0001_gi|24652126|ref|NP_724804.1| ribosomal protein L31, isoform A [Drosophila melanogaster]_x0001_gi|24652129|ref|NP_724805.1| ribosomal protein L31, isoform C [Drosophila melanogaster]	27	27	1	6	4	0	1	2	6	4	3	1	6	4	0	1	2	6	4	3	1	6	4	0	1	2	6	4	3	1
439	1	gi|20130025|ref|NP_611063.1|	20130025		9.7	724	80423	glycerophosphate oxidase-1, isoform C [Drosophila melanogaster]_x0001_gi|24653942|ref|NP_725495.1| glycerophosphate oxidase-1, isoform A [Drosophila melanogaster]_x0001_gi|24653944|ref|NP_725496.1| glycerophosphate oxidase-1, isoform B [Drosophila melanogaster]_x0001_gi|161077125|ref|NP_001097332.1| glycerophosphate oxidase-1, isoform D [Drosophila melanogaster]	27	27	1	6	5	0	2	1	4	5	2	2	6	5	0	2	1	4	5	2	2	6	5	0	2	1	4	5	2	2
668	1	gi|24641760|ref|NP_572879.2|	24641760		6.9	568	63129	CG1640, isoform A [Drosophila melanogaster]_x0001_gi|24641764|ref|NP_727697.1| CG1640, isoform C [Drosophila melanogaster]_x0001_gi|24641766|ref|NP_727698.1| CG1640, isoform D [Drosophila melanogaster]_x0001_gi|24641768|ref|NP_727699.1| CG1640, isoform E [Drosophila melanogaster]_x0001_gi|24641770|ref|NP_727700.1| CG1640, isoform F [Drosophila melanogaster]	27	27	1	1	4	0	3	3	6	3	3	4	1	4	0	3	3	6	3	3	4	1	4	0	3	3	6	3	3	4
668.01	1	gi|45551451|ref|NP_727696.2|	45551451	redundant	6.8	575	64048	CG1640, isoform B [Drosophila melanogaster]	27	27	1	1	4	0	3	3	6	3	3	4	1	4	0	3	3	6	3	3	4	1	4	0	3	3	6	3	3	4
697	1	gi|24644404|ref|NP_649585.1|	24644404		14.2	197	23037	jagunal, isoform A [Drosophila melanogaster]_x0001_gi|24644406|ref|NP_731002.1| jagunal, isoform B [Drosophila melanogaster]	27	27	1	1	5	0	2	1	2	5	6	5	1	5	0	2	1	2	5	6	5	1	5	0	2	1	2	5	6	5
793	1	gi|24653276|ref|NP_610842.1|	24653276		10.3	468	52534	serine palmitoyltransferase subunit I, isoform A [Drosophila melanogaster]_x0001_gi|24653278|ref|NP_725255.1| serine palmitoyltransferase subunit I, isoform B [Drosophila melanogaster]_x0001_gi|24653280|ref|NP_725256.1| serine palmitoyltransferase subunit I, isoform C [Drosophila melanogaster]	27	27	1	0	6	0	1	4	3	2	4	7	0	6	0	1	4	3	2	4	7	0	6	0	1	4	3	2	4	7
815	1	gi|24657023|ref|NP_647836.2|	24657023		16.2	302	34186	Sc2 [Drosophila melanogaster]	27	27	1	0	1	0	1	2	7	4	8	4	0	1	0	1	2	7	4	8	4	0	1	0	1	2	7	4	8	4
100	1	gi|17136666|ref|NP_476833.1|	17136666		4.4	687	77591	dead box protein 73D [Drosophila melanogaster]	26	1	0.038	0	2	0	2	0	1	8	5	8	0	0	0	0	0	0	1	0	0	0	0	0	0	0	0	1.106	0	0	gi|17136666|ref|NP_476833.1|, gi|17985987|ref|NP_536783.1|
127	1	gi|17137002|ref|NP_477043.1|	17137002		17.7	237	22666	CG4038 [Drosophila melanogaster]	26	26	1	1	0	0	3	5	5	6	6	0	1	0	0	3	5	5	6	6	0	1	0	0	3	5	5	6	6	0
164	1	gi|17137592|ref|NP_477385.1|	17137592		20.9	435	51163	Int6 homologue [Drosophila melanogaster]	26	26	1	3	2	0	1	1	5	1	9	4	3	2	0	1	1	5	1	9	4	3	2	0	1	1	5	1	9	4
251	1	gi|17738151|ref|NP_524464.1|	17738151		12.9	428	47808	Tat-binding protein-1 [Drosophila melanogaster]	26	14	0.538	1	8	0	1	1	4	5	2	4	1	3	0	1	0	3	3	2	1	1	5.5	0	1	0	3.2	3.667	2	1.214	gi|17738151|ref|NP_524464.1|, gi|19920408|ref|NP_608447.1|, gi|24649446|ref|NP_524469.2|
308	1	gi|18858095|ref|NP_572568.1|	18858095		49.2	65	7478	ribosomal protein S28b [Drosophila melanogaster]	26	26	1	2	4	0	5	1	1	2	5	6	2	4	0	5	1	1	2	5	6	2	4	0	5	1	1	2	5	6
422	1	gi|20129299|ref|NP_609082.1|	20129299		12.7	908	103961	Rat1 [Drosophila melanogaster]	26	26	1	1	2	0	0	0	2	10	9	2	1	2	0	0	0	2	10	9	2	1	2	0	0	0	2	10	9	2
490	1	gi|21356859|ref|NP_649158.1|	21356859		12	919	102279	Rpn1 [Drosophila melanogaster]	26	26	1	2	2	0	2	1	4	0	2	13	2	2	0	2	1	4	0	2	13	2	2	0	2	1	4	0	2	13
618	1	gi|24584046|ref|NP_609618.2|	24584046		24	246	27023	Ski6 [Drosophila melanogaster]	26	26	1	2	6	0	2	1	7	4	3	1	2	6	0	2	1	7	4	3	1	2	6	0	2	1	7	4	3	1
673	1	gi|24642280|ref|NP_511166.2|	24642280		12.7	362	40554	mitochondrial ribosomal protein L3 [Drosophila melanogaster]	26	26	1	0	2	0	1	3	3	8	5	4	0	2	0	1	3	3	8	5	4	0	2	0	1	3	3	8	5	4
10	1	CONT_066		contaminant	21.5	404	45936	type Ia hair keratin a3 [human, Peptide, 404 aa].	25	2	0.08	0	0	8	0	0	0	0	17	0	0	0	0	0	0	0	0	2	0	0	0	0	0	0	0	0	15.333	0	CONT_066, CONT_146, CONT_152
194	1	gi|17647429|ref|NP_523385.1|	17647429		12.7	640	71915	fimbrin, isoform A [Drosophila melanogaster]	25	25	1	4	2	0	2	3	1	1	6	6	4	2	0	2	3	1	1	6	6	4	2	0	2	3	1	1	6	6
194.01	1	gi|24642778|ref|NP_728073.1|	24642778	redundant	13.1	616	69136	fimbrin, isoform C [Drosophila melanogaster]	25	25	1	4	2	0	2	3	1	1	6	6	4	2	0	2	3	1	1	6	6	4	2	0	2	3	1	1	6	6
194.02	1	gi|24642780|ref|NP_728074.1|	24642780	redundant	12.6	641	72068	fimbrin, isoform D [Drosophila melanogaster]	25	25	1	4	2	0	2	3	1	1	6	6	4	2	0	2	3	1	1	6	6	4	2	0	2	3	1	1	6	6
224	1	gi|17648095|ref|NP_524003.1|	17648095		12.3	324	37674	ubiquitin C-terminal hydrolase [Drosophila melanogaster]	25	25	1	3	1	0	2	2	0	5	7	5	3	1	0	2	2	0	5	7	5	3	1	0	2	2	0	5	7	5
423	1	gi|20129377|ref|NP_609222.1|	20129377		18.8	112	12527	CG13393 [Drosophila melanogaster]	25	25	1	4	1	0	5	1	2	1	7	4	4	1	0	5	1	2	1	7	4	4	1	0	5	1	2	1	7	4
469	1	gi|21356113|ref|NP_651977.1|	21356113		6.7	356	39529	sec13 [Drosophila melanogaster]	25	25	1	7	1	2	4	2	4	2	1	2	7	1	2	4	2	4	2	1	2	7	1	2	4	2	4	2	1	2
511	1	gi|21357495|ref|NP_648058.1|	21357495		12.9	417	45646	CG10103 [Drosophila melanogaster]	25	25	1	13	3	0	0	0	0	3	4	2	13	3	0	0	0	0	3	4	2	13	3	0	0	0	0	3	4	2
627	1	gi|24585265|ref|NP_609980.1|	24585265		10.4	241	27003	CG10166 [Drosophila melanogaster]	25	25	1	3	4	0	1	2	3	5	3	4	3	4	0	1	2	3	5	3	4	3	4	0	1	2	3	5	3	4
858	1	gi|24667055|ref|NP_649154.2|	24667055		2.4	1982	224202	Mi-2, isoform A [Drosophila melanogaster]_x0001_gi|281366478|ref|NP_001163476.1| Mi-2, isoform C [Drosophila melanogaster]	25	25	1	3	3	0	1	1	6	7	2	2	3	3	0	1	1	6	7	2	2	3	3	0	1	1	6	7	2	2
858.01	1	gi|62472261|ref|NP_001014591.1|	62472261	redundant	2.4	1983	224330	Mi-2, isoform B [Drosophila melanogaster]	25	25	1	3	3	0	1	1	6	7	2	2	3	3	0	1	1	6	7	2	2	3	3	0	1	1	6	7	2	2
121	1	gi|17136954|ref|NP_477014.1|	17136954		24.4	390	44886	La autoantigen-like, isoform A [Drosophila melanogaster]_x0001_gi|24585414|ref|NP_724257.1| La autoantigen-like, isoform B [Drosophila melanogaster]	24	24	1	3	2	0	4	5	4	4	2	0	3	2	0	4	5	4	4	2	0	3	2	0	4	5	4	4	2	0
142	1	gi|17137216|ref|NP_477170.1|	17137216		15	214	24246	Rab-protein 11, isoform B [Drosophila melanogaster]_x0001_gi|19549675|ref|NP_599137.1| Rab-protein 11, isoform A [Drosophila melanogaster]	24	24	1	5	1	1	4	3	1	2	3	4	5	1	1	4	3	1	2	3	4	5	1	1	4	3	1	2	3	4
201	1	gi|17647589|ref|NP_523486.1|	17647589		5.4	1838	203994	little imaginal discs, isoform A [Drosophila melanogaster]_x0001_gi|24582084|ref|NP_723140.1| little imaginal discs, isoform B [Drosophila melanogaster]_x0001_gi|386769190|ref|NP_001245908.1| little imaginal discs, isoform C [Drosophila melanogaster]_x0001_gi|386769192|ref|NP_001245909.1| little imaginal discs, isoform D [Drosophila melanogaster]_x0001_gi|386769194|ref|NP_001245910.1| little imag…	24	24	1	2	5	0	2	1	4	4	3	3	2	5	0	2	1	4	4	3	3	2	5	0	2	1	4	4	3	3
242	1	gi|17737765|ref|NP_524229.1|	17737765		10.6	986	108616	germ line transcription factor 1, isoform A [Drosophila melanogaster]	24	24	1	6	2	0	2	1	5	3	3	2	6	2	0	2	1	5	3	3	2	6	2	0	2	1	5	3	3	2
395	1	gi|19922434|ref|NP_611209.1|	19922434		12.7	425	47320	brahma associated protein 55kD [Drosophila melanogaster]	24	24	1	0	5	0	2	2	4	5	2	4	0	5	0	2	2	4	5	2	4	0	5	0	2	2	4	5	2	4
421	1	gi|20129279|ref|NP_609046.1|	20129279		15	120	13580	CG11015 [Drosophila melanogaster]	24	24	1	0	4	0	2	0	4	10	2	2	0	4	0	2	0	4	10	2	2	0	4	0	2	0	4	10	2	2
583	1	gi|24580896|ref|NP_722715.1|	24580896		44.3	230	24873	rieske iron-sulfur protein, isoform B [Drosophila melanogaster]	24	24	1	1	9	0	0	2	1	7	3	1	1	9	0	0	2	1	7	3	1	1	9	0	0	2	1	7	3	1
860	1	gi|24667346|ref|NP_524179.2|	24667346		6.9	576	66975	polo, isoform A [Drosophila melanogaster]_x0001_gi|62472270|ref|NP_001014592.1| polo, isoform B [Drosophila melanogaster]	24	24	1	8	1	0	1	3	1	3	3	4	8	1	0	1	3	1	3	3	4	8	1	0	1	3	1	3	3	4
925	1	gi|28574889|ref|NP_524106.3|	28574889		14.4	418	47106	failed axon connections, isoform A [Drosophila melanogaster]	24	24	1	9	1	0	1	2	2	3	5	1	9	1	0	1	2	2	3	5	1	9	1	0	1	2	2	3	5	1
925.01	1	gi|62472216|ref|NP_001014587.1|	62472216	redundant	14.5	415	46645	failed axon connections, isoform C [Drosophila melanogaster]	24	24	1	9	1	0	1	2	2	3	5	1	9	1	0	1	2	2	3	5	1	9	1	0	1	2	2	3	5	1
939	1	gi|386769973|ref|NP_001246118.1|	386769973		11.8	1190	131720	dynamin associated protein 160, isoform D [Drosophila melanogaster]	24	24	1	3	3	0	3	8	3	1	2	1	3	3	0	3	8	3	1	2	1	3	3	0	3	8	3	1	2	1
958	1	gi|45551966|ref|NP_733041.2|	45551966		9.8	928	102076	scaffold attachment factor B, isoform B [Drosophila melanogaster]	24	24	1	2	2	0	3	2	3	5	6	1	2	2	0	3	2	3	5	6	1	2	2	0	3	2	3	5	6	1
966	1	gi|62862016|ref|NP_001015155.1|	62862016		19.1	204	24326	ribosomal protein L15, isoform A [Drosophila melanogaster]_x0001_gi|62862018|ref|NP_001015156.1| ribosomal protein L15, isoform B [Drosophila melanogaster]_x0001_gi|161076131|ref|NP_001104430.1| ribosomal protein L15, isoform C [Drosophila melanogaster]_x0001_gi|281366787|ref|NP_001104429.2| ribosomal protein L15, isoform E [Drosophila melanogaster]_x0001_gi|386771819|ref|NP_001245395.1| ribosoma…	24	24	1	2	1	0	3	2	9	2	5	0	2	1	0	3	2	9	2	5	0	2	1	0	3	2	9	2	5	0
77	1	gi|17136320|ref|NP_476630.1|	17136320		50	112	11514	ribosomal protein LP1 [Drosophila melanogaster]	23	23	1	2	3	0	1	3	3	7	3	1	2	3	0	1	3	3	7	3	1	2	3	0	1	3	3	7	3	1
123	1	gi|17136974|ref|NP_477025.1|	17136974		13.8	887	100668	pavarotti [Drosophila melanogaster]	23	23	1	5	1	0	1	4	4	6	1	1	5	1	0	1	4	4	6	1	1	5	1	0	1	4	4	6	1	1
138	1	gi|17137192|ref|NP_477158.1|	17137192		10.3	679	76348	cytochrome P450 reductase, isoform A [Drosophila melanogaster]	23	23	1	8	3	0	2	0	1	3	2	4	8	3	0	2	0	1	3	2	4	8	3	0	2	0	1	3	2	4
158	1	gi|17137562|ref|NP_477370.1|	17137562		10	461	50846	NTPase, isoform A [Drosophila melanogaster]	23	23	1	1	3	0	5	2	6	2	2	2	1	3	0	5	2	6	2	2	2	1	3	0	5	2	6	2	2	2
158.01	1	gi|24581283|ref|NP_722860.1|	24581283	redundant	9.9	464	51121	NTPase, isoform B [Drosophila melanogaster]	23	23	1	1	3	0	5	2	6	2	2	2	1	3	0	5	2	6	2	2	2	1	3	0	5	2	6	2	2	2
239	1	gi|17737721|ref|NP_524204.1|	17737721		12.6	396	42619	proteasome 54kD subunit [Drosophila melanogaster]	23	23	1	0	2	1	3	2	5	3	4	3	0	2	1	3	2	5	3	4	3	0	2	1	3	2	5	3	4	3
389	1	gi|19922206|ref|NP_610917.1|	19922206		20.3	389	42014	CG13349, isoform A [Drosophila melanogaster]_x0001_gi|24653513|ref|NP_725346.1| CG13349, isoform B [Drosophila melanogaster]_x0001_gi|221330241|ref|NP_001137664.1| CG13349, isoform F [Drosophila melanogaster]	23	23	1	0	2	1	6	5	2	2	2	3	0	2	1	6	5	2	2	2	3	0	2	1	6	5	2	2	2	3
453	1	gi|21355253|ref|NP_648997.1|	21355253		24.8	226	25152	CG6259 [Drosophila melanogaster]	23	23	1	5	8	0	0	0	1	1	8	0	5	8	0	0	0	1	1	8	0	5	8	0	0	0	1	1	8	0
501	1	gi|21357223|ref|NP_648895.1|	21357223		11.4	525	58160	Tyrosyl-tRNA synthetase [Drosophila melanogaster]	23	23	1	2	3	0	1	3	5	4	1	4	2	3	0	1	3	5	4	1	4	2	3	0	1	3	5	4	1	4
565	1	gi|221330901|ref|NP_729108.2|	221330901		12.6	349	39456	CG32409 [Drosophila melanogaster]	23	23	1	2	2	0	2	2	4	3	8	0	2	2	0	2	2	4	3	8	0	2	2	0	2	2	4	3	8	0
593	1	gi|24582360|ref|NP_723226.1|	24582360		23.3	258	27868	x16 [Drosophila melanogaster]	23	23	1	5	4	0	2	3	4	1	3	1	5	4	0	2	3	4	1	3	1	5	4	0	2	3	4	1	3	1
601	1	gi|24583150|ref|NP_524895.2|	24583150		6.2	439	48796	FK506-binding protein FKBP59 [Drosophila melanogaster]	23	23	1	2	2	0	1	2	2	3	7	4	2	2	0	1	2	2	3	7	4	2	2	0	1	2	2	3	7	4
678	1	gi|24642533|ref|NP_524959.1|	24642533		18.5	325	35062	RNA-binding protein 2, isoform A [Drosophila melanogaster]	23	23	1	2	3	0	1	3	6	5	3	0	2	3	0	1	3	6	5	3	0	2	3	0	1	3	6	5	3	0
678.01	1	gi|24642535|ref|NP_727982.1|	24642535	redundant	18.5	324	34906	RNA-binding protein 2, isoform B [Drosophila melanogaster]	23	23	1	2	3	0	1	3	6	5	3	0	2	3	0	1	3	6	5	3	0	2	3	0	1	3	6	5	3	0
678.02	1	gi|45555736|ref|NP_996487.1|	45555736	redundant	16.8	358	38264	RNA-binding protein 2, isoform C [Drosophila melanogaster]	23	23	1	2	3	0	1	3	6	5	3	0	2	3	0	1	3	6	5	3	0	2	3	0	1	3	6	5	3	0
710	1	gi|24645425|ref|NP_731377.1|	24645425		12.8	514	56991	karyopherin alpha3, isoform A [Drosophila melanogaster]_x0001_gi|24645427|ref|NP_731378.1| karyopherin alpha3, isoform B [Drosophila melanogaster]_x0001_gi|28573147|ref|NP_788614.1| karyopherin alpha3, isoform C [Drosophila melanogaster]_x0001_gi|281361467|ref|NP_001163572.1| karyopherin alpha3, isoform D [Drosophila melanogaster]	23	23	1	6	1	0	4	4	1	3	0	4	6	1	0	4	4	1	3	0	4	6	1	0	4	4	1	3	0	4
865	1	gi|24668413|ref|NP_730695.1|	24668413		15.3	574	63668	delta-1-Pyrroline-5-carboxylate dehydrogenase 1, isoform A [Drosophila melanogaster]_x0001_gi|24668417|ref|NP_649368.2| delta-1-Pyrroline-5-carboxylate dehydrogenase 1, isoform B [Drosophila melanogaster]_x0001_gi|24668425|ref|NP_730698.1| delta-1-Pyrroline-5-carboxylate dehydrogenase 1, isoform D [Drosophila melanogaster]_x0001_gi|320546182|ref|NP_001189159.1| delta-1-Pyrroline-5-carboxylate deh…	23	23	1	10	1	0	1	2	2	3	2	2	10	1	0	1	2	2	3	2	2	10	1	0	1	2	2	3	2	2
954	1	gi|45550973|ref|NP_723789.2|	45550973		17.8	393	44086	phosphoethanolamine cytidylyltransferase, isoform B [Drosophila melanogaster]	23	23	1	3	4	0	0	0	6	4	3	3	3	4	0	0	0	6	4	3	3	3	4	0	0	0	6	4	3	3
954.01	1	gi|45550974|ref|NP_723790.2|	45550974	redundant	18.4	381	42698	phosphoethanolamine cytidylyltransferase, isoform D [Drosophila melanogaster]	23	23	1	3	4	0	0	0	6	4	3	3	3	4	0	0	0	6	4	3	3	3	4	0	0	0	6	4	3	3
954.02	1	gi|45550975|ref|NP_723791.2|	45550975	redundant	18.7	374	42037	phosphoethanolamine cytidylyltransferase, isoform C [Drosophila melanogaster]	23	23	1	3	4	0	0	0	6	4	3	3	3	4	0	0	0	6	4	3	3	3	4	0	0	0	6	4	3	3
84	1	gi|17136430|ref|NP_476699.1|	17136430		19.6	189	21595	Ras oncogene at 85D [Drosophila melanogaster]	22	22	1	3	3	0	0	1	7	5	2	1	3	3	0	0	1	7	5	2	1	3	3	0	0	1	7	5	2	1
98	1	gi|17136642|ref|NP_476818.1|	17136642		10.1	1066	121164	Kinesin-like protein at 61F [Drosophila melanogaster]	22	22	1	4	2	0	2	1	4	1	3	5	4	2	0	2	1	4	1	3	5	4	2	0	2	1	4	1	3	5
244	1	gi|17737841|ref|NP_524274.1|	17737841		19.6	603	66625	replication protein A 70 [Drosophila melanogaster]	22	22	1	5	3	0	0	1	6	4	3	0	5	3	0	0	1	6	4	3	0	5	3	0	0	1	6	4	3	0
278	1	gi|17864676|ref|NP_525002.1|	17864676		21.5	242	26745	thioredoxin peroxidase 2, isoform A [Drosophila melanogaster]_x0001_gi|24656348|ref|NP_728793.1| thioredoxin peroxidase 2, isoform B [Drosophila melanogaster]	22	22	1	4	3	0	0	0	1	6	5	3	4	3	0	0	0	1	6	5	3	4	3	0	0	0	1	6	5	3
385	1	gi|19921968|ref|NP_610573.1|	19921968		10	281	32110	CG12909 [Drosophila melanogaster]	22	22	1	1	3	0	0	1	5	10	2	0	1	3	0	0	1	5	10	2	0	1	3	0	0	1	5	10	2	0
432	1	gi|20129799|ref|NP_610414.1|	20129799		6.4	1240	136013	sec31, isoform A [Drosophila melanogaster]	22	22	1	1	4	0	4	1	1	2	4	5	1	4	0	4	1	1	2	4	5	1	4	0	4	1	1	2	4	5
432.01	1	gi|24651897|ref|NP_724716.1|	24651897	redundant	6.4	1241	136141	sec31, isoform B [Drosophila melanogaster]	22	22	1	1	4	0	4	1	1	2	4	5	1	4	0	4	1	1	2	4	5	1	4	0	4	1	1	2	4	5
462	1	gi|21355591|ref|NP_648273.1|	21355591		23.3	604	69010	signal recognition particle protein 68 [Drosophila melanogaster]	22	22	1	4	1	0	2	0	2	4	6	3	4	1	0	2	0	2	4	6	3	4	1	0	2	0	2	4	6	3
728	1	gi|24646371|ref|NP_524331.2|	24646371		17.6	376	42720	Actin-related protein 87C [Drosophila melanogaster]	22	22	1	4	4	0	0	0	3	5	3	3	4	4	0	0	0	3	5	3	3	4	4	0	0	0	3	5	3	3
905	1	gi|28573010|ref|NP_788676.1|	28573010		17.2	752	83435	NEM-sensitive fusion protein 2 [Drosophila melanogaster]	22	22	1	4	2	0	3	1	2	3	1	6	4	2	0	3	1	2	3	1	6	4	2	0	3	1	2	3	1	6
963	1	gi|5835236|ref|NP_008279.1|COX2_10704	5835236		14.5	228	26192	cytochrome c oxidase subunit II [Drosophila melanogaster]	22	22	1	2	3	0	0	0	9	5	0	3	2	3	0	0	0	9	5	0	3	2	3	0	0	0	9	5	0	3
32	1	CONT_146		contaminant	15.7	362	41705	hair keratin acidic 3-II (fragment) [Homo sapiens].	21	2	0.095	5	0	6	2	2	0	0	6	0	0	0	1	0	0	0	0	1	0	0	0	2.018	0	0	0	0	2.667	0	CONT_046, CONT_066, CONT_082, CONT_094, CONT_101, CONT_121, CONT_146, CONT_152, CONT_156
285	1	gi|17933656|ref|NP_524445.1|	17933656		23.1	407	46899	NADH:ubiquinone reductase 42kD subunit precursor, isoform A [Drosophila melanogaster]_x0001_gi|24648886|ref|NP_732692.1| NADH:ubiquinone reductase 42kD subunit precursor, isoform B [Drosophila melanogaster]	21	21	1	3	2	0	2	2	3	6	0	3	3	2	0	2	2	3	6	0	3	3	2	0	2	2	3	6	0	3
349	1	gi|19920608|ref|NP_608731.1|	19920608		12.5	535	60392	CG9641, isoform A [Drosophila melanogaster]	21	21	1	9	2	0	0	0	1	4	5	0	9	2	0	0	0	1	4	5	0	9	2	0	0	0	1	4	5	0
349.01	1	gi|24581303|ref|NP_722865.1|	24581303	redundant	15.1	443	49999	CG9641, isoform B [Drosophila melanogaster]	21	21	1	9	2	0	0	0	1	4	5	0	9	2	0	0	0	1	4	5	0	9	2	0	0	0	1	4	5	0
366	1	gi|19921126|ref|NP_609479.1|	19921126		18.1	188	19960	deoxyuridine triphosphatase, isoform A [Drosophila melanogaster]	21	21	1	3	1	1	6	4	1	0	2	3	3	1	1	6	4	1	0	2	3	3	1	1	6	4	1	0	2	3
366.01	1	gi|24583610|ref|NP_723647.1|	24583610	redundant	19.5	174	18486	deoxyuridine triphosphatase, isoform B [Drosophila melanogaster]	21	21	1	3	1	1	6	4	1	0	2	3	3	1	1	6	4	1	0	2	3	3	1	1	6	4	1	0	2	3
447	1	gi|21355075|ref|NP_649767.1|	21355075		10.4	703	78569	CG7878 [Drosophila melanogaster]	21	16	0.762	4	2	0	0	0	5	4	5	1	1	2	0	0	0	4	3	5	1	1.073	2	0	0	0	4.034	3.021	5	1	gi|17985987|ref|NP_536783.1|, gi|18857967|ref|NP_572424.1|, gi|21355075|ref|NP_649767.1|, gi|24644479|ref|NP_524243.2|, gi|28574962|ref|NP_648062.2|
464	1	gi|21355751|ref|NP_648238.1|	21355751		4.6	2836	306995	rhea, isoform A [Drosophila melanogaster]_x0001_gi|386770815|ref|NP_001246674.1| rhea, isoform B [Drosophila melanogaster]	21	21	1	3	2	0	0	2	5	2	3	4	3	2	0	0	2	5	2	3	4	3	2	0	0	2	5	2	3	4
474	1	gi|21356291|ref|NP_651362.1|	21356291		13.8	203	23723	CG11857, isoform A [Drosophila melanogaster]	21	21	1	6	1	0	3	3	0	2	3	3	6	1	0	3	3	0	2	3	3	6	1	0	3	3	0	2	3	3
546	1	gi|21358615|ref|NP_651762.1|	21358615		11.7	477	51856	CG7920 [Drosophila melanogaster]	21	21	1	3	1	0	3	4	1	4	2	3	3	1	0	3	4	1	4	2	3	3	1	0	3	4	1	4	2	3
648	1	gi|24640009|ref|NP_572280.2|	24640009		6.7	477	54508	CG12728 [Drosophila melanogaster]	21	21	1	1	1	0	9	9	1	0	0	0	1	1	0	9	9	1	0	0	0	1	1	0	9	9	1	0	0	0
681	1	gi|24642900|ref|NP_728116.1|	24642900		7.7	491	54638	CG32495, isoform B [Drosophila melanogaster]_x0001_gi|281361034|ref|NP_001162782.1| glutathione synthetase, isoform E [Drosophila melanogaster]_x0001_gi|281361044|ref|NP_001162784.1| glutathione synthetase, isoform J [Drosophila melanogaster]_x0001_gi|281361051|ref|NP_728117.2| CG32495, isoform G [Drosophila melanogaster]	21	21	1	2	2	0	2	1	4	4	2	4	2	2	0	2	1	4	4	2	4	2	2	0	2	1	4	4	2	4
681.01	1	gi|281361040|ref|NP_788926.2|	281361040	redundant	6.8	562	61838	glutathione synthetase, isoform H [Drosophila melanogaster]_x0001_gi|281361042|ref|NP_788925.2| glutathione synthetase, isoform I [Drosophila melanogaster]_x0001_gi|281361053|ref|NP_728118.2| CG32495, isoform H [Drosophila melanogaster]_x0001_gi|281376915|ref|NP_788927.2| CG32495, isoform D [Drosophila melanogaster]	21	21	1	2	2	0	2	1	4	4	2	4	2	2	0	2	1	4	4	2	4	2	2	0	2	1	4	4	2	4
740	1	gi|24647878|ref|NP_650694.2|	24647878		16.9	320	36499	CG7993 [Drosophila melanogaster]	21	21	1	4	1	0	1	1	5	5	4	0	4	1	0	1	1	5	5	4	0	4	1	0	1	1	5	5	4	0
756	1	gi|24649395|ref|NP_651177.1|	24649395		13.6	382	43768	Rpn9, isoform A [Drosophila melanogaster]_x0001_gi|24649397|ref|NP_732899.1| Rpn9, isoform B [Drosophila melanogaster]	21	21	1	4	1	0	0	3	4	1	2	6	4	1	0	0	3	4	1	2	6	4	1	0	0	3	4	1	2	6
847	1	gi|24664693|ref|NP_648782.2|	24664693		9.6	334	36935	CG12304, isoform A [Drosophila melanogaster]	21	21	1	5	2	0	1	2	1	3	2	5	5	2	0	1	2	1	3	2	5	5	2	0	1	2	1	3	2	5
847.01	1	gi|45553139|ref|NP_996097.1|	45553139	redundant	10.6	301	33243	CG12304, isoform B [Drosophila melanogaster]	21	21	1	5	2	0	1	2	1	3	2	5	5	2	0	1	2	1	3	2	5	5	2	0	1	2	1	3	2	5
868	1	gi|24762324|ref|NP_611807.1|	24762324		11.1	298	33625	Rrp4 [Drosophila melanogaster]	21	21	1	0	8	0	5	4	0	0	3	1	0	8	0	5	4	0	0	3	1	0	8	0	5	4	0	0	3	1
901	1	gi|28572004|ref|NP_788764.1|	28572004		15.5	348	37940	triose phosphate isomerase, isoform A [Drosophila melanogaster]	21	21	1	3	3	0	1	3	1	3	3	4	3	3	0	1	3	1	3	3	4	3	3	0	1	3	1	3	3	4
901.01	1	gi|28572006|ref|NP_788765.1|	28572006	redundant	21.9	247	26627	triose phosphate isomerase, isoform B [Drosophila melanogaster]_x0001_gi|28572008|ref|NP_788766.1| triose phosphate isomerase, isoform C [Drosophila melanogaster]	21	21	1	3	3	0	1	3	1	3	3	4	3	3	0	1	3	1	3	3	4	3	3	0	1	3	1	3	3	4
937	1	gi|386767398|ref|NP_001246199.1|	386767398		4.1	1330	134349	lingerer, isoform H [Drosophila melanogaster]	21	21	1	4	2	0	3	3	2	5	1	1	4	2	0	3	3	2	5	1	1	4	2	0	3	3	2	5	1	1
937.01	1	gi|386767400|ref|NP_001246200.1|	386767400	redundant	4.2	1300	130676	lingerer, isoform I [Drosophila melanogaster]	21	21	1	4	2	0	3	3	2	5	1	1	4	2	0	3	3	2	5	1	1	4	2	0	3	3	2	5	1	1
937.02	1	gi|62471671|ref|NP_001014503.1|	62471671	redundant	3.9	1375	139492	lingerer, isoform D [Drosophila melanogaster]	21	21	1	4	2	0	3	3	2	5	1	1	4	2	0	3	3	2	5	1	1	4	2	0	3	3	2	5	1	1
937.03	1	gi|62484252|ref|NP_610348.3|	62484252	redundant	4	1343	135846	lingerer, isoform A [Drosophila melanogaster]_x0001_gi|62484523|ref|NP_995778.2| lingerer, isoform C [Drosophila melanogaster]	21	21	1	4	2	0	3	3	2	5	1	1	4	2	0	3	3	2	5	1	1	4	2	0	3	3	2	5	1	1
937.04	1	gi|62484380|ref|NP_724643.2|	62484380	redundant	4.1	1332	134562	lingerer, isoform B [Drosophila melanogaster]_x0001_gi|281360363|ref|NP_001163081.1| lingerer, isoform E [Drosophila melanogaster]_x0001_gi|281360365|ref|NP_001163082.1| lingerer, isoform F [Drosophila melanogaster]_x0001_gi|281360367|ref|NP_001163083.1| lingerer, isoform G [Drosophila melanogaster]	21	21	1	4	2	0	3	3	2	5	1	1	4	2	0	3	3	2	5	1	1	4	2	0	3	3	2	5	1	1
964	1	gi|62472445|ref|NP_001014610.1|	62472445		4.2	1045	119285	GST-containing FLYWCH zinc-finger protein, isoform B [Drosophila melanogaster]	21	21	1	2	3	0	0	0	7	4	5	0	2	3	0	0	0	7	4	5	0	2	3	0	0	0	7	4	5	0
109	1	gi|17136806|ref|NP_476921.1|	17136806		17.6	199	21022	small ribonucleoprotein particle protein SmB, isoform A [Drosophila melanogaster]_x0001_gi|320544917|ref|NP_001188780.1| small ribonucleoprotein particle protein SmB, isoform B [Drosophila melanogaster]	20	20	1	0	2	0	3	3	5	4	3	0	0	2	0	3	3	5	4	3	0	0	2	0	3	3	5	4	3	0
131	1	gi|17137100|ref|NP_477098.1|	17137100		24.5	192	21724	Rho1, isoform A [Drosophila melanogaster]_x0001_gi|19549710|ref|NP_599135.1| Rho1, isoform B [Drosophila melanogaster]_x0001_gi|19549712|ref|NP_599136.1| Rho1, isoform C [Drosophila melanogaster]_x0001_gi|24654021|ref|NP_725524.1| Rho1, isoform D [Drosophila melanogaster]_x0001_gi|45552649|ref|NP_995849.1| Rho1, isoform G [Drosophila melanogaster]_x0001_gi|45552651|ref|NP_995850.1| Rho1, isoform …	20	20	1	2	1	0	1	1	2	5	3	5	2	1	0	1	1	2	5	3	5	2	1	0	1	1	2	5	3	5
166	1	gi|17137626|ref|NP_477405.1|	17137626		14.3	565	62250	inos [Drosophila melanogaster]	20	20	1	2	4	0	0	4	3	3	1	3	2	4	0	0	4	3	3	1	3	2	4	0	0	4	3	3	1	3
176	1	gi|17137790|ref|NP_477502.1|	17137790		7.3	355	40597	G protein alphai subunit 65A [Drosophila melanogaster]	20	10	0.5	0	1	0	1	6	2	2	4	4	0	0	0	0	3	1	0	3	3	0	0.333	0	0.333	5.25	1.5	0.667	4	4	gi|116007450|ref|NP_001036421.1|, gi|17137790|ref|NP_477502.1|, gi|17137796|ref|NP_477505.1|
267	1	gi|17864332|ref|NP_524738.1|	17864332		27.3	330	37742	flapwing, isoform B [Drosophila melanogaster]	20	16	0.8	8	4	0	1	1	2	1	1	2	7	3	0	1	0	2	0	1	2	7.636	3.75	0	1	0.5	2	0.5	1	2	gi|17864332|ref|NP_524738.1|, gi|17933740|ref|NP_524937.1|
267.01	1	gi|24641014|ref|NP_727418.1|	24641014	redundant	19.5	461	51312	flapwing, isoform A [Drosophila melanogaster]	20	16	0.8	8	4	0	1	1	2	1	1	2	7	3	0	1	0	2	0	1	2	7.636	3.75	0	1	0.5	2	0.5	1	2	gi|17864332|ref|NP_524738.1|, gi|17933740|ref|NP_524937.1|
318	1	gi|18859899|ref|NP_573252.1|	18859899		21	409	47080	CG6769 [Drosophila melanogaster]	20	20	1	3	2	0	0	1	4	6	3	1	3	2	0	0	1	4	6	3	1	3	2	0	0	1	4	6	3	1
465	1	gi|21355917|ref|NP_647860.1|	21355917		27.7	188	20645	Chd64 [Drosophila melanogaster]	20	20	1	5	1	0	7	1	2	2	1	1	5	1	0	7	1	2	2	1	1	5	1	0	7	1	2	2	1	1
563	1	gi|221330822|ref|NP_001097492.2|	221330822		2.4	4337	497555	karst, isoform E [Drosophila melanogaster]	20	20	1	0	9	0	0	1	2	0	5	3	0	9	0	0	1	2	0	5	3	0	9	0	0	1	2	0	5	3
563.01	1	gi|24656802|ref|NP_523900.1|	24656802	redundant	2.6	4097	471641	karst, isoform A [Drosophila melanogaster]_x0001_gi|320545527|ref|NP_001189041.1| karst, isoform F [Drosophila melanogaster]	20	20	1	0	9	0	0	1	2	0	5	3	0	9	0	0	1	2	0	5	3	0	9	0	0	1	2	0	5	3
563.02	1	gi|45552921|ref|NP_995987.1|	45552921	redundant	2.5	4207	483687	karst, isoform C [Drosophila melanogaster]	20	20	1	0	9	0	0	1	2	0	5	3	0	9	0	0	1	2	0	5	3	0	9	0	0	1	2	0	5	3
563.03	1	gi|45552923|ref|NP_995988.1|	45552923	redundant	2.5	4118	474049	karst, isoform B [Drosophila melanogaster]	20	20	1	0	9	0	0	1	2	0	5	3	0	9	0	0	1	2	0	5	3	0	9	0	0	1	2	0	5	3
571	1	gi|221458344|ref|NP_524444.3|	221458344		6.1	739	82015	CG6455 [Drosophila melanogaster]	20	20	1	2	2	1	1	3	3	2	3	3	2	2	1	1	3	3	2	3	3	2	2	1	1	3	3	2	3	3
595	1	gi|24582631|ref|NP_609162.1|	24582631		31.9	94	11097	small ribonucleoprotein particle protein SmE [Drosophila melanogaster]	20	20	1	2	2	0	3	4	1	3	5	0	2	2	0	3	4	1	3	5	0	2	2	0	3	4	1	3	5	0
962	1	gi|45553910|ref|NP_996326.1|	45553910		9	443	48925	sister-of-Sex-lethal [Drosophila melanogaster]	20	20	1	0	0	0	0	0	4	11	5	0	0	0	0	0	0	4	11	5	0	0	0	0	0	0	4	11	5	0
144	1	gi|17137242|ref|NP_477185.1|	17137242		10	866	96611	disc proliferation abnormal [Drosophila melanogaster]	19	19	1	2	1	0	2	1	3	2	5	3	2	1	0	2	1	3	2	5	3	2	1	0	2	1	3	2	5	3
179	1	gi|17316372|ref|NP_477287.1|	17316372		2	1365	153896	nucleoporin 154, isoform A [Drosophila melanogaster]	19	19	1	8	1	0	2	1	1	1	3	2	8	1	0	2	1	1	1	3	2	8	1	0	2	1	1	1	3	2
179.01	1	gi|24583605|ref|NP_477288.2|	24583605	redundant	2.4	1123	126420	nucleoporin 154, isoform B [Drosophila melanogaster]	19	19	1	8	1	0	2	1	1	1	3	2	8	1	0	2	1	1	1	3	2	8	1	0	2	1	1	1	3	2
258	1	gi|17864106|ref|NP_524582.1|	17864106		41	134	16021	ribosomal protein L32, isoform A [Drosophila melanogaster]_x0001_gi|24651276|ref|NP_733340.1| ribosomal protein L32, isoform B [Drosophila melanogaster]_x0001_gi|221460569|ref|NP_001138127.1| ribosomal protein L32, isoform D [Drosophila melanogaster]_x0001_gi|221460572|ref|NP_001138128.1| ribosomal protein L32, isoform E [Drosophila melanogaster]	19	18	0.947	0	1	0	2	3	3	2	6	2	0	1	0	2	3	3	1	6	2	0	1	0	2	3	3	1.2	6	2	gi|161077234|ref|NP_725832.2|, gi|17864106|ref|NP_524582.1|
258.01	1	gi|24651273|ref|NP_733339.1|	24651273	redundant	37.4	147	17431	ribosomal protein L32, isoform C [Drosophila melanogaster]	19	18	0.947	0	1	0	2	3	3	2	6	2	0	1	0	2	3	3	1	6	2	0	1	0	2	3	3	1.2	6	2	gi|161077234|ref|NP_725832.2|, gi|17864106|ref|NP_524582.1|
472	1	gi|21356161|ref|NP_651970.1|	21356161		12	782	87841	Rs1 [Drosophila melanogaster]	19	19	1	1	2	0	1	1	2	4	8	0	1	2	0	1	1	2	4	8	0	1	2	0	1	1	2	4	8	0
509	1	gi|21357465|ref|NP_649132.1|	21357465		7.4	408	46122	CG9372 [Drosophila melanogaster]	19	19	1	7	0	0	4	3	0	1	3	1	7	0	0	4	3	0	1	3	1	7	0	0	4	3	0	1	3	1
575	1	gi|221513456|ref|NP_730662.2|	221513456		18.1	227	25098	CG32441, isoform C [Drosophila melanogaster]	19	19	1	2	1	0	1	3	1	5	2	4	2	1	0	1	3	1	5	2	4	2	1	0	1	3	1	5	2	4
575.01	1	gi|221513460|ref|NP_730661.2|	221513460	redundant	19.2	214	23729	CG32441, isoform D [Drosophila melanogaster]	19	19	1	2	1	0	1	3	1	5	2	4	2	1	0	1	3	1	5	2	4	2	1	0	1	3	1	5	2	4
633	1	gi|24585880|ref|NP_610181.2|	24585880		11.7	478	53165	CG17337 [Drosophila melanogaster]	19	19	1	0	1	1	1	3	2	1	4	6	0	1	1	1	3	2	1	4	6	0	1	1	1	3	2	1	4	6
646	1	gi|24639740|ref|NP_726945.1|	24639740		9.5	443	48877	lethal (1) G0334, isoform C [Drosophila melanogaster]	19	19	1	2	3	0	2	3	1	0	4	4	2	3	0	2	3	1	0	4	4	2	3	0	2	3	1	0	4	4
646.01	1	gi|24639744|ref|NP_726946.1|	24639744	redundant	10.5	399	43893	lethal (1) G0334, isoform D [Drosophila melanogaster]_x0001_gi|28571106|ref|NP_572181.4| lethal (1) G0334, isoform A [Drosophila melanogaster]	19	19	1	2	3	0	2	3	1	0	4	4	2	3	0	2	3	1	0	4	4	2	3	0	2	3	1	0	4	4
646.02	1	gi|24639746|ref|NP_726947.1|	24639746	redundant	12.8	328	35896	lethal (1) G0334, isoform B [Drosophila melanogaster]	19	19	1	2	3	0	2	3	1	0	4	4	2	3	0	2	3	1	0	4	4	2	3	0	2	3	1	0	4	4
696	1	gi|24644349|ref|NP_730978.1|	24644349		14.7	773	86803	sec23, isoform A [Drosophila melanogaster]_x0001_gi|24644351|ref|NP_730979.1| sec23, isoform B [Drosophila melanogaster]	19	19	1	1	2	0	0	0	2	0	7	7	1	2	0	0	0	2	0	7	7	1	2	0	0	0	2	0	7	7
696.01	1	gi|386765175|ref|NP_001246932.1|	386765175	redundant	14.6	781	87569	sec23, isoform E [Drosophila melanogaster]	19	19	1	1	2	0	0	0	2	0	7	7	1	2	0	0	0	2	0	7	7	1	2	0	0	0	2	0	7	7
696.02	1	gi|386765177|ref|NP_001246933.1|	386765177	redundant	14.6	780	87470	sec23, isoform F [Drosophila melanogaster]_x0001_gi|386765179|ref|NP_001246934.1| sec23, isoform D [Drosophila melanogaster]	19	19	1	1	2	0	0	0	2	0	7	7	1	2	0	0	0	2	0	7	7	1	2	0	0	0	2	0	7	7
717	1	gi|24645663|ref|NP_731472.1|	24645663		6.3	1430	159802	slender lobes, isoform B [Drosophila melanogaster]	19	19	1	0	1	2	8	6	1	0	0	1	0	1	2	8	6	1	0	0	1	0	1	2	8	6	1	0	0	1
717.01	1	gi|24645665|ref|NP_731473.1|	24645665	redundant	6.3	1420	158655	slender lobes, isoform A [Drosophila melanogaster]	19	19	1	0	1	2	8	6	1	0	0	1	0	1	2	8	6	1	0	0	1	0	1	2	8	6	1	0	0	1
782	1	gi|24651757|ref|NP_651896.1|	24651757		3.7	698	76516	CG2118, isoform A [Drosophila melanogaster]_x0001_gi|386766836|ref|NP_001247391.1| CG2118, isoform C [Drosophila melanogaster]	19	19	1	1	2	0	4	3	2	2	2	3	1	2	0	4	3	2	2	2	3	1	2	0	4	3	2	2	2	3
782.01	1	gi|24651759|ref|NP_733456.1|	24651759	redundant	4.1	634	69412	CG2118, isoform B [Drosophila melanogaster]_x0001_gi|386766838|ref|NP_001247392.1| CG2118, isoform D [Drosophila melanogaster]	19	19	1	1	2	0	4	3	2	2	2	3	1	2	0	4	3	2	2	2	3	1	2	0	4	3	2	2	2	3
829	1	gi|24660075|ref|NP_523959.2|	24660075		9.5	944	104382	smallminded, isoform A [Drosophila melanogaster]	19	19	1	2	2	0	1	1	4	4	2	3	2	2	0	1	1	4	4	2	3	2	2	0	1	1	4	4	2	3
829.01	1	gi|281365776|ref|NP_001163371.1|	281365776	redundant	9.5	943	104283	smallminded, isoform C [Drosophila melanogaster]	19	19	1	2	2	0	1	1	4	4	2	3	2	2	0	1	1	4	4	2	3	2	2	0	1	1	4	4	2	3
153	1	gi|17137450|ref|NP_477300.1|	17137450		20.6	494	56005	regulatory particle non-ATPase 3 [Drosophila melanogaster]	18	18	1	2	1	0	0	0	0	1	4	10	2	1	0	0	0	0	1	4	10	2	1	0	0	0	0	1	4	10
219	1	gi|17647893|ref|NP_523595.1|	17647893		23.7	114	13268	ribosomal protein S26, isoform B [Drosophila melanogaster]_x0001_gi|24584963|ref|NP_724109.1| ribosomal protein S26, isoform A [Drosophila melanogaster]_x0001_gi|24584966|ref|NP_724110.1| ribosomal protein S26, isoform C [Drosophila melanogaster]	18	18	1	1	1	0	1	2	6	6	1	0	1	1	0	1	2	6	6	1	0	1	1	0	1	2	6	6	1	0
279	1	gi|17865835|ref|NP_524472.1|	17865835		32.4	207	23332	Rab-protein 7, isoform A [Drosophila melanogaster]_x0001_gi|386766374|ref|NP_001247276.1| Rab-protein 7, isoform B [Drosophila melanogaster]_x0001_gi|386766376|ref|NP_001247277.1| Rab-protein 7, isoform C [Drosophila melanogaster]	18	18	1	2	1	0	0	3	3	1	4	4	2	1	0	0	3	3	1	4	4	2	1	0	0	3	3	1	4	4
320	1	gi|18859937|ref|NP_573229.1|	18859937		29.2	336	37383	CG8289 [Drosophila melanogaster]	18	18	1	3	2	0	1	0	4	7	1	0	3	2	0	1	0	4	7	1	0	3	2	0	1	0	4	7	1	0
435	1	gi|20129847|ref|NP_610551.1|	20129847		5.8	1199	130892	CG1371 [Drosophila melanogaster]	18	18	1	1	0	0	0	2	1	1	8	5	1	0	0	0	2	1	1	8	5	1	0	0	0	2	1	1	8	5
534	1	gi|21358099|ref|NP_652612.1|	21358099		20	195	21401	SC35, isoform B [Drosophila melanogaster]_x0001_gi|320545008|ref|NP_001188794.1| SC35, isoform C [Drosophila melanogaster]_x0001_gi|386769542|ref|NP_001246005.1| SC35, isoform D [Drosophila melanogaster]	18	18	1	6	4	0	2	2	1	1	1	1	6	4	0	2	2	1	1	1	1	6	4	0	2	2	1	1	1	1
541	1	gi|21358245|ref|NP_648724.1|	21358245		6.8	836	91729	CG13472 [Drosophila melanogaster]	18	18	1	1	2	0	1	2	5	6	1	0	1	2	0	1	2	5	6	1	0	1	2	0	1	2	5	6	1	0
579	1	gi|24464584|ref|NP_722583.1|	24464584		3.8	1153	125897	lethal (2) giant larvae, isoform B [Drosophila melanogaster]	18	18	1	1	2	0	1	2	1	2	4	5	1	2	0	1	2	1	2	4	5	1	2	0	1	2	1	2	4	5
579.01	1	gi|24464586|ref|NP_722584.1|	24464586	redundant	3.8	1161	126893	lethal (2) giant larvae, isoform A [Drosophila melanogaster]_x0001_gi|24580501|ref|NP_523439.2| lethal (2) giant larvae, isoform C [Drosophila melanogaster]_x0001_gi|386768824|ref|NP_001245801.1| lethal (2) giant larvae, isoform G [Drosophila melanogaster]_x0001_gi|386768826|ref|NP_001245802.1| lethal (2) giant larvae, isoform H [Drosophila melanogaster]_x0001_gi|386768828|ref|NP_001245803.1| let…	18	18	1	1	2	0	1	2	1	2	4	5	1	2	0	1	2	1	2	4	5	1	2	0	1	2	1	2	4	5
579.02	1	gi|24580503|ref|NP_722585.1|	24580503	redundant	4	1112	121250	lethal (2) giant larvae, isoform D [Drosophila melanogaster]_x0001_gi|24580505|ref|NP_722586.1| lethal (2) giant larvae, isoform E [Drosophila melanogaster]_x0001_gi|24580507|ref|NP_722587.1| lethal (2) giant larvae, isoform F [Drosophila melanogaster]	18	18	1	1	2	0	1	2	1	2	4	5	1	2	0	1	2	1	2	4	5	1	2	0	1	2	1	2	4	5
630	1	gi|24585671|ref|NP_724342.1|	24585671		19.5	123	13697	histone H2B [Drosophila melanogaster]_x0001_gi|78706956|ref|NP_001027283.1| histone H2B [Drosophila melanogaster]_x0001_gi|78706964|ref|NP_001027287.1| histone H2B [Drosophila melanogaster]_x0001_gi|78706972|ref|NP_001027291.1| histone H2B [Drosophila melanogaster]_x0001_gi|78706982|ref|NP_001027296.1| histone H2B [Drosophila melanogaster]_x0001_gi|78706990|ref|NP_001027300.1| histone H2B [Drosop…	18	18	1	1	1	0	3	5	3	4	1	0	1	1	0	3	5	3	4	1	0	1	1	0	3	5	3	4	1	0
637	1	gi|24586400|ref|NP_724614.1|	24586400		9.4	244	27163	proteasome alpha1 subunit, isoform A [Drosophila melanogaster]_x0001_gi|24586402|ref|NP_524837.2| proteasome alpha1 subunit, isoform B [Drosophila melanogaster]_x0001_gi|24586406|ref|NP_724616.1| CG30382, isoform A [Drosophila melanogaster]_x0001_gi|281360341|ref|NP_001163078.1| CG30382, isoform B [Drosophila melanogaster]	18	18	1	3	2	0	4	3	1	2	3	0	3	2	0	4	3	1	2	3	0	3	2	0	4	3	1	2	3	0
688	1	gi|24643715|ref|NP_523433.2|	24643715		11.7	681	77249	sluggish A, isoform E [Drosophila melanogaster]_x0001_gi|386764855|ref|NP_001245796.1| sluggish A, isoform N [Drosophila melanogaster]	18	18	1	3	1	0	0	1	4	2	4	3	3	1	0	0	1	4	2	4	3	3	1	0	0	1	4	2	4	3
688.01	1	gi|24643717|ref|NP_728422.1|	24643717	redundant	12	669	75953	sluggish A, isoform A [Drosophila melanogaster]_x0001_gi|45556158|ref|NP_996526.1| sluggish A, isoform H [Drosophila melanogaster]_x0001_gi|45556169|ref|NP_996527.1| sluggish A, isoform G [Drosophila melanogaster]_x0001_gi|45556180|ref|NP_996528.1| sluggish A, isoform F [Drosophila melanogaster]_x0001_gi|386764847|ref|NP_001245792.1| sluggish A, isoform J [Drosophila melanogaster]_x0001_gi|386764…	18	18	1	3	1	0	0	1	4	2	4	3	3	1	0	0	1	4	2	4	3	3	1	0	0	1	4	2	4	3
688.02	1	gi|24643719|ref|NP_728423.1|	24643719	redundant	11.7	681	77154	sluggish A, isoform D [Drosophila melanogaster]	18	18	1	3	1	0	0	1	4	2	4	3	3	1	0	0	1	4	2	4	3	3	1	0	0	1	4	2	4	3
688.03	1	gi|24643721|ref|NP_728424.1|	24643721	redundant	12	669	75858	sluggish A, isoform B [Drosophila melanogaster]_x0001_gi|386764845|ref|NP_001245791.1| sluggish A, isoform I [Drosophila melanogaster]_x0001_gi|386764853|ref|NP_001245795.1| sluggish A, isoform M [Drosophila melanogaster]	18	18	1	3	1	0	0	1	4	2	4	3	3	1	0	0	1	4	2	4	3	3	1	0	0	1	4	2	4	3
841	1	gi|24663646|ref|NP_729866.1|	24663646		26.6	139	15170	ribosomal protein S12 [Drosophila melanogaster]	18	18	1	1	1	0	0	0	4	5	4	3	1	1	0	0	0	4	5	4	3	1	1	0	0	0	4	5	4	3
62	1	gi|161084461|ref|NP_001097629.1|	161084461		6.7	1105	122897	neural conserved at 73EF, isoform I [Drosophila melanogaster]	17	17	1	1	6	0	0	1	1	1	2	5	1	6	0	0	1	1	1	2	5	1	6	0	0	1	1	1	2	5
62.01	1	gi|24665669|ref|NP_730223.1|	24665669	redundant	7.3	1008	112587	neural conserved at 73EF, isoform A [Drosophila melanogaster]_x0001_gi|24665673|ref|NP_730224.1| neural conserved at 73EF, isoform B [Drosophila melanogaster]_x0001_gi|24665677|ref|NP_730225.1| neural conserved at 73EF, isoform C [Drosophila melanogaster]_x0001_gi|28574592|ref|NP_788519.1| neural conserved at 73EF, isoform G [Drosophila melanogaster]	17	17	1	1	6	0	0	1	1	1	2	5	1	6	0	0	1	1	1	2	5	1	6	0	0	1	1	1	2	5
62.02	1	gi|28574590|ref|NP_788518.1|	28574590	redundant	7.3	1017	113626	neural conserved at 73EF, isoform F [Drosophila melanogaster]_x0001_gi|161084450|ref|NP_788520.2| neural conserved at 73EF, isoform H [Drosophila melanogaster]	17	17	1	1	6	0	0	1	1	1	2	5	1	6	0	0	1	1	1	2	5	1	6	0	0	1	1	1	2	5
105	1	gi|17136738|ref|NP_476877.1|	17136738		8.8	1156	127940	hu li tai shao, isoform A [Drosophila melanogaster]_x0001_gi|281363757|ref|NP_001163205.1| hu li tai shao, isoform K [Drosophila melanogaster]_x0001_gi|281363763|ref|NP_001163206.1| hu li tai shao, isoform N [Drosophila melanogaster]	17	17	1	4	1	0	4	4	0	0	1	3	4	1	0	4	4	0	0	1	3	4	1	0	4	4	0	0	1	3
105.01	1	gi|24655685|ref|NP_725889.1|	24655685	redundant	15.3	668	73693	hu li tai shao, isoform D [Drosophila melanogaster]	17	17	1	4	1	0	4	4	0	0	1	3	4	1	0	4	4	0	0	1	3	4	1	0	4	4	0	0	1	3
105.02	1	gi|281363753|ref|NP_725886.2|	281363753	redundant	14.2	718	79340	hu li tai shao, isoform I [Drosophila melanogaster]_x0001_gi|281363759|ref|NP_725887.2| hu li tai shao, isoform L [Drosophila melanogaster]_x0001_gi|281363761|ref|NP_725888.2| hu li tai shao, isoform M [Drosophila melanogaster]	17	17	1	4	1	0	4	4	0	0	1	3	4	1	0	4	4	0	0	1	3	4	1	0	4	4	0	0	1	3
105.03	1	gi|386768290|ref|NP_001246420.1|	386768290	redundant	14.2	716	79064	hu li tai shao, isoform O [Drosophila melanogaster]	17	17	1	4	1	0	4	4	0	0	1	3	4	1	0	4	4	0	0	1	3	4	1	0	4	4	0	0	1	3
105.04	1	gi|386768292|ref|NP_001097377.2|	386768292	redundant	5.6	1833	205203	hu li tai shao, isoform P [Drosophila melanogaster]	17	17	1	4	1	0	4	4	0	0	1	3	4	1	0	4	4	0	0	1	3	4	1	0	4	4	0	0	1	3
105.05	1	gi|386768294|ref|NP_001246421.1|	386768294	redundant	13.8	739	81558	hu li tai shao, isoform Q [Drosophila melanogaster]_x0001_gi|386768296|ref|NP_001188977.2| hu li tai shao, isoform R [Drosophila melanogaster]	17	17	1	4	1	0	4	4	0	0	1	3	4	1	0	4	4	0	0	1	3	4	1	0	4	4	0	0	1	3
175	1	gi|17137782|ref|NP_477496.1|	17137782		5.9	884	98697	female sterile (2) ketel, isoform A [Drosophila melanogaster]_x0001_gi|386769938|ref|NP_001246108.1| female sterile (2) ketel, isoform D [Drosophila melanogaster]_x0001_gi|386769941|ref|NP_001246109.1| female sterile (2) ketel, isoform B [Drosophila melanogaster]_x0001_gi|386769943|ref|NP_001246110.1| female sterile (2) ketel, isoform C [Drosophila melanogaster]_x0001_gi|386769945|ref|NP_00124611…	17	17	1	1	1	0	1	1	4	3	2	4	1	1	0	1	1	4	3	2	4	1	1	0	1	1	4	3	2	4
270	1	gi|17864388|ref|NP_524777.1|	17864388		15.6	390	44421	coproporphyrinogen oxidase [Drosophila melanogaster]	17	17	1	4	6	0	0	2	1	0	3	1	4	6	0	0	2	1	0	3	1	4	6	0	0	2	1	0	3	1
282	1	gi|17933602|ref|NP_525092.1|	17933602		19.3	249	27974	proteasome 28kD subunit 1 [Drosophila melanogaster]	17	17	1	1	3	0	3	2	0	5	2	1	1	3	0	3	2	0	5	2	1	1	3	0	3	2	0	5	2	1
305	1	gi|18858001|ref|NP_572478.1|	18858001		10.1	218	25931	CG12123 [Drosophila melanogaster]	17	17	1	1	4	0	1	1	2	2	3	3	1	4	0	1	1	2	2	3	3	1	4	0	1	1	2	2	3	3
434	1	gi|20129811|ref|NP_610457.1|	20129811		15.9	226	25770	CG11784, isoform A [Drosophila melanogaster]_x0001_gi|320543692|ref|NP_001188889.1| CG11784, isoform B [Drosophila melanogaster]	17	17	1	2	1	0	3	2	3	3	1	2	2	1	0	3	2	3	3	1	2	2	1	0	3	2	3	3	1	2
476	1	gi|21356311|ref|NP_649284.1|	21356311		5.6	646	73621	CG10565, isoform A [Drosophila melanogaster]_x0001_gi|386771514|ref|NP_001246856.1| CG10565, isoform B [Drosophila melanogaster]	17	17	1	1	1	0	1	4	2	2	6	0	1	1	0	1	4	2	2	6	0	1	1	0	1	4	2	2	6	0
503	1	gi|21357329|ref|NP_649294.1|	21357329		30.9	278	30627	CG9391, isoform A [Drosophila melanogaster]_x0001_gi|386771549|ref|NP_730610.3| CG9391, isoform C [Drosophila melanogaster]	17	17	1	5	1	0	0	1	2	4	3	1	5	1	0	0	1	2	4	3	1	5	1	0	0	1	2	4	3	1
524	1	gi|21357845|ref|NP_650422.1|	21357845		9	689	79235	CG6904, isoform B [Drosophila melanogaster]_x0001_gi|24646982|ref|NP_731968.1| CG6904, isoform C [Drosophila melanogaster]	17	17	1	3	1	0	0	0	2	3	1	7	3	1	0	0	0	2	3	1	7	3	1	0	0	0	2	3	1	7
524.01	1	gi|45551893|ref|NP_731967.2|	45551893	redundant	8.7	709	81755	CG6904, isoform A [Drosophila melanogaster]	17	17	1	3	1	0	0	0	2	3	1	7	3	1	0	0	0	2	3	1	7	3	1	0	0	0	2	3	1	7
604	1	gi|24583285|ref|NP_723541.1|	24583285		6.5	372	43028	basket, isoform B [Drosophila melanogaster]_x0001_gi|281364754|ref|NP_001162930.1| basket, isoform F [Drosophila melanogaster]_x0001_gi|281364758|ref|NP_001162932.1| basket, isoform E [Drosophila melanogaster]	17	17	1	4	3	0	0	0	1	1	5	3	4	3	0	0	0	1	1	5	3	4	3	0	0	0	1	1	5	3
614	1	gi|24583944|ref|NP_609579.1|	24583944		16.1	533	57117	CG5525 [Drosophila melanogaster]	17	12	0.706	0	2	0	0	2	4	3	3	3	0	1	0	0	2	2	2	2	3	0	1.111	0	0	2	2.4	2.182	2.235	3	gi|17647245|ref|NP_523707.1|, gi|24583944|ref|NP_609579.1|
625	1	gi|24585051|ref|NP_524715.2|	24585051		6.2	544	59009	sterol carrier protein X-related thiolase [Drosophila melanogaster]	17	17	1	0	2	0	1	2	2	3	5	2	0	2	0	1	2	2	3	5	2	0	2	0	1	2	2	3	5	2
647	1	gi|24639835|ref|NP_511048.2|	24639835		12.6	819	90919	minichromosome maintenance 3 [Drosophila melanogaster]	17	17	1	4	4	0	1	0	2	3	3	0	4	4	0	1	0	2	3	3	0	4	4	0	1	0	2	3	3	0
654	1	gi|24640652|ref|NP_727284.1|	24640652		7	314	35781	Palmitoyl-protein thioesterase 1 [Drosophila melanogaster]	17	17	1	3	1	0	5	5	1	0	0	2	3	1	0	5	5	1	0	0	2	3	1	0	5	5	1	0	0	2
704	1	gi|24645123|ref|NP_649814.1|	24645123		8.9	348	39489	CG8043 [Drosophila melanogaster]	17	17	1	2	3	1	1	0	0	5	4	1	2	3	1	1	0	0	5	4	1	2	3	1	1	0	0	5	4	1
742	1	gi|24648132|ref|NP_732401.1|	24648132		24.3	313	35753	phosphopantothenoylcysteine synthetase [Drosophila melanogaster]	17	17	1	0	3	0	0	0	5	1	4	4	0	3	0	0	0	5	1	4	4	0	3	0	0	0	5	1	4	4
813	1	gi|24656767|ref|NP_728868.1|	24656767		11.1	198	21868	PHGPx, isoform C [Drosophila melanogaster]	17	17	1	3	0	1	3	2	1	2	2	3	3	0	1	3	2	1	2	2	3	3	0	1	3	2	1	2	2	3
813.01	1	gi|24656772|ref|NP_728869.1|	24656772	redundant	9.2	238	26239	PHGPx, isoform D [Drosophila melanogaster]	17	17	1	3	0	1	3	2	1	2	2	3	3	0	1	3	2	1	2	2	3	3	0	1	3	2	1	2	2	3
813.02	1	gi|24656777|ref|NP_728870.1|	24656777	redundant	13	169	18677	PHGPx, isoform A [Drosophila melanogaster]	17	17	1	3	0	1	3	2	1	2	2	3	3	0	1	3	2	1	2	2	3	3	0	1	3	2	1	2	2	3
819	1	gi|24657961|ref|NP_477049.2|	24657961		5.1	1076	120960	Gp150, isoform D [Drosophila melanogaster]	17	17	1	1	3	1	0	1	6	1	2	2	1	3	1	0	1	6	1	2	2	1	3	1	0	1	6	1	2	2
819.01	1	gi|24657968|ref|NP_726190.1|	24657968	redundant	5.2	1051	118154	Gp150, isoform A [Drosophila melanogaster]_x0001_gi|24657976|ref|NP_726191.1| Gp150, isoform B [Drosophila melanogaster]_x0001_gi|24657983|ref|NP_726192.1| Gp150, isoform C [Drosophila melanogaster]	17	17	1	1	3	1	0	1	6	1	2	2	1	3	1	0	1	6	1	2	2	1	3	1	0	1	6	1	2	2
873	1	gi|24762794|ref|NP_611983.2|	24762794		41.9	167	19057	troponin C-akin-1, isoform A [Drosophila melanogaster]	17	17	1	2	2	0	0	2	5	3	3	0	2	2	0	0	2	5	3	3	0	2	2	0	0	2	5	3	3	0
885	1	gi|281362528|ref|NP_001163721.1|	281362528		6.4	992	112617	caliban, isoform B [Drosophila melanogaster]_x0001_gi|281362530|ref|NP_651341.2| caliban, isoform C [Drosophila melanogaster]	17	17	1	1	1	0	0	0	5	6	4	0	1	1	0	0	0	5	6	4	0	1	1	0	0	0	5	6	4	0
35	1	CONT_173		contaminant	26.4	507	55803	(X99140) type II intermediate filament of hair keratin [Homo sapiens].	16	2	0.125	0	0	11	0	0	0	0	5	0	0	0	2	0	0	0	0	0	0	0	0	4.394	0	0	0	0	0	0	CONT_041, CONT_044, CONT_120, CONT_140, CONT_173, CONT_174
229	1	gi|17737375|ref|NP_523429.1|	17737375		14	737	81303	penguin [Drosophila melanogaster]	16	16	1	4	3	0	1	0	3	3	1	1	4	3	0	1	0	3	3	1	1	4	3	0	1	0	3	3	1	1
492	1	gi|21356927|ref|NP_649539.1|	21356927		42	157	17657	ribosomal protein L35A [Drosophila melanogaster]	16	16	1	0	1	0	2	3	3	2	3	2	0	1	0	2	3	3	2	3	2	0	1	0	2	3	3	2	3	2
623	1	gi|24584970|ref|NP_523596.2|	24584970		6.9	1412	157265	bicoid stability factor [Drosophila melanogaster]	16	16	1	1	2	0	0	1	4	2	3	3	1	2	0	0	1	4	2	3	3	1	2	0	0	1	4	2	3	3
713	1	gi|24645509|ref|NP_649943.2|	24645509		21.1	204	22714	CG9471, isoform A [Drosophila melanogaster]_x0001_gi|161078145|ref|NP_001097729.1| CG9471, isoform B [Drosophila melanogaster]	16	16	1	3	2	0	2	2	1	2	2	2	3	2	0	2	2	1	2	2	2	3	2	0	2	2	1	2	2	2
735	1	gi|24647027|ref|NP_524355.2|	24647027		16.8	173	20032	mitochondrial ribosomal protein S10, isoform B [Drosophila melanogaster]	16	16	1	0	1	0	0	0	5	4	1	5	0	1	0	0	0	5	4	1	5	0	1	0	0	0	5	4	1	5
735.01	1	gi|28571716|ref|NP_731985.2|	28571716	redundant	17.8	163	18761	mitochondrial ribosomal protein S10, isoform A [Drosophila melanogaster]	16	16	1	0	1	0	0	0	5	4	1	5	0	1	0	0	0	5	4	1	5	0	1	0	0	0	5	4	1	5
821	1	gi|24658292|ref|NP_647958.1|	24658292		16	307	33765	CG4769, isoform A [Drosophila melanogaster]_x0001_gi|386770629|ref|NP_001246637.1| CG4769, isoform B [Drosophila melanogaster]	16	16	1	2	0	0	0	0	2	3	3	6	2	0	0	0	0	2	3	3	6	2	0	0	0	0	2	3	3	6
852	1	gi|24665814|ref|NP_730250.1|	24665814		6.5	697	76068	CG6512, isoform B [Drosophila melanogaster]	16	16	1	0	2	0	1	2	2	2	2	5	0	2	0	1	2	2	2	2	5	0	2	0	1	2	2	2	2	5
852.01	1	gi|28574878|ref|NP_730248.2|	28574878	redundant	5.4	826	89702	CG6512, isoform A [Drosophila melanogaster]	16	16	1	0	2	0	1	2	2	2	2	5	0	2	0	1	2	2	2	2	5	0	2	0	1	2	2	2	2	5
887	1	gi|281363473|ref|NP_523755.2|	281363473		7.8	1112	121406	ATP citrate lyase, isoform D [Drosophila melanogaster]_x0001_gi|281363475|ref|NP_001137674.2| ATP citrate lyase, isoform E [Drosophila melanogaster]	16	16	1	1	3	0	0	4	0	1	5	2	1	3	0	0	4	0	1	5	2	1	3	0	0	4	0	1	5	2
919	1	gi|28574622|ref|NP_649169.3|	28574622		30.4	171	18785	translocase of outer membrane 20 [Drosophila melanogaster]	16	16	1	3	2	1	1	3	1	2	3	0	3	2	1	1	3	1	2	3	0	3	2	1	1	3	1	2	3	0
945	1	gi|45549259|ref|NP_524808.2|	45549259		13.4	261	28609	elongation factor 1 beta [Drosophila melanogaster]	16	16	1	3	1	0	1	1	4	2	3	1	3	1	0	1	1	4	2	3	1	3	1	0	1	1	4	2	3	1
961	1	gi|45552811|ref|NP_995931.1|	45552811		17.4	507	56202	lethal (2) tumorous imaginal discs, isoform C [Drosophila melanogaster]	16	16	1	4	0	0	3	3	2	1	3	0	4	0	0	3	3	2	1	3	0	4	0	0	3	3	2	1	3	0
162	1	gi|17137582|ref|NP_477380.1|	17137582		6.2	419	47904	farnesyl pyrophosphate synthase [Drosophila melanogaster]	15	15	1	0	0	0	1	1	2	1	4	6	0	0	0	1	1	2	1	4	6	0	0	0	1	1	2	1	4	6
324	1	gi|18859969|ref|NP_573087.1|	18859969		38.3	248	27922	membrane steroid binding protein, isoform A [Drosophila melanogaster]_x0001_gi|281360942|ref|NP_001162765.1| membrane steroid binding protein, isoform B [Drosophila melanogaster]	15	15	1	3	1	1	0	0	4	1	2	3	3	1	1	0	0	4	1	2	3	3	1	1	0	0	4	1	2	3
358	1	gi|19920866|ref|NP_609095.1|	19920866		5.7	594	66483	CG11266, isoform B [Drosophila melanogaster]_x0001_gi|24582412|ref|NP_723243.1| CG11266, isoform A [Drosophila melanogaster]	15	15	1	0	2	0	0	2	3	7	1	0	0	2	0	0	2	3	7	1	0	0	2	0	0	2	3	7	1	0
405	1	gi|19922774|ref|NP_611731.1|	19922774		24.1	203	22782	CG3501 [Drosophila melanogaster]	15	15	1	1	3	0	0	1	2	3	2	3	1	3	0	0	1	2	3	2	3	1	3	0	0	1	2	3	2	3
428	1	gi|20129681|ref|NP_610093.1|	20129681		6.7	494	55588	CG9248, isoform B [Drosophila melanogaster]_x0001_gi|24585591|ref|NP_724313.1| CG9248, isoform A [Drosophila melanogaster]	15	15	1	7	1	0	1	1	1	1	1	2	7	1	0	1	1	1	1	1	2	7	1	0	1	1	1	1	1	2
586	1	gi|24581020|ref|NP_608649.2|	24581020		12.8	674	74051	apoptosis inducing factor, isoform A [Drosophila melanogaster]	15	15	1	2	1	0	2	4	1	3	2	0	2	1	0	2	4	1	3	2	0	2	1	0	2	4	1	3	2	0
586.01	1	gi|28573993|ref|NP_722765.2|	28573993	redundant	11.6	739	81218	apoptosis inducing factor, isoform B [Drosophila melanogaster]	15	15	1	2	1	0	2	4	1	3	2	0	2	1	0	2	4	1	3	2	0	2	1	0	2	4	1	3	2	0
672	1	gi|24642136|ref|NP_511161.2|	24642136		4.2	974	111904	topoisomerase 1, isoform A [Drosophila melanogaster]_x0001_gi|62473712|ref|NP_001014742.1| topoisomerase 1, isoform C [Drosophila melanogaster]	15	15	1	4	1	0	2	1	5	1	1	0	4	1	0	2	1	5	1	1	0	4	1	0	2	1	5	1	1	0
672.01	1	gi|24642138|ref|NP_727841.1|	24642138	redundant	7.1	581	68642	topoisomerase 1, isoform B [Drosophila melanogaster]	15	15	1	4	1	0	2	1	5	1	1	0	4	1	0	2	1	5	1	1	0	4	1	0	2	1	5	1	1	0
672.02	1	gi|386764449|ref|NP_001245679.1|	386764449	redundant	4.2	970	111576	topoisomerase 1, isoform D [Drosophila melanogaster]	15	15	1	4	1	0	2	1	5	1	1	0	4	1	0	2	1	5	1	1	0	4	1	0	2	1	5	1	1	0
700	1	gi|24644923|ref|NP_649747.1|	24644923		7.8	915	100917	CG2943 [Drosophila melanogaster]	15	15	1	0	0	0	0	0	4	1	4	6	0	0	0	0	0	4	1	4	6	0	0	0	0	0	4	1	4	6
809	1	gi|24655527|ref|NP_523791.2|	24655527		4.8	1698	184169	coracle, isoform A [Drosophila melanogaster]	15	15	1	3	1	0	3	3	1	3	1	0	3	1	0	3	3	1	3	1	0	3	1	0	3	3	1	3	1	0
830	1	gi|24660351|ref|NP_648149.1|	24660351		6.7	419	45872	CG12262 [Drosophila melanogaster]	15	15	1	0	0	0	0	3	2	2	5	3	0	0	0	0	3	2	2	5	3	0	0	0	0	3	2	2	5	3
836	1	gi|24662081|ref|NP_648378.1|	24662081		17.9	196	22325	variable nurse cells, isoform A [Drosophila melanogaster]_x0001_gi|24662085|ref|NP_729581.1| variable nurse cells, isoform B [Drosophila melanogaster]_x0001_gi|24662089|ref|NP_729582.1| variable nurse cells, isoform C [Drosophila melanogaster]_x0001_gi|24662093|ref|NP_729583.1| variable nurse cells, isoform D [Drosophila melanogaster]_x0001_gi|24662097|ref|NP_729584.1| variable nurse cells, isofo…	15	15	1	4	1	0	2	1	0	3	2	2	4	1	0	2	1	0	3	2	2	4	1	0	2	1	0	3	2	2
851	1	gi|24665414|ref|NP_730182.1|	24665414		7.4	1080	121003	CG32165 [Drosophila melanogaster]	15	15	1	0	2	0	2	2	1	2	0	6	0	2	0	2	2	1	2	0	6	0	2	0	2	2	1	2	0	6
851.01	1	gi|24665422|ref|NP_730184.1|	24665422	redundant	7.4	1079	120810	CG32164 [Drosophila melanogaster]	15	15	1	0	2	0	2	2	1	2	0	6	0	2	0	2	2	1	2	0	6	0	2	0	2	2	1	2	0	6
72	1	gi|17136288|ref|NP_476615.1|	17136288		21.2	320	35591	annexin X, isoform A [Drosophila melanogaster]	14	14	1	1	2	0	0	3	0	4	1	3	1	2	0	0	3	0	4	1	3	1	2	0	0	3	0	4	1	3
152	1	gi|17137400|ref|NP_477271.1|	17137400		4.1	784	89326	oxysterol binding protein [Drosophila melanogaster]	14	14	1	2	1	0	4	2	0	0	3	2	2	1	0	4	2	0	0	3	2	2	1	0	4	2	0	0	3	2
184	1	gi|17530827|ref|NP_511065.1|	17530827		7.8	817	92354	minichromosome maintenance 6 [Drosophila melanogaster]	14	14	1	3	0	0	1	1	3	1	1	4	3	0	0	1	1	3	1	1	4	3	0	0	1	1	3	1	1	4
186	1	gi|17530957|ref|NP_511167.1|	17530957		15.1	557	65108	mitochondrial ribosomal protein S30 [Drosophila melanogaster]	14	14	1	1	1	0	0	1	2	7	1	1	1	1	0	0	1	2	7	1	1	1	1	0	0	1	2	7	1	1
207	1	gi|17647677|ref|NP_523476.1|	17647677		22.7	247	29217	mitochondrial ribosomal protein L24 [Drosophila melanogaster]	14	14	1	0	0	0	0	0	7	4	3	0	0	0	0	0	0	7	4	3	0	0	0	0	0	0	7	4	3	0
235	1	gi|17737463|ref|NP_523719.1|	17737463		6.6	1027	118874	imitation SWI, isoform A [Drosophila melanogaster]_x0001_gi|24653132|ref|NP_725203.1| imitation SWI, isoform B [Drosophila melanogaster]_x0001_gi|24653134|ref|NP_725204.1| imitation SWI, isoform C [Drosophila melanogaster]	14	14	1	3	0	0	1	1	1	4	3	1	3	0	0	1	1	1	4	3	1	3	0	0	1	1	1	4	3	1
257	1	gi|17738283|ref|NP_524557.1|	17738283		26.3	152	16997	nucleoplasmin [Drosophila melanogaster]	14	14	1	0	1	0	0	0	4	1	3	5	0	1	0	0	0	4	1	3	5	0	1	0	0	0	4	1	3	5
306	1	gi|18858073|ref|NP_572449.1|	18858073		10.5	465	53310	CG2129 [Drosophila melanogaster]	14	14	1	7	4	0	0	2	0	0	1	0	7	4	0	0	2	0	0	1	0	7	4	0	0	2	0	0	1	0
409	1	gi|19922992|ref|NP_612033.1|	19922992		7.6	814	93086	CG6905, isoform A [Drosophila melanogaster]_x0001_gi|281365388|ref|NP_001163313.1| CG6905, isoform B [Drosophila melanogaster]	14	14	1	0	4	0	0	0	4	4	2	0	0	4	0	0	0	4	4	2	0	0	4	0	0	0	4	4	2	0
411	1	gi|19923020|ref|NP_612059.1|	19923020		4.5	688	76980	CG13900, isoform B [Drosophila melanogaster]	14	14	1	0	4	0	0	0	1	1	0	8	0	4	0	0	0	1	1	0	8	0	4	0	0	0	1	1	0	8
411.01	1	gi|24654874|ref|NP_728546.1|	24654874	redundant	2.5	1227	136617	CG13900, isoform A [Drosophila melanogaster]	14	14	1	0	4	0	0	0	1	1	0	8	0	4	0	0	0	1	1	0	8	0	4	0	0	0	1	1	0	8
495	1	gi|21357011|ref|NP_648092.1|	21357011		33.9	189	20928	mitochondrial ribosomal protein L50 [Drosophila melanogaster]	14	14	1	0	0	0	0	0	4	5	5	0	0	0	0	0	0	4	5	5	0	0	0	0	0	0	4	5	5	0
612	1	gi|24583814|ref|NP_609543.2|	24583814		21	257	29162	ribosomal protein L7-like [Drosophila melanogaster]	14	14	1	4	2	0	1	1	2	1	2	1	4	2	0	1	1	2	1	2	1	4	2	0	1	1	2	1	2	1
622	1	gi|24584738|ref|NP_724018.1|	24584738		9.3	1082	121521	CG31739 [Drosophila melanogaster]	14	14	1	1	1	0	1	0	1	7	3	0	1	1	0	1	0	1	7	3	0	1	1	0	1	0	1	7	3	0
656	1	gi|24640662|ref|NP_572503.1|	24640662		5.1	1008	112875	lethal (1) G0020 [Drosophila melanogaster]	14	14	1	0	1	0	1	2	3	3	3	1	0	1	0	1	2	3	3	3	1	0	1	0	1	2	3	3	3	1
679	1	gi|24642586|ref|NP_523377.1|	24642586		5.3	2224	246673	rudimentary, isoform A [Drosophila melanogaster]	14	14	1	0	1	0	0	1	3	0	2	7	0	1	0	0	1	3	0	2	7	0	1	0	0	1	3	0	2	7
691	1	gi|24644153|ref|NP_649521.1|	24644153		6.1	475	53546	CG12163, isoform B [Drosophila melanogaster]	14	14	1	0	1	0	2	2	2	3	0	4	0	1	0	2	2	2	3	0	4	0	1	0	2	2	2	3	0	4
691.01	1	gi|24644155|ref|NP_730901.1|	24644155	redundant	4.7	614	68962	CG12163, isoform A [Drosophila melanogaster]	14	14	1	0	1	0	2	2	2	3	0	4	0	1	0	2	2	2	3	0	4	0	1	0	2	2	2	3	0	4
714	1	gi|24645515|ref|NP_649946.1|	24645515		35.7	56	6592	ribosomal protein S29 [Drosophila melanogaster]	14	14	1	4	1	0	1	1	2	3	1	1	4	1	0	1	1	2	3	1	1	4	1	0	1	1	2	3	1	1
724	1	gi|24646105|ref|NP_650120.1|	24646105		7.2	586	61398	glorund, isoform A [Drosophila melanogaster]_x0001_gi|24646107|ref|NP_731639.1| glorund, isoform B [Drosophila melanogaster]	14	14	1	0	0	0	0	0	9	5	0	0	0	0	0	0	0	9	5	0	0	0	0	0	0	0	9	5	0	0
731	1	gi|24646446|ref|NP_524336.2|	24646446		9.8	386	42253	C-terminal binding protein, isoform A [Drosophila melanogaster]_x0001_gi|24646448|ref|NP_731762.1| C-terminal binding protein, isoform B [Drosophila melanogaster]_x0001_gi|24646450|ref|NP_731763.1| C-terminal binding protein, isoform C [Drosophila melanogaster]_x0001_gi|24646452|ref|NP_731764.1| C-terminal binding protein, isoform D [Drosophila melanogaster]	14	14	1	1	2	0	1	0	3	2	1	4	1	2	0	1	0	3	2	1	4	1	2	0	1	0	3	2	1	4
731.01	1	gi|62472511|ref|NP_001014617.1|	62472511	redundant	8	476	50738	C-terminal binding protein, isoform E [Drosophila melanogaster]	14	14	1	1	2	0	1	0	3	2	1	4	1	2	0	1	0	3	2	1	4	1	2	0	1	0	3	2	1	4
811	1	gi|24656494|ref|NP_647775.1|	24656494		16.2	265	29972	CG12079 [Drosophila melanogaster]	14	14	1	3	1	0	0	0	3	2	2	3	3	1	0	0	0	3	2	2	3	3	1	0	0	0	3	2	2	3
824	1	gi|24658719|ref|NP_523941.2|	24658719		8	490	55428	RPS6-p70-protein kinase [Drosophila melanogaster]	14	14	1	3	3	0	2	1	3	1	1	0	3	3	0	2	1	3	1	1	0	3	3	0	2	1	3	1	1	0
849	1	gi|24665233|ref|NP_524104.2|	24665233		14.4	188	21612	mitochondrial ribosomal protein S34 [Drosophila melanogaster]	14	14	1	3	1	0	2	1	1	2	2	2	3	1	0	2	1	1	2	2	2	3	1	0	2	1	1	2	2	2
870	1	gi|24762618|ref|NP_523845.2|	24762618		14.2	338	38090	Mov34 [Drosophila melanogaster]	14	14	1	0	2	0	0	1	3	3	2	3	0	2	0	0	1	3	3	2	3	0	2	0	0	1	3	3	2	3
914	1	gi|28574115|ref|NP_609336.3|	28574115		11.3	602	65253	CG4747, isoform A [Drosophila melanogaster]	14	14	1	5	0	1	2	0	0	0	0	6	5	0	1	2	0	0	0	0	6	5	0	1	2	0	0	0	0	6
929	1	gi|28574941|ref|NP_788485.1|	28574941		9.8	244	27089	signal recognition particle receptor beta [Drosophila melanogaster]	14	14	1	1	2	0	0	1	3	3	1	3	1	2	0	0	1	3	3	1	3	1	2	0	0	1	3	3	1	3
106	1	gi|17136742|ref|NP_476880.1|	17136742		6.8	499	56968	twins, isoform A [Drosophila melanogaster]_x0001_gi|24645612|ref|NP_731451.1| twins, isoform F [Drosophila melanogaster]	13	13	1	2	2	0	1	1	1	0	2	4	2	2	0	1	1	1	0	2	4	2	2	0	1	1	1	0	2	4
106.01	1	gi|17136744|ref|NP_476881.1|	17136744	redundant	7.7	443	50790	twins, isoform E [Drosophila melanogaster]_x0001_gi|19550196|ref|NP_599111.1| twins, isoform D [Drosophila melanogaster]_x0001_gi|19550198|ref|NP_599112.1| twins, isoform C [Drosophila melanogaster]_x0001_gi|19550200|ref|NP_599113.1| twins, isoform B [Drosophila melanogaster]_x0001_gi|24645614|ref|NP_731452.1| twins, isoform G [Drosophila melanogaster]_x0001_gi|24645616|ref|NP_731453.1| twins, is…	13	13	1	2	2	0	1	1	1	0	2	4	2	2	0	1	1	1	0	2	4	2	2	0	1	1	1	0	2	4
132	1	gi|17137106|ref|NP_477101.1|	17137106		11.4	297	33742	succinate dehydrogenase B [Drosophila melanogaster]	13	13	1	3	2	0	1	0	1	0	3	3	3	2	0	1	0	1	0	3	3	3	2	0	1	0	1	0	3	3
156	1	gi|17137528|ref|NP_477347.1|	17137528		12.1	513	58367	Srp54 [Drosophila melanogaster]	13	13	1	0	1	0	0	0	5	4	3	0	0	1	0	0	0	5	4	3	0	0	1	0	0	0	5	4	3	0
248	1	gi|17738015|ref|NP_524387.1|	17738015		24.8	234	26380	peroxiredoxin 3 [Drosophila melanogaster]	13	13	1	3	1	0	1	1	1	1	2	3	3	1	0	1	1	1	1	2	3	3	1	0	1	1	1	1	2	3
274	1	gi|17864462|ref|NP_524826.1|	17864462		9.8	430	47972	Tryptophanyl-tRNA synthetase, isoform B [Drosophila melanogaster]_x0001_gi|24645295|ref|NP_731327.1| Tryptophanyl-tRNA synthetase, isoform A [Drosophila melanogaster]	13	13	1	3	2	0	2	0	0	5	1	0	3	2	0	2	0	0	5	1	0	3	2	0	2	0	0	5	1	0
327	1	gi|18860011|ref|NP_573111.1|	18860011		15.8	412	47056	CG9911, isoform A [Drosophila melanogaster]_x0001_gi|24642439|ref|NP_727947.1| CG9911, isoform B [Drosophila melanogaster]_x0001_gi|24642441|ref|NP_727948.1| CG9911, isoform D [Drosophila melanogaster]	13	13	1	1	3	0	2	0	3	1	1	2	1	3	0	2	0	3	1	1	2	1	3	0	2	0	3	1	1	2
327.01	1	gi|24642443|ref|NP_727949.1|	24642443	redundant	17.3	375	43349	CG9911, isoform C [Drosophila melanogaster]	13	13	1	1	3	0	2	0	3	1	1	2	1	3	0	2	0	3	1	1	2	1	3	0	2	0	3	1	1	2
367	1	gi|19921136|ref|NP_609494.1|	19921136		16.3	356	40816	replication factor C 38kD subunit [Drosophila melanogaster]	13	13	1	3	0	0	0	1	2	0	3	4	3	0	0	0	1	2	0	3	4	3	0	0	0	1	2	0	3	4
377	1	gi|19921706|ref|NP_610233.1|	19921706		12.4	291	32577	Eb1, isoform B [Drosophila melanogaster]_x0001_gi|24586069|ref|NP_724496.1| Eb1, isoform A [Drosophila melanogaster]_x0001_gi|24586072|ref|NP_724497.1| Eb1, isoform D [Drosophila melanogaster]	13	13	1	0	0	0	3	2	1	1	2	4	0	0	0	3	2	1	1	2	4	0	0	0	3	2	1	1	2	4
377.01	1	gi|45552459|ref|NP_995752.1|	45552459	redundant	12.4	290	32490	Eb1, isoform E [Drosophila melanogaster]	13	13	1	0	0	0	3	2	1	1	2	4	0	0	0	3	2	1	1	2	4	0	0	0	3	2	1	1	2	4
392	1	gi|19922276|ref|NP_610995.1|	19922276		6.6	1179	134336	SMC2 [Drosophila melanogaster]	13	13	1	1	0	0	1	0	3	4	2	2	1	0	0	1	0	3	4	2	2	1	0	0	1	0	3	4	2	2
452	1	gi|21355239|ref|NP_648345.1|	21355239		10.9	350	38280	CG6767, isoform A [Drosophila melanogaster]	13	13	1	1	2	0	2	0	1	1	3	3	1	2	0	2	0	1	1	3	3	1	2	0	2	0	1	1	3	3
452.01	1	gi|45551540|ref|NP_729528.2|	45551540	redundant	9.8	388	42697	CG6767, isoform B [Drosophila melanogaster]	13	13	1	1	2	0	2	0	1	1	3	3	1	2	0	2	0	1	1	3	3	1	2	0	2	0	1	1	3	3
499	1	gi|21357149|ref|NP_651885.1|	21357149		38.2	110	12944	CG1890 [Drosophila melanogaster]	13	13	1	1	3	0	2	1	2	2	1	1	1	3	0	2	1	2	2	1	1	1	3	0	2	1	2	2	1	1
528	1	gi|21358013|ref|NP_651658.1|	21358013		3.8	756	85419	cleavage and polyadenylation specificity factor 100, isoform A [Drosophila melanogaster]	13	13	1	0	3	0	1	0	1	3	3	2	0	3	0	1	0	1	3	3	2	0	3	0	1	0	1	3	3	2
528.01	1	gi|24650920|ref|NP_733264.1|	24650920	redundant	4.4	664	75112	cleavage and polyadenylation specificity factor 100, isoform B [Drosophila melanogaster]	13	13	1	0	3	0	1	0	1	3	3	2	0	3	0	1	0	1	3	3	2	0	3	0	1	0	1	3	3	2
562	1	gi|221330643|ref|NP_523462.2|	221330643		40.7	81	8907	ribosomal protein S21, isoform E [Drosophila melanogaster]	13	13	1	1	1	0	2	2	2	2	1	2	1	1	0	2	2	2	2	1	2	1	1	0	2	2	2	2	1	2
562.01	1	gi|24581262|ref|NP_722853.1|	24581262	redundant	39.8	83	9168	ribosomal protein S21, isoform A [Drosophila melanogaster]_x0001_gi|24581264|ref|NP_722854.1| ribosomal protein S21, isoform B [Drosophila melanogaster]	13	13	1	1	1	0	2	2	2	2	1	2	1	1	0	2	2	2	2	1	2	1	1	0	2	2	2	2	1	2
568	1	gi|221379202|ref|NP_731849.2|	221379202		5.1	980	109296	falafel, isoform B [Drosophila melanogaster]	13	13	1	1	1	0	0	1	4	2	2	2	1	1	0	0	1	4	2	2	2	1	1	0	0	1	4	2	2	2
568.01	1	gi|221379206|ref|NP_650304.2|	221379206	redundant	5.1	973	108560	falafel, isoform D [Drosophila melanogaster]	13	13	1	1	1	0	0	1	4	2	2	2	1	1	0	0	1	4	2	2	2	1	1	0	0	1	4	2	2	2
572	1	gi|221458445|ref|NP_651038.3|	221458445		10.6	564	61876	CG13850 [Drosophila melanogaster]	13	13	1	2	1	0	2	1	2	2	2	1	2	1	0	2	1	2	2	2	1	2	1	0	2	1	2	2	2	1
680	1	gi|24642822|ref|NP_573230.1|	24642822		8	826	92846	CG5800 [Drosophila melanogaster]	13	13	1	1	1	0	0	1	3	7	0	0	1	1	0	0	1	3	7	0	0	1	1	0	0	1	3	7	0	0
709	1	gi|24645407|ref|NP_649906.1|	24645407		10.3	426	48941	AP-47 [Drosophila melanogaster]	13	13	1	0	2	0	0	1	3	4	0	3	0	2	0	0	1	3	4	0	3	0	2	0	0	1	3	4	0	3
719	1	gi|24645774|ref|NP_524308.2|	24645774		7.4	733	82259	minichromosome maintenance 5 [Drosophila melanogaster]	13	13	1	1	1	0	0	0	5	3	1	2	1	1	0	0	0	5	3	1	2	1	1	0	0	0	5	3	1	2
734	1	gi|24646611|ref|NP_524907.2|	24646611		7.8	690	74944	rasputin, isoform B [Drosophila melanogaster]_x0001_gi|24646613|ref|NP_731827.1| rasputin, isoform C [Drosophila melanogaster]_x0001_gi|24646615|ref|NP_731828.1| rasputin, isoform D [Drosophila melanogaster]_x0001_gi|24646617|ref|NP_731829.1| rasputin, isoform E [Drosophila melanogaster]_x0001_gi|45551889|ref|NP_731830.2| rasputin, isoform A [Drosophila melanogaster]	13	13	1	1	0	0	2	1	5	4	0	0	1	0	0	2	1	5	4	0	0	1	0	0	2	1	5	4	0	0
787	1	gi|24652780|ref|NP_610687.1|	24652780		7	639	70809	enigma [Drosophila melanogaster]	13	13	1	1	1	0	2	1	1	0	3	4	1	1	0	2	1	1	0	3	4	1	1	0	2	1	1	0	3	4
840	1	gi|24663300|ref|NP_648576.1|	24663300		5.5	492	54588	CG10616, isoform A [Drosophila melanogaster]	13	13	1	2	1	0	0	3	0	2	2	3	2	1	0	0	3	0	2	2	3	2	1	0	0	3	0	2	2	3
840.01	1	gi|386771014|ref|NP_001246734.1|	386771014	redundant	5.3	508	56470	CG10616, isoform B [Drosophila melanogaster]	13	13	1	2	1	0	0	3	0	2	2	3	2	1	0	0	3	0	2	2	3	2	1	0	0	3	0	2	2	3
909	1	gi|28573273|ref|NP_610182.3|	28573273		24.6	456	50685	lethal (2) 09851 [Drosophila melanogaster]	13	13	1	5	3	0	0	0	1	2	0	2	5	3	0	0	0	1	2	0	2	5	3	0	0	0	1	2	0	2
147	1	gi|17137312|ref|NP_477222.1|	17137312		9.6	270	30547	surfeit 4, isoform A [Drosophila melanogaster]_x0001_gi|24647117|ref|NP_732016.1| surfeit 4, isoform B [Drosophila melanogaster]	12	12	1	0	1	0	1	2	1	2	2	3	0	1	0	1	2	1	2	2	3	0	1	0	1	2	1	2	2	3
255	1	gi|17738257|ref|NP_524537.1|	17738257		14	393	45788	mitochondrial ribosomal protein S22 [Drosophila melanogaster]	12	12	1	2	1	0	0	0	3	2	2	2	2	1	0	0	0	3	2	2	2	2	1	0	0	0	3	2	2	2
328	1	gi|18860035|ref|NP_572694.1|	18860035		5.5	493	54458	dynein light intermediate chain, isoform A [Drosophila melanogaster]_x0001_gi|24641224|ref|NP_727500.1| dynein light intermediate chain, isoform C [Drosophila melanogaster]_x0001_gi|24641226|ref|NP_727501.1| dynein light intermediate chain, isoform D [Drosophila melanogaster]	12	12	1	0	1	0	6	4	0	0	1	0	0	1	0	6	4	0	0	1	0	0	1	0	6	4	0	0	1	0
333	1	gi|18860089|ref|NP_573098.1|	18860089		9.7	464	51701	eIF5, isoform B [Drosophila melanogaster]_x0001_gi|24642373|ref|NP_727922.1| eIF5, isoform A [Drosophila melanogaster]_x0001_gi|45555623|ref|NP_996477.1| eIF5, isoform G [Drosophila melanogaster]_x0001_gi|45555633|ref|NP_996478.1| eIF5, isoform F [Drosophila melanogaster]_x0001_gi|45555642|ref|NP_996479.1| eIF5, isoform E [Drosophila melanogaster]_x0001_gi|45555652|ref|NP_996480.1| eIF5, isoform …	12	12	1	3	0	0	2	2	2	0	3	0	3	0	0	2	2	2	0	3	0	3	0	0	2	2	2	0	3	0
406	1	gi|19922816|ref|NP_611790.1|	19922816		10.9	626	67613	eIF2B-delta, isoform A [Drosophila melanogaster]	12	12	1	3	0	0	1	1	2	3	1	1	3	0	0	1	1	2	3	1	1	3	0	0	1	1	2	3	1	1
406.01	1	gi|24659399|ref|NP_726320.1|	24659399	redundant	11.8	576	61841	eIF2B-delta, isoform B [Drosophila melanogaster]_x0001_gi|24659407|ref|NP_726321.1| eIF2B-delta, isoform C [Drosophila melanogaster]_x0001_gi|281364091|ref|NP_001163265.1| eIF2B-delta, isoform D [Drosophila melanogaster]	12	12	1	3	0	0	1	1	2	3	1	1	3	0	0	1	1	2	3	1	1	3	0	0	1	1	2	3	1	1
415	1	gi|20128915|ref|NP_569978.1|	20128915		10.9	256	29426	CG4045 [Drosophila melanogaster]	12	12	1	3	1	1	1	2	0	2	1	1	3	1	1	1	2	0	2	1	1	3	1	1	1	2	0	2	1	1
588	1	gi|24581168|ref|NP_608694.2|	24581168		8.6	735	82567	dynamin related protein 1 [Drosophila melanogaster]	12	12	1	4	1	0	2	1	1	2	0	1	4	1	0	2	1	1	2	0	1	4	1	0	2	1	1	2	0	1
634	1	gi|24585954|ref|NP_610203.2|	24585954		8	943	107223	Ars2, isoform A [Drosophila melanogaster]_x0001_gi|24585956|ref|NP_724453.1| Ars2, isoform C [Drosophila melanogaster]_x0001_gi|24585958|ref|NP_724454.1| Ars2, isoform D [Drosophila melanogaster]	12	12	1	1	3	0	0	0	1	3	2	2	1	3	0	0	0	1	3	2	2	1	3	0	0	0	1	3	2	2
675	1	gi|24642408|ref|NP_727937.1|	24642408		5.8	502	56667	CG42354, isoform A [Drosophila melanogaster]_x0001_gi|221329953|ref|NP_001138201.1| CG42354, isoform B [Drosophila melanogaster]_x0001_gi|221329955|ref|NP_001138202.1| CG42354, isoform C [Drosophila melanogaster]	12	12	1	0	0	0	3	1	4	2	2	0	0	0	0	3	1	4	2	2	0	0	0	0	3	1	4	2	2	0
788	1	gi|24652825|ref|NP_477067.2|	24652825		3.8	2346	262354	megator [Drosophila melanogaster]	12	12	1	2	0	0	1	2	2	3	2	0	2	0	0	1	2	2	3	2	0	2	0	0	1	2	2	3	2	0
791	1	gi|24653088|ref|NP_523716.2|	24653088		4.5	1526	168761	frazzled, isoform A [Drosophila melanogaster]	12	12	1	0	3	0	0	0	3	1	2	3	0	3	0	0	0	3	1	2	3	0	3	0	0	0	3	1	2	3
791.01	1	gi|24653090|ref|NP_725185.1|	24653090	redundant	4.9	1375	151666	frazzled, isoform B [Drosophila melanogaster]	12	12	1	0	3	0	0	0	3	1	2	3	0	3	0	0	0	3	1	2	3	0	3	0	0	0	3	1	2	3
800	1	gi|24654465|ref|NP_611233.1|	24654465		38.6	57	6276	CG14482 [Drosophila melanogaster]	12	12	1	1	0	0	1	2	1	2	2	3	1	0	0	1	2	1	2	2	3	1	0	0	1	2	1	2	2	3
867	1	gi|24762316|ref|NP_660194.1|	24762316		20.7	179	19981	CG30185 [Drosophila melanogaster]	12	12	1	1	2	0	1	2	3	2	1	0	1	2	0	1	2	3	2	1	0	1	2	0	1	2	3	2	1	0
881	1	gi|281361540|ref|NP_524306.3|	281361540		13.5	408	45758	mitochondrial ribosomal protein L37 [Drosophila melanogaster]	12	12	1	0	0	0	1	0	2	2	6	1	0	0	0	1	0	2	2	6	1	0	0	0	1	0	2	2	6	1
42	1	gi|116007450|ref|NP_001036421.1|	116007450		5.9	457	52754	concertina [Drosophila melanogaster]	11	1	0.091	0	1	0	1	4	1	2	1	1	0	0	0	0	1	0	0	0	0	0	0.333	0	0.333	1.75	0	0.667	0	0	gi|116007450|ref|NP_001036421.1|, gi|17137790|ref|NP_477502.1|, gi|17137796|ref|NP_477505.1|
46	1	gi|116007798|ref|NP_001036597.1|	116007798		11.8	237	26963	CG3689, isoform C [Drosophila melanogaster]	11	11	1	2	0	0	2	1	1	1	4	0	2	0	0	2	1	1	1	4	0	2	0	0	2	1	1	1	4	0
46.01	1	gi|21355361|ref|NP_648308.1|	21355361	redundant	13.8	203	23031	CG3689, isoform B [Drosophila melanogaster]	11	11	1	2	0	0	2	1	1	1	4	0	2	0	0	2	1	1	1	4	0	2	0	0	2	1	1	1	4	0
63	1	gi|17136208|ref|NP_476570.1|	17136208		9.8	399	44397	glutamine synthetase 1, isoform B [Drosophila melanogaster]_x0001_gi|24580558|ref|NP_722606.1| glutamine synthetase 1, isoform C [Drosophila melanogaster]_x0001_gi|281360453|ref|NP_001162839.1| glutamine synthetase 1, isoform D [Drosophila melanogaster]	11	11	1	0	1	0	4	1	3	2	0	0	0	1	0	4	1	3	2	0	0	0	1	0	4	1	3	2	0	0
75	1	gi|17136294|ref|NP_476618.1|	17136294		2.1	1788	198334	LanB1, isoform A [Drosophila melanogaster]_x0001_gi|24582614|ref|NP_723319.1| LanB1, isoform B [Drosophila melanogaster]	11	11	1	1	0	0	1	0	3	4	1	1	1	0	0	1	0	3	4	1	1	1	0	0	1	0	3	4	1	1
133	1	gi|17137132|ref|NP_477121.1|	17137132		3.4	887	100416	minichromosome maintenance 2 [Drosophila melanogaster]	11	11	1	1	3	0	1	0	1	0	3	2	1	3	0	1	0	1	0	3	2	1	3	0	1	0	1	0	3	2
136	1	gi|17137156|ref|NP_477136.1|	17137156		23.6	110	12190	single stranded-binding protein c31A [Drosophila melanogaster]	11	11	1	0	0	2	2	4	0	0	0	3	0	0	2	2	4	0	0	0	3	0	0	2	2	4	0	0	0	3
177	1	gi|17137796|ref|NP_477505.1|	17137796		5.5	385	45000	G protein salpha 60A, isoform B [Drosophila melanogaster]_x0001_gi|281364159|ref|NP_001163283.1| G protein salpha 60A, isoform D [Drosophila melanogaster]	11	1	0.091	0	1	0	1	3	2	2	1	1	0	0	0	0	0	1	0	0	0	0	0.333	0	0.333	0	1.5	0.667	0	0	gi|116007450|ref|NP_001036421.1|, gi|17137790|ref|NP_477502.1|, gi|17137796|ref|NP_477505.1|
177.01	1	gi|17137798|ref|NP_477506.1|	17137798	redundant	5.5	382	44701	G protein salpha 60A, isoform A [Drosophila melanogaster]_x0001_gi|24762461|ref|NP_726388.1| G protein salpha 60A, isoform C [Drosophila melanogaster]	11	1	0.091	0	1	0	1	3	2	2	1	1	0	0	0	0	0	1	0	0	0	0	0.333	0	0.333	0	1.5	0.667	0	0	gi|116007450|ref|NP_001036421.1|, gi|17137790|ref|NP_477502.1|, gi|17137796|ref|NP_477505.1|
181	1	gi|17530801|ref|NP_511049.1|	17530801		27.2	147	16614	myosin light chain cytoplasmic, isoform A [Drosophila melanogaster]	11	11	1	2	6	0	0	0	1	0	0	2	2	6	0	0	0	1	0	0	2	2	6	0	0	0	1	0	0	2
181.01	1	gi|386763848|ref|NP_001245533.1|	386763848	redundant	26.1	153	17499	myosin light chain cytoplasmic, isoform B [Drosophila melanogaster]	11	11	1	2	6	0	0	0	1	0	0	2	2	6	0	0	0	1	0	0	2	2	6	0	0	0	1	0	0	2
203	1	gi|17647639|ref|NP_523910.1|	17647639		33.1	148	16153	maggie, isoform A [Drosophila melanogaster]	11	11	1	5	2	0	2	0	0	0	1	1	5	2	0	2	0	0	0	1	1	5	2	0	2	0	0	0	1	1
203.01	1	gi|24657033|ref|NP_728910.1|	24657033	redundant	40.2	122	13410	maggie, isoform B [Drosophila melanogaster]	11	11	1	5	2	0	2	0	0	0	1	1	5	2	0	2	0	0	0	1	1	5	2	0	2	0	0	0	1	1
236	1	gi|17737635|ref|NP_524156.1|	17737635		6.7	481	53542	reptin [Drosophila melanogaster]	11	11	1	5	2	0	0	0	2	0	2	0	5	2	0	0	0	2	0	2	0	5	2	0	0	0	2	0	2	0
268	1	gi|17864338|ref|NP_524742.1|	17864338		16.5	182	19659	mitochondrial ribosomal protein L12, isoform A [Drosophila melanogaster]_x0001_gi|386770863|ref|NP_001246688.1| mitochondrial ribosomal protein L12, isoform B [Drosophila melanogaster]	11	11	1	0	1	0	0	0	3	3	4	0	0	1	0	0	0	3	3	4	0	0	1	0	0	0	3	3	4	0
288	1	gi|17933740|ref|NP_524937.1|	17933740		27.8	302	34543	protein phosphatase 1 at 87B [Drosophila melanogaster]	11	7	0.636	5	2	0	0	1	1	1	1	0	4	1	0	0	0	1	0	1	0	4.364	1.25	0	0	0.5	1	0.5	1	0	gi|17864332|ref|NP_524738.1|, gi|17933740|ref|NP_524937.1|
348	1	gi|19920594|ref|NP_608706.1|	19920594		34.2	152	15461	CG9894, isoform B [Drosophila melanogaster]_x0001_gi|24581208|ref|NP_722833.1| CG9894, isoform A [Drosophila melanogaster]_x0001_gi|386769002|ref|NP_001245850.1| CG9894, isoform C [Drosophila melanogaster]	11	11	1	5	2	0	0	0	1	1	0	2	5	2	0	0	0	1	1	0	2	5	2	0	0	0	1	1	0	2
369	1	gi|19921430|ref|NP_609790.1|	19921430		10.6	292	32364	CG4278 [Drosophila melanogaster]	11	11	1	2	4	0	0	0	2	2	1	0	2	4	0	0	0	2	2	1	0	2	4	0	0	0	2	2	1	0
380	1	gi|19921778|ref|NP_610339.1|	19921778		9.1	793	89054	spenito, isoform B [Drosophila melanogaster]_x0001_gi|24586450|ref|NP_724633.1| spenito, isoform A [Drosophila melanogaster]	11	11	1	1	0	0	1	1	4	1	2	1	1	0	0	1	1	4	1	2	1	1	0	0	1	1	4	1	2	1
399	1	gi|19922556|ref|NP_611353.1|	19922556		15.9	397	44863	CG5482 [Drosophila melanogaster]	11	11	1	5	1	0	1	1	0	0	3	0	5	1	0	1	1	0	0	3	0	5	1	0	1	1	0	0	3	0
426	1	gi|20129465|ref|NP_609548.1|	20129465		3.9	724	82978	Ced-12 [Drosophila melanogaster]	11	11	1	4	0	0	1	0	1	1	2	2	4	0	0	1	0	1	1	2	2	4	0	0	1	0	1	1	2	2
519	1	gi|21357721|ref|NP_651582.1|	21357721		4.7	836	92540	ALG-2 interacting protein X [Drosophila melanogaster]	11	11	1	0	2	0	0	0	2	2	1	4	0	2	0	0	0	2	2	1	4	0	2	0	0	0	2	2	1	4
527	1	gi|21357965|ref|NP_648746.1|	21357965		5.9	679	75805	Glycyl-tRNA synthetase, isoform A [Drosophila melanogaster]	11	11	1	1	1	0	0	2	1	1	2	3	1	1	0	0	2	1	1	2	3	1	1	0	0	2	1	1	2	3
527.01	1	gi|24664462|ref|NP_730022.1|	24664462	redundant	5.2	765	85193	Glycyl-tRNA synthetase, isoform B [Drosophila melanogaster]	11	11	1	1	1	0	0	2	1	1	2	3	1	1	0	0	2	1	1	2	3	1	1	0	0	2	1	1	2	3
578	1	gi|24158427|ref|NP_608888.2|	24158427		14.7	395	44785	GDP-mannose 4,6-dehydratase [Drosophila melanogaster]	11	11	1	1	1	0	0	2	1	1	1	4	1	1	0	0	2	1	1	1	4	1	1	0	0	2	1	1	1	4
592	1	gi|24582272|ref|NP_609058.2|	24582272		1.7	1430	159053	transport and golgi organization 1, isoform A [Drosophila melanogaster]_x0001_gi|320544607|ref|NP_723198.2| transport and golgi organization 1, isoform C [Drosophila melanogaster]	11	11	1	3	1	0	0	1	1	1	2	2	3	1	0	0	1	1	1	2	2	3	1	0	0	1	1	1	2	2
606	1	gi|24583396|ref|NP_723578.1|	24583396		7.6	1051	116574	CG31716, isoform A [Drosophila melanogaster]_x0001_gi|24583398|ref|NP_723579.1| CG31716, isoform B [Drosophila melanogaster]_x0001_gi|24583400|ref|NP_723580.1| CG31716, isoform C [Drosophila melanogaster]_x0001_gi|24583402|ref|NP_723581.1| CG31716, isoform D [Drosophila melanogaster]_x0001_gi|24583404|ref|NP_723582.1| CG31716, isoform E [Drosophila melanogaster]	11	11	1	7	1	0	2	0	0	0	1	0	7	1	0	2	0	0	0	1	0	7	1	0	2	0	0	0	1	0
606.01	1	gi|24583406|ref|NP_723583.1|	24583406	redundant	7.6	1047	116190	CG31716, isoform G [Drosophila melanogaster]_x0001_gi|320544908|ref|NP_001188777.1| CG31716, isoform I [Drosophila melanogaster]	11	11	1	7	1	0	2	0	0	0	1	0	7	1	0	2	0	0	0	1	0	7	1	0	2	0	0	0	1	0
606.02	1	gi|320544906|ref|NP_001188776.1|	320544906	redundant	7.6	1059	117274	CG31716, isoform H [Drosophila melanogaster]	11	11	1	7	1	0	2	0	0	0	1	0	7	1	0	2	0	0	0	1	0	7	1	0	2	0	0	0	1	0
608	1	gi|24583513|ref|NP_609444.1|	24583513		13	247	27667	CG6750 [Drosophila melanogaster]	11	11	1	4	0	0	0	0	2	1	2	2	4	0	0	0	0	2	1	2	2	4	0	0	0	0	2	1	2	2
664	1	gi|24641342|ref|NP_572736.1|	24641342		4.6	901	101544	CG1703 [Drosophila melanogaster]	11	11	1	1	1	0	1	0	4	1	1	2	1	1	0	1	0	4	1	1	2	1	1	0	1	0	4	1	1	2
727	1	gi|24646365|ref|NP_524330.2|	24646365		4.6	702	78682	members only [Drosophila melanogaster]	11	11	1	1	1	0	0	0	2	1	3	3	1	1	0	0	0	2	1	3	3	1	1	0	0	0	2	1	3	3
761	1	gi|24649524|ref|NP_651208.1|	24649524		5.1	447	50490	CG5991, isoform A [Drosophila melanogaster]_x0001_gi|24649526|ref|NP_732948.1| CG5991, isoform B [Drosophila melanogaster]_x0001_gi|24649528|ref|NP_732949.1| CG5991, isoform C [Drosophila melanogaster]	11	11	1	1	1	0	2	1	1	2	1	2	1	1	0	2	1	1	2	1	2	1	1	0	2	1	1	2	1	2
792	1	gi|24653139|ref|NP_610805.1|	24653139		16.7	299	31910	CG8778 [Drosophila melanogaster]	11	11	1	0	1	0	0	2	2	3	1	2	0	1	0	0	2	2	3	1	2	0	1	0	0	2	2	3	1	2
816	1	gi|24657265|ref|NP_523916.2|	24657265		14.2	597	67852	Ras opposite [Drosophila melanogaster]	11	11	1	1	1	0	0	2	3	1	1	2	1	1	0	0	2	3	1	1	2	1	1	0	0	2	3	1	1	2
862	1	gi|24667955|ref|NP_730611.1|	24667955		4	670	75947	acetyl coenzyme A synthase, isoform A [Drosophila melanogaster]	11	11	1	0	1	0	1	0	3	0	1	5	0	1	0	1	0	3	0	1	5	0	1	0	1	0	3	0	1	5
864	1	gi|24668018|ref|NP_649305.1|	24668018		3.4	1291	147265	CG7324 [Drosophila melanogaster]	11	11	1	1	1	0	1	1	1	1	2	3	1	1	0	1	1	1	1	2	3	1	1	0	1	1	1	1	2	3
871	1	gi|24762707|ref|NP_611955.2|	24762707		7.3	657	75012	CG4806 [Drosophila melanogaster]	11	11	1	0	2	0	0	2	3	2	2	0	0	2	0	0	2	3	2	2	0	0	2	0	0	2	3	2	2	0
938	1	gi|386769341|ref|NP_001245944.1|	386769341		11.5	650	71847	protein phosphatase 2A at 29B, isoform D [Drosophila melanogaster]	11	11	1	1	1	1	0	0	1	0	0	7	1	1	1	0	0	1	0	0	7	1	1	1	0	0	1	0	0	7
938.01	1	gi|78706844|ref|NP_001027225.1|	78706844	redundant	12.7	591	65425	protein phosphatase 2A at 29B, isoform C [Drosophila melanogaster]_x0001_gi|78706846|ref|NP_001027226.1| protein phosphatase 2A at 29B, isoform B [Drosophila melanogaster]_x0001_gi|78706848|ref|NP_001027227.1| protein phosphatase 2A at 29B, isoform A [Drosophila melanogaster]	11	11	1	1	1	1	0	0	1	0	0	7	1	1	1	0	0	1	0	0	7	1	1	1	0	0	1	0	0	7
47	1	gi|116007908|ref|NP_001036652.1|	116007908		14.7	407	45986	mitochondrial ribosomal protein S5, isoform C [Drosophila melanogaster]_x0001_gi|116007910|ref|NP_001036653.1| mitochondrial ribosomal protein S5, isoform A [Drosophila melanogaster]	10	10	1	2	2	0	0	1	2	2	1	0	2	2	0	0	1	2	2	1	0	2	2	0	0	1	2	2	1	0
52	1	gi|161076411|ref|NP_001097228.1|	161076411		4.8	1035	114837	lipin, isoform B [Drosophila melanogaster]_x0001_gi|320543642|ref|NP_001188882.1| lipin, isoform K [Drosophila melanogaster]	10	10	1	0	3	0	0	1	2	2	1	1	0	3	0	0	1	2	2	1	1	0	3	0	0	1	2	2	1	1
52.01	1	gi|22026837|ref|NP_610359.2|	22026837	redundant	4.6	1089	120909	lipin, isoform A [Drosophila melanogaster]_x0001_gi|320543646|ref|NP_001188884.1| lipin, isoform M [Drosophila melanogaster]	10	10	1	0	3	0	0	1	2	2	1	1	0	3	0	0	1	2	2	1	1	0	3	0	0	1	2	2	1	1
52.02	1	gi|320543626|ref|NP_001188874.1|	320543626	redundant	4.8	1034	114695	lipin, isoform C [Drosophila melanogaster]	10	10	1	0	3	0	0	1	2	2	1	1	0	3	0	0	1	2	2	1	1	0	3	0	0	1	2	2	1	1
52.03	1	gi|320543628|ref|NP_001188875.1|	320543628	redundant	4.6	1088	120767	lipin, isoform D [Drosophila melanogaster]	10	10	1	0	3	0	0	1	2	2	1	1	0	3	0	0	1	2	2	1	1	0	3	0	0	1	2	2	1	1
52.04	1	gi|320543636|ref|NP_001188879.1|	320543636	redundant	4.8	1043	115609	lipin, isoform H [Drosophila melanogaster]	10	10	1	0	3	0	0	1	2	2	1	1	0	3	0	0	1	2	2	1	1	0	3	0	0	1	2	2	1	1
94	1	gi|17136606|ref|NP_476797.1|	17136606		15.8	297	34440	cdc2 [Drosophila melanogaster]	10	10	1	3	2	0	1	0	1	1	1	1	3	2	0	1	0	1	1	1	1	3	2	0	1	0	1	1	1	1
275	1	gi|17864468|ref|NP_524829.1|	17864468		25.1	259	29225	eukaryotic initiation factor 4E, isoform B [Drosophila melanogaster]_x0001_gi|24661546|ref|NP_729481.1| eukaryotic initiation factor 4E, isoform A [Drosophila melanogaster]_x0001_gi|24661553|ref|NP_729482.1| eukaryotic initiation factor 4E, isoform D [Drosophila melanogaster]_x0001_gi|24661557|ref|NP_729483.1| eukaryotic initiation factor 4E, isoform E [Drosophila melanogaster]_x0001_gi|24661561|…	10	10	1	5	0	0	1	1	1	0	2	0	5	0	0	1	1	1	0	2	0	5	0	0	1	1	1	0	2	0
275.01	1	gi|24661542|ref|NP_729480.1|	24661542	redundant	26.2	248	27828	eukaryotic initiation factor 4E, isoform C [Drosophila melanogaster]	10	10	1	5	0	0	1	1	1	0	2	0	5	0	0	1	1	1	0	2	0	5	0	0	1	1	1	0	2	0
312	1	gi|18859657|ref|NP_573258.1|	18859657		11.8	442	49597	vacuolar protein sorting 4 [Drosophila melanogaster]	10	10	1	1	1	0	0	0	2	3	1	2	1	1	0	0	0	2	3	1	2	1	1	0	0	0	2	3	1	2
321	1	gi|18859949|ref|NP_573082.1|	18859949		6.8	396	45403	CG8578 [Drosophila melanogaster]	10	10	1	2	4	0	1	0	1	1	1	0	2	4	0	1	0	1	1	1	0	2	4	0	1	0	1	1	1	0
330	1	gi|18860063|ref|NP_572686.1|	18860063		20.1	413	47000	Rpt3 [Drosophila melanogaster]	10	8	0.8	1	1	0	0	0	2	4	0	2	1	0	0	0	0	2	4	0	1	1	0	0	0	0	2	4	0	1.083
413	1	gi|19923034|ref|NP_612087.1|	19923034		4.6	592	67769	Sac1, isoform A [Drosophila melanogaster]_x0001_gi|320545398|ref|NP_001189016.1| Sac1, isoform B [Drosophila melanogaster]	10	10	1	0	0	0	0	0	1	1	4	4	0	0	0	0	0	1	1	4	4	0	0	0	0	0	1	1	4	4
419	1	gi|20129237|ref|NP_608885.1|	20129237		15.3	333	38139	CG3756 [Drosophila melanogaster]	10	10	1	0	0	0	0	3	1	2	2	2	0	0	0	0	3	1	2	2	2	0	0	0	0	3	1	2	2	2
460	1	gi|21355533|ref|NP_648367.1|	21355533		6.6	919	102950	CG8108, isoform B [Drosophila melanogaster]_x0001_gi|24662017|ref|NP_729568.1| CG8108, isoform A [Drosophila melanogaster]	10	10	1	0	0	0	0	0	3	3	4	0	0	0	0	0	0	3	3	4	0	0	0	0	0	0	3	3	4	0
468	1	gi|21355973|ref|NP_648206.1|	21355973		9.2	652	71095	CG7185, isoform A [Drosophila melanogaster]	10	10	1	0	1	0	0	0	2	4	3	0	0	1	0	0	0	2	4	3	0	0	1	0	0	0	2	4	3	0
468.01	1	gi|386770785|ref|NP_001246665.1|	386770785	redundant	9.9	605	66127	CG7185, isoform B [Drosophila melanogaster]	10	10	1	0	1	0	0	0	2	4	3	0	0	1	0	0	0	2	4	3	0	0	1	0	0	0	2	4	3	0
521	1	gi|21357743|ref|NP_651605.1|	21357743		5.5	975	110651	CG4849 [Drosophila melanogaster]	10	10	1	0	3	0	0	0	4	1	2	0	0	3	0	0	0	4	1	2	0	0	3	0	0	0	4	1	2	0
535	1	gi|21358101|ref|NP_649690.1|	21358101		7.4	782	87484	CG1104, isoform A [Drosophila melanogaster]_x0001_gi|386765246|ref|NP_001246957.1| CG1104, isoform C [Drosophila melanogaster]	10	10	1	2	1	0	0	0	0	3	1	3	2	1	0	0	0	0	3	1	3	2	1	0	0	0	0	3	1	3
535.01	1	gi|24644717|ref|NP_731124.1|	24644717	redundant	7.8	739	82551	CG1104, isoform B [Drosophila melanogaster]	10	10	1	2	1	0	0	0	0	3	1	3	2	1	0	0	0	0	3	1	3	2	1	0	0	0	0	3	1	3
655	1	gi|24640659|ref|NP_572501.1|	24640659		4.9	425	48288	CG2004 [Drosophila melanogaster]	10	10	1	1	1	0	0	0	3	1	2	2	1	1	0	0	0	3	1	2	2	1	1	0	0	0	3	1	2	2
689	1	gi|24643725|ref|NP_523434.2|	24643725		4.6	560	62884	helicase [Drosophila melanogaster]	10	10	1	2	0	0	1	2	2	1	1	1	2	0	0	1	2	2	1	1	1	2	0	0	1	2	2	1	1	1
716	1	gi|24645604|ref|NP_649979.1|	24645604		8.9	304	33922	CG3940 [Drosophila melanogaster]	10	10	1	5	0	0	1	0	1	1	0	2	5	0	0	1	0	1	1	0	2	5	0	0	1	0	1	1	0	2
723	1	gi|24645995|ref|NP_731596.1|	24645995		24.9	197	20943	jupiter, isoform A [Drosophila melanogaster]	10	10	1	1	1	2	2	2	0	1	1	0	1	1	2	2	2	0	1	1	0	1	1	2	2	2	0	1	1	0
762	1	gi|24649634|ref|NP_651246.2|	24649634		4.9	982	112184	Dis3 [Drosophila melanogaster]	10	10	1	3	2	0	2	2	1	0	0	0	3	2	0	2	2	1	0	0	0	3	2	0	2	2	1	0	0	0
948	1	gi|45550423|ref|NP_610914.2|	45550423		8.1	357	39112	CG16935 [Drosophila melanogaster]	10	10	1	0	1	1	1	1	1	3	0	2	0	1	1	1	1	1	3	0	2	0	1	1	1	1	1	3	0	2
141	1	gi|17137200|ref|NP_477162.1|	17137200		9.9	334	38196	licorne [Drosophila melanogaster]	9	9	1	1	3	0	0	0	0	1	2	2	1	3	0	0	0	0	1	2	2	1	3	0	0	0	0	1	2	2
146	1	gi|17137292|ref|NP_477212.1|	17137292		5.4	1354	148086	adenosine 2, isoform A [Drosophila melanogaster]_x0001_gi|24582109|ref|NP_723146.1| adenosine 2, isoform B [Drosophila melanogaster]_x0001_gi|24582111|ref|NP_723147.1| adenosine 2, isoform C [Drosophila melanogaster]	9	9	1	2	1	0	0	0	2	1	0	3	2	1	0	0	0	2	1	0	3	2	1	0	0	0	2	1	0	3
157	1	gi|17137536|ref|NP_477351.1|	17137536		4.6	823	91838	Sir2 [Drosophila melanogaster]	9	9	1	0	3	0	3	1	0	0	2	0	0	3	0	3	1	0	0	2	0	0	3	0	3	1	0	0	2	0
195	1	gi|17647459|ref|NP_523783.1|	17647459		9.1	505	55200	Prp19 [Drosophila melanogaster]	9	9	1	0	0	0	4	2	2	0	1	0	0	0	0	4	2	2	0	1	0	0	0	0	4	2	2	0	1	0
331	1	gi|18860083|ref|NP_572826.1|	18860083		11.9	429	47282	ade5 [Drosophila melanogaster]	9	9	1	2	0	0	1	1	1	0	1	3	2	0	0	1	1	1	0	1	3	2	0	0	1	1	1	0	1	3
337	1	gi|18921153|ref|NP_572567.1|	18921153		7.9	302	33031	lethal (1) G0320 [Drosophila melanogaster]	9	9	1	0	1	0	0	2	4	1	0	1	0	1	0	0	2	4	1	0	1	0	1	0	0	2	4	1	0	1
341	1	gi|19920436|ref|NP_608490.1|	19920436		12.3	374	41162	CG11377 [Drosophila melanogaster]	9	9	1	2	0	0	2	2	0	1	1	1	2	0	0	2	2	0	1	1	1	2	0	0	2	2	0	1	1	1
375	1	gi|19921674|ref|NP_610192.1|	19921674		5.1	631	73317	PNGase-like, isoform A [Drosophila melanogaster]	9	9	1	0	0	0	1	1	3	0	1	3	0	0	0	1	1	3	0	1	3	0	0	0	1	1	3	0	1	3
375.01	1	gi|28573274|ref|NP_724444.2|	28573274	redundant	5	638	74202	PNGase-like, isoform B [Drosophila melanogaster]	9	9	1	0	0	0	1	1	3	0	1	3	0	0	0	1	1	3	0	1	3	0	0	0	1	1	3	0	1	3
407	1	gi|19922878|ref|NP_611878.1|	19922878		14.5	159	17592	eIF-5A, isoform A [Drosophila melanogaster]_x0001_gi|24762531|ref|NP_726411.1| eIF-5A, isoform B [Drosophila melanogaster]	9	9	1	1	0	0	0	0	2	3	1	2	1	0	0	0	0	2	3	1	2	1	0	0	0	0	2	3	1	2
449	1	gi|21355207|ref|NP_651234.1|	21355207		13.4	179	20305	spase 22/23-subunit, isoform A [Drosophila melanogaster]_x0001_gi|386766388|ref|NP_001247279.1| spase 22/23-subunit, isoform B [Drosophila melanogaster]	9	9	1	0	1	0	1	2	1	1	1	2	0	1	0	1	2	1	1	1	2	0	1	0	1	2	1	1	1	2
480	1	gi|21356475|ref|NP_652042.1|	21356475		12.9	186	22031	lethal (3) neo18 [Drosophila melanogaster]	9	9	1	2	1	0	1	1	1	0	2	1	2	1	0	1	1	1	0	2	1	2	1	0	1	1	1	0	2	1
485	1	gi|21356717|ref|NP_650780.1|	21356717		28	107	12569	mitochondrial ribosomal protein L55 [Drosophila melanogaster]	9	9	1	1	1	0	0	0	4	2	1	0	1	1	0	0	0	4	2	1	0	1	1	0	0	0	4	2	1	0
507	1	gi|21357445|ref|NP_650253.1|	21357445		11.1	532	58851	CG12360, isoform A [Drosophila melanogaster]_x0001_gi|24646455|ref|NP_731765.1| CG12360, isoform B [Drosophila melanogaster]	9	9	1	0	0	0	2	4	2	0	0	1	0	0	0	2	4	2	0	0	1	0	0	0	2	4	2	0	0	1
540	1	gi|21358201|ref|NP_650318.1|	21358201		8.9	508	55535	dipeptidase B, isoform A [Drosophila melanogaster]_x0001_gi|24646701|ref|NP_731863.1| dipeptidase B, isoform B [Drosophila melanogaster]_x0001_gi|24646703|ref|NP_731864.1| dipeptidase B, isoform C [Drosophila melanogaster]	9	9	1	1	2	0	0	1	1	3	0	1	1	2	0	0	1	1	3	0	1	1	2	0	0	1	1	3	0	1
555	1	gi|22024248|ref|NP_611694.2|	22024248		9.8	529	59129	Ugt58Fa [Drosophila melanogaster]	9	9	1	0	1	0	0	0	0	1	3	4	0	1	0	0	0	0	1	3	4	0	1	0	0	0	0	1	3	4
620	1	gi|24584671|ref|NP_523585.2|	24584671		13.2	468	53735	vacuolar H[+]-ATPase SFD subunit, isoform A [Drosophila melanogaster]	9	9	1	2	1	0	0	1	2	0	1	2	2	1	0	0	1	2	0	1	2	2	1	0	0	1	2	0	1	2
620.01	1	gi|24584673|ref|NP_723992.1|	24584673	redundant	11.4	542	62073	vacuolar H[+]-ATPase SFD subunit, isoform B [Drosophila melanogaster]	9	9	1	2	1	0	0	1	2	0	1	2	2	1	0	0	1	2	0	1	2	2	1	0	0	1	2	0	1	2
620.02	1	gi|24584675|ref|NP_723993.1|	24584675	redundant	14.1	441	50729	vacuolar H[+]-ATPase SFD subunit, isoform D [Drosophila melanogaster]	9	9	1	2	1	0	0	1	2	0	1	2	2	1	0	0	1	2	0	1	2	2	1	0	0	1	2	0	1	2
644	1	gi|24639402|ref|NP_477494.2|	24639402		6.7	1042	117453	female sterile (1) Yb [Drosophila melanogaster]	9	9	1	3	2	0	0	0	1	2	1	0	3	2	0	0	0	1	2	1	0	3	2	0	0	0	1	2	1	0
661	1	gi|24641266|ref|NP_572711.2|	24641266		3.3	943	102113	CG1737 [Drosophila melanogaster]	9	9	1	3	1	0	3	2	0	0	0	0	3	1	0	3	2	0	0	0	0	3	1	0	3	2	0	0	0	0
666	1	gi|24641480|ref|NP_572779.2|	24641480		3.6	1129	130447	ubiquitin-specific protease 7 [Drosophila melanogaster]	9	9	1	0	2	0	0	0	3	0	1	3	0	2	0	0	0	3	0	1	3	0	2	0	0	0	3	0	1	3
692	1	gi|24644197|ref|NP_649527.1|	24644197		17.1	216	23634	CG11999 [Drosophila melanogaster]	9	9	1	1	2	0	2	1	1	0	2	0	1	2	0	2	1	1	0	2	0	1	2	0	2	1	1	0	2	0
730	1	gi|24646383|ref|NP_650227.1|	24646383		26.4	110	12062	CG12279 [Drosophila melanogaster]	9	9	1	0	0	0	0	0	2	4	0	3	0	0	0	0	0	2	4	0	3	0	0	0	0	0	2	4	0	3
752	1	gi|24649014|ref|NP_732744.1|	24649014		12.1	437	49857	AP-50, isoform A [Drosophila melanogaster]_x0001_gi|28571823|ref|NP_651049.3| AP-50, isoform B [Drosophila melanogaster]_x0001_gi|281362279|ref|NP_001163686.1| AP-50, isoform C [Drosophila melanogaster]	9	9	1	0	1	0	0	0	0	1	2	5	0	1	0	0	0	0	1	2	5	0	1	0	0	0	0	1	2	5
772	1	gi|24651109|ref|NP_651715.1|	24651109		17.8	202	23391	CG7593 [Drosophila melanogaster]	9	9	1	3	0	0	0	1	2	2	1	0	3	0	0	0	1	2	2	1	0	3	0	0	0	1	2	2	1	0
853	1	gi|24666371|ref|NP_652671.1|	24666371		8.2	961	103591	caprin [Drosophila melanogaster]	9	9	1	0	0	3	2	1	1	1	1	0	0	0	3	2	1	1	1	1	0	0	0	3	2	1	1	1	1	0
879	1	gi|281361391|ref|NP_731293.3|	281361391		5.5	1735	187863	polychaetoid, isoform J [Drosophila melanogaster]	9	9	1	1	0	0	0	0	2	3	3	0	1	0	0	0	0	2	3	3	0	1	0	0	0	0	2	3	3	0
949	1	gi|45550461|ref|NP_611379.2|	45550461		12.4	186	20652	CG15098 [Drosophila melanogaster]	9	9	1	1	3	0	1	1	2	1	0	0	1	3	0	1	1	2	1	0	0	1	3	0	1	1	2	1	0	0
5	1	CONT_044		contaminant	17.7	480	53035	keratin, type II, KRT2.13 [Ovis aries].	8	1	0.125	0	0	6	0	0	0	0	2	0	0	0	1	0	0	0	0	0	0	0	0	2.083	0	0	0	0	0	0	CONT_041, CONT_044, CONT_120, CONT_140, CONT_173, CONT_174
61	1	gi|161078688|ref|NP_001097946.1|	161078688		1.8	1703	188739	without children, isoform B [Drosophila melanogaster]	8	8	1	2	0	0	0	0	1	0	5	0	2	0	0	0	0	1	0	5	0	2	0	0	0	0	1	0	5	0
61.01	1	gi|24650584|ref|NP_524886.2|	24650584	redundant	1.8	1688	187396	without children, isoform A [Drosophila melanogaster]	8	8	1	2	0	0	0	0	1	0	5	0	2	0	0	0	0	1	0	5	0	2	0	0	0	0	1	0	5	0
85	1	gi|17136446|ref|NP_476708.1|	17136446		5	1129	128445	RNA polymerase I 135kD subunit [Drosophila melanogaster]	8	8	1	0	0	0	0	0	3	0	1	4	0	0	0	0	0	3	0	1	4	0	0	0	0	0	3	0	1	4
160	1	gi|17137576|ref|NP_477377.1|	17137576		10.6	406	45708	CG4882 [Drosophila melanogaster]	8	8	1	0	2	0	0	0	2	2	1	1	0	2	0	0	0	2	2	1	1	0	2	0	0	0	2	2	1	1
163	1	gi|17137584|ref|NP_477381.1|	17137584		7.4	326	37416	Bub3 [Drosophila melanogaster]	8	8	1	2	1	0	0	0	2	1	2	0	2	1	0	0	0	2	1	2	0	2	1	0	0	0	2	1	2	0
167	1	gi|17137630|ref|NP_477408.1|	17137630		37.1	89	10359	cytoplasmic dynein light chain 2, isoform A [Drosophila melanogaster]_x0001_gi|24580844|ref|NP_722698.1| cytoplasmic dynein light chain 2, isoform B [Drosophila melanogaster]_x0001_gi|386768944|ref|NP_001245836.1| cytoplasmic dynein light chain 2, isoform C [Drosophila melanogaster]	8	8	1	6	0	0	0	0	0	0	0	2	6	0	0	0	0	0	0	0	2	6	0	0	0	0	0	0	0	2
167.01	1	gi|17933574|ref|NP_525075.1|	17933574	redundant	37.1	89	10375	cut up, isoform A [Drosophila melanogaster]_x0001_gi|24639734|ref|NP_726942.1| cut up, isoform B [Drosophila melanogaster]_x0001_gi|24639736|ref|NP_726943.1| cut up, isoform C [Drosophila melanogaster]_x0001_gi|24639738|ref|NP_726944.1| cut up, isoform D [Drosophila melanogaster]_x0001_gi|386763834|ref|NP_001245530.1| cut up, isoform E [Drosophila melanogaster]	8	8	1	6	0	0	0	0	0	0	0	2	6	0	0	0	0	0	0	0	2	6	0	0	0	0	0	0	0	2
245	1	gi|17737855|ref|NP_524284.1|	17737855		17	306	36194	mitochondrial ribosomal protein L19 [Drosophila melanogaster]	8	8	1	0	0	0	0	0	4	3	1	0	0	0	0	0	0	4	3	1	0	0	0	0	0	0	4	3	1	0
301	1	gi|18543299|ref|NP_570027.1|	18543299		9.3	428	49672	tiny tim 50 [Drosophila melanogaster]	8	8	1	1	1	0	0	0	0	1	1	4	1	1	0	0	0	0	1	1	4	1	1	0	0	0	0	1	1	4
356	1	gi|19920826|ref|NP_609034.1|	19920826		4.6	476	52186	Sec61alpha [Drosophila melanogaster]	8	8	1	0	0	0	0	0	2	0	3	3	0	0	0	0	0	2	0	3	3	0	0	0	0	0	2	0	3	3
362	1	gi|19921046|ref|NP_609361.1|	19921046		10.9	256	28936	eEF1delta, isoform B [Drosophila melanogaster]	8	8	1	1	0	0	2	1	1	2	0	1	1	0	0	2	1	1	2	0	1	1	0	0	2	1	1	2	0	1
362.01	1	gi|24583273|ref|NP_723536.1|	24583273	redundant	12.2	229	25845	eEF1delta, isoform A [Drosophila melanogaster]	8	8	1	1	0	0	2	1	1	2	0	1	1	0	0	2	1	1	2	0	1	1	0	0	2	1	1	2	0	1
363	1	gi|19921068|ref|NP_609389.1|	19921068		7	1248	139356	Cullin-associated and neddylation-dissociated 1 [Drosophila melanogaster]	8	8	1	0	1	0	0	2	0	0	3	2	0	1	0	0	2	0	0	3	2	0	1	0	0	2	0	0	3	2
382	1	gi|19921908|ref|NP_610484.1|	19921908		6.9	652	75352	CG8801 [Drosophila melanogaster]	8	8	1	0	2	0	0	0	1	2	3	0	0	2	0	0	0	1	2	3	0	0	2	0	0	0	1	2	3	0
412	1	gi|19923024|ref|NP_612062.1|	19923024		14.9	228	26155	CG13887, isoform B [Drosophila melanogaster]_x0001_gi|24654889|ref|NP_728548.1| CG13887, isoform C [Drosophila melanogaster]	8	8	1	3	1	0	1	1	1	0	0	1	3	1	0	1	1	1	0	0	1	3	1	0	1	1	1	0	0	1
440	1	gi|20130029|ref|NP_611078.1|	20130029		13.9	245	27796	CG8397 [Drosophila melanogaster]	8	8	1	1	2	0	0	0	1	2	1	1	1	2	0	0	0	1	2	1	1	1	2	0	0	0	1	2	1	1
450	1	gi|21355217|ref|NP_651245.1|	21355217		3.4	1430	159807	CG5728 [Drosophila melanogaster]	8	8	1	0	1	0	0	1	3	0	2	1	0	1	0	0	1	3	0	2	1	0	1	0	0	1	3	0	2	1
457	1	gi|21355335|ref|NP_648944.1|	21355335		9	532	57808	CG6664, isoform A [Drosophila melanogaster]_x0001_gi|24665711|ref|NP_730232.1| CG6664, isoform B [Drosophila melanogaster]_x0001_gi|24665715|ref|NP_730233.1| CG6664, isoform C [Drosophila melanogaster]	8	8	1	0	2	0	1	1	2	0	2	0	0	2	0	1	1	2	0	2	0	0	2	0	1	1	2	0	2	0
457.01	1	gi|85816228|ref|NP_730234.2|	85816228	redundant	8.4	571	62471	CG6664, isoform D [Drosophila melanogaster]	8	8	1	0	2	0	1	1	2	0	2	0	0	2	0	1	1	2	0	2	0	0	2	0	1	1	2	0	2	0
473	1	gi|21356165|ref|NP_651972.1|	21356165		16.4	159	18919	pdsw, isoform A [Drosophila melanogaster]_x0001_gi|24581441|ref|NP_722908.1| pdsw, isoform B [Drosophila melanogaster]	8	8	1	2	1	0	1	1	1	1	1	0	2	1	0	1	1	1	1	1	0	2	1	0	1	1	1	1	1	0
478	1	gi|21356395|ref|NP_648923.1|	21356395		8.1	332	37793	nudC, isoform A [Drosophila melanogaster]_x0001_gi|386771288|ref|NP_001246805.1| nudC, isoform B [Drosophila melanogaster]	8	8	1	5	0	0	0	0	0	0	2	1	5	0	0	0	0	0	0	2	1	5	0	0	0	0	0	0	2	1
544	1	gi|21358499|ref|NP_649017.1|	21358499		19.2	504	53086	CG7430 [Drosophila melanogaster]	8	8	1	6	1	0	0	0	0	0	0	1	6	1	0	0	0	0	0	0	1	6	1	0	0	0	0	0	0	1
548	1	gi|21687222|ref|NP_611022.2|	21687222		12.7	166	18566	mitochondrial ribosomal protein L41 [Drosophila melanogaster]	8	8	1	0	0	0	0	0	2	4	2	0	0	0	0	0	0	2	4	2	0	0	0	0	0	0	2	4	2	0
570	1	gi|221457882|ref|NP_001138086.1|	221457882		5.4	957	107201	CG42668, isoform E [Drosophila melanogaster]	8	8	1	3	1	0	1	0	0	1	1	1	3	1	0	1	0	0	1	1	1	3	1	0	1	0	0	1	1	1
570.01	1	gi|24648385|ref|NP_732501.1|	24648385	redundant	8.3	625	70347	CG42668, isoform D [Drosophila melanogaster]	8	8	1	3	1	0	1	0	0	1	1	1	3	1	0	1	0	0	1	1	1	3	1	0	1	0	0	1	1	1
570.02	1	gi|281362126|ref|NP_650878.4|	281362126	redundant	6.4	816	91650	CG42668, isoform H [Drosophila melanogaster]	8	8	1	3	1	0	1	0	0	1	1	1	3	1	0	1	0	0	1	1	1	3	1	0	1	0	0	1	1	1
570.03	1	gi|281362128|ref|NP_732499.4|	281362128	redundant	6.5	798	89537	CG42668, isoform F [Drosophila melanogaster]	8	8	1	3	1	0	1	0	0	1	1	1	3	1	0	1	0	0	1	1	1	3	1	0	1	0	0	1	1	1
570.04	1	gi|281362130|ref|NP_732500.5|	281362130	redundant	5.4	958	107264	CG42668, isoform G [Drosophila melanogaster]	8	8	1	3	1	0	1	0	0	1	1	1	3	1	0	1	0	0	1	1	1	3	1	0	1	0	0	1	1	1
570.05	1	gi|320543088|ref|NP_001189251.1|	320543088	redundant	5.4	956	104572	CG42668, isoform K [Drosophila melanogaster]_x0001_gi|320543090|ref|NP_001189252.1| CG42668, isoform L [Drosophila melanogaster]	8	8	1	3	1	0	1	0	0	1	1	1	3	1	0	1	0	0	1	1	1	3	1	0	1	0	0	1	1	1
570.06	1	gi|386766133|ref|NP_001189250.2|	386766133	redundant	5.3	990	108334	CG42668, isoform M [Drosophila melanogaster]	8	8	1	3	1	0	1	0	0	1	1	1	3	1	0	1	0	0	1	1	1	3	1	0	1	0	0	1	1	1
570.07	1	gi|386766135|ref|NP_001189249.2|	386766135	redundant	6.4	817	91713	CG42668, isoform N [Drosophila melanogaster]	8	8	1	3	1	0	1	0	0	1	1	1	3	1	0	1	0	0	1	1	1	3	1	0	1	0	0	1	1	1
636	1	gi|24586133|ref|NP_610253.1|	24586133		9.3	421	46521	CG17002, isoform B [Drosophila melanogaster]	8	8	1	0	1	0	2	2	0	0	2	1	0	1	0	2	2	0	0	2	1	0	1	0	2	2	0	0	2	1
636.01	1	gi|320543605|ref|NP_001188871.1|	320543605	redundant	9.7	404	44402	CG17002, isoform C [Drosophila melanogaster]	8	8	1	0	1	0	2	2	0	0	2	1	0	1	0	2	2	0	0	2	1	0	1	0	2	2	0	0	2	1
636.02	1	gi|320543607|ref|NP_001188872.1|	320543607	redundant	9.4	417	46052	CG17002, isoform D [Drosophila melanogaster]	8	8	1	0	1	0	2	2	0	0	2	1	0	1	0	2	2	0	0	2	1	0	1	0	2	2	0	0	2	1
649	1	gi|24640344|ref|NP_572387.1|	24640344		6.8	1000	109054	CG1677, isoform A [Drosophila melanogaster]_x0001_gi|24640346|ref|NP_727178.1| CG1677, isoform B [Drosophila melanogaster]	8	8	1	3	3	0	0	0	0	1	1	0	3	3	0	0	0	0	1	1	0	3	3	0	0	0	0	1	1	0
712	1	gi|24645465|ref|NP_731390.1|	24645465		3.8	784	86262	Unc-115b, isoform C [Drosophila melanogaster]	8	8	1	4	1	0	0	0	0	1	1	1	4	1	0	0	0	0	1	1	1	4	1	0	0	0	0	1	1	1
712.01	1	gi|24645467|ref|NP_731391.1|	24645467	redundant	3.9	768	84332	Unc-115b, isoform A [Drosophila melanogaster]_x0001_gi|281361485|ref|NP_001163575.1| Unc-115a, isoform D [Drosophila melanogaster]_x0001_gi|320542569|ref|NP_001189204.1| Unc-115b, isoform E [Drosophila melanogaster]	8	8	1	4	1	0	0	0	0	1	1	1	4	1	0	0	0	0	1	1	1	4	1	0	0	0	0	1	1	1
712.02	1	gi|281361481|ref|NP_001163573.1|	281361481	redundant	3.6	844	93911	Unc-115a, isoform B [Drosophila melanogaster]	8	8	1	4	1	0	0	0	0	1	1	1	4	1	0	0	0	0	1	1	1	4	1	0	0	0	0	1	1	1
712.03	1	gi|281361483|ref|NP_001163574.1|	281361483	redundant	3.6	839	93439	Unc-115a, isoform C [Drosophila melanogaster]	8	8	1	4	1	0	0	0	0	1	1	1	4	1	0	0	0	0	1	1	1	4	1	0	0	0	0	1	1	1
712.04	1	gi|28573136|ref|NP_731392.2|	28573136	redundant	4	749	82144	Unc-115b, isoform B [Drosophila melanogaster]	8	8	1	4	1	0	0	0	0	1	1	1	4	1	0	0	0	0	1	1	1	4	1	0	0	0	0	1	1	1
712.05	1	gi|28573138|ref|NP_731389.2|	28573138	redundant	3.9	760	83602	Unc-115b, isoform D [Drosophila melanogaster]	8	8	1	4	1	0	0	0	0	1	1	1	4	1	0	0	0	0	1	1	1	4	1	0	0	0	0	1	1	1
712.06	1	gi|45550723|ref|NP_649930.4|	45550723	redundant	3.7	806	89599	Unc-115a, isoform A [Drosophila melanogaster]	8	8	1	4	1	0	0	0	0	1	1	1	4	1	0	0	0	0	1	1	1	4	1	0	0	0	0	1	1	1
798	1	gi|24653912|ref|NP_611051.2|	24653912		5.9	438	48111	CG8207 [Drosophila melanogaster]	8	8	1	0	1	0	1	1	1	1	2	1	0	1	0	1	1	1	1	2	1	0	1	0	1	1	1	1	2	1
805	1	gi|24655085|ref|NP_523784.2|	24655085		6.6	647	71131	phosphoenolpyruvate carboxykinase, isoform A [Drosophila melanogaster]	8	8	1	0	0	0	0	0	3	3	0	2	0	0	0	0	0	3	3	0	2	0	0	0	0	0	3	3	0	2
845	1	gi|24664387|ref|NP_524075.2|	24664387		15.3	333	37325	mitochondrial ribosomal protein L39 [Drosophila melanogaster]	8	8	1	0	0	0	1	1	1	3	2	0	0	0	0	1	1	1	3	2	0	0	0	0	1	1	1	3	2	0
861	1	gi|24667554|ref|NP_649234.1|	24667554		13.5	416	46823	CG6020 [Drosophila melanogaster]	8	8	1	1	1	0	0	0	2	1	0	3	1	1	0	0	0	2	1	0	3	1	1	0	0	0	2	1	0	3
897	1	gi|28571808|ref|NP_732694.2|	28571808		5.3	680	76929	pitchoune, isoform B [Drosophila melanogaster]_x0001_gi|28571809|ref|NP_524446.3| pitchoune, isoform A [Drosophila melanogaster]	8	8	1	1	1	0	0	0	2	0	1	3	1	1	0	0	0	2	0	1	3	1	1	0	0	0	2	0	1	3
899	1	gi|28571872|ref|NP_651323.3|	28571872		10.2	206	23693	baiser [Drosophila melanogaster]	8	8	1	2	0	0	0	0	1	2	1	2	2	0	0	0	0	1	2	1	2	2	0	0	0	0	1	2	1	2
933	1	gi|320546077|ref|NP_001189137.1|	320546077		2.5	1412	156322	CG42674, isoform E [Drosophila melanogaster]	8	8	1	1	1	0	1	1	2	1	1	0	1	1	0	1	1	2	1	1	0	1	1	0	1	1	2	1	1	0
66	1	gi|17136246|ref|NP_476594.1|	17136246		10.6	321	37214	infertile crescent [Drosophila melanogaster]	7	7	1	0	1	0	0	0	4	1	0	1	0	1	0	0	0	4	1	0	1	0	1	0	0	0	4	1	0	1
86	1	gi|17136452|ref|NP_476712.1|	17136452		4.5	596	66071	Ran GTPase activating protein [Drosophila melanogaster]	7	7	1	0	0	0	1	2	0	0	3	1	0	0	0	1	2	0	0	3	1	0	0	0	1	2	0	0	3	1
87	1	gi|17136496|ref|NP_476735.1|	17136496		30.7	153	15700	superoxide dismutase [Drosophila melanogaster]	7	7	1	2	2	0	1	1	1	0	0	0	2	2	0	1	1	1	0	0	0	2	2	0	1	1	1	0	0	0
116	1	gi|17136888|ref|NP_476967.1|	17136888		15	313	34301	RNA polymerase II elongation factor [Drosophila melanogaster]	7	7	1	2	0	0	1	0	1	2	0	1	2	0	0	1	0	1	2	0	1	2	0	0	1	0	1	2	0	1
119	1	gi|17136932|ref|NP_477002.1|	17136932		19.6	143	16003	mitochondrial acyl carrier protein 1, isoform B [Drosophila melanogaster]	7	7	1	2	1	0	0	0	1	1	0	2	2	1	0	0	0	1	1	0	2	2	1	0	0	0	1	1	0	2
196	1	gi|17647469|ref|NP_524061.1|	17647469		4.3	1265	141219	glued [Drosophila melanogaster]	7	7	1	1	1	0	0	0	1	2	1	1	1	1	0	0	0	1	2	1	1	1	1	0	0	0	1	2	1	1
211	1	gi|17647857|ref|NP_523915.1|	17647857		16.6	331	37174	replication factor C subunit 4 [Drosophila melanogaster]	7	7	1	1	1	0	0	1	3	0	1	0	1	1	0	0	1	3	0	1	0	1	1	0	0	1	3	0	1	0
223	1	gi|17648053|ref|NP_524120.1|	17648053		7.6	408	45191	tumor suppressor protein 101 [Drosophila melanogaster]	7	7	1	1	0	0	0	0	2	1	1	2	1	0	0	0	0	2	1	1	2	1	0	0	0	0	2	1	1	2
243	1	gi|17737775|ref|NP_524237.1|	17737775		11.1	226	26083	vacuolar H[+]-ATPase 26kD E subunit, isoform B [Drosophila melanogaster]_x0001_gi|24644298|ref|NP_730957.1| vacuolar H[+]-ATPase 26kD E subunit, isoform A [Drosophila melanogaster]	7	7	1	0	1	0	0	0	3	1	1	1	0	1	0	0	0	3	1	1	1	0	1	0	0	0	3	1	1	1
378	1	gi|19921728|ref|NP_610269.1|	19921728		4	729	82653	CG11107 [Drosophila melanogaster]	7	7	1	0	0	0	1	1	0	0	2	3	0	0	0	1	1	0	0	2	3	0	0	0	1	1	0	0	2	3
396	1	gi|19922458|ref|NP_611228.1|	19922458		8	690	80442	eIF3-S9, isoform B [Drosophila melanogaster]_x0001_gi|24654452|ref|NP_725691.1| eIF3-S9, isoform A [Drosophila melanogaster]	7	7	1	0	0	0	0	0	1	2	2	2	0	0	0	0	0	1	2	2	2	0	0	0	0	0	1	2	2	2
430	1	gi|20129717|ref|NP_610183.1|	20129717		4.7	699	80237	CG7791 [Drosophila melanogaster]	7	7	1	0	0	0	0	0	1	0	1	5	0	0	0	0	0	1	0	1	5	0	0	0	0	0	1	0	1	5
513	1	gi|21357545|ref|NP_650279.1|	21357545		18.9	280	30707	dicarboxylate carrier 1, isoform A [Drosophila melanogaster]_x0001_gi|24646533|ref|NP_731793.1| dicarboxylate carrier 1, isoform B [Drosophila melanogaster]	7	7	1	0	1	0	0	0	4	0	1	1	0	1	0	0	0	4	0	1	1	0	1	0	0	0	4	0	1	1
523	1	gi|21357815|ref|NP_648747.1|	21357815		3.7	623	69778	CTP synthase, isoform B [Drosophila melanogaster]	7	7	1	0	2	0	0	0	1	2	2	0	0	2	0	0	0	1	2	2	0	0	2	0	0	0	1	2	2	0
523.01	1	gi|24664469|ref|NP_730023.1|	24664469	redundant	3.7	627	69449	CTP synthase, isoform C [Drosophila melanogaster]	7	7	1	0	2	0	0	0	1	2	2	0	0	2	0	0	0	1	2	2	0	0	2	0	0	0	1	2	2	0
558	1	gi|22026966|ref|NP_652027.2|	22026966		9	918	104461	NAT1, isoform B [Drosophila melanogaster]_x0001_gi|24653232|ref|NP_725242.1| NAT1, isoform A [Drosophila melanogaster]	7	7	1	1	0	0	0	4	2	0	0	0	1	0	0	0	4	2	0	0	0	1	0	0	0	4	2	0	0	0
558.01	1	gi|85725014|ref|NP_001033943.1|	85725014	redundant	5.4	1526	166889	NAT1, isoform C, partial [Drosophila melanogaster]	7	7	1	1	0	0	0	4	2	0	0	0	1	0	0	0	4	2	0	0	0	1	0	0	0	4	2	0	0	0
581	1	gi|24580553|ref|NP_722605.1|	24580553		4.3	699	78441	CG3164, isoform A [Drosophila melanogaster]_x0001_gi|85816269|ref|NP_995603.2| CG3164, isoform C [Drosophila melanogaster]	7	7	1	1	1	0	1	0	0	1	2	1	1	1	0	1	0	0	1	2	1	1	1	0	1	0	0	1	2	1
581.01	1	gi|24580555|ref|NP_608494.2|	24580555	redundant	4.3	698	78145	CG3164, isoform B [Drosophila melanogaster]_x0001_gi|85724864|ref|NP_001033865.1| CG3164, isoform D [Drosophila melanogaster]	7	7	1	1	1	0	1	0	0	1	2	1	1	1	0	1	0	0	1	2	1	1	1	0	1	0	0	1	2	1
585	1	gi|24581012|ref|NP_722763.1|	24581012		2.6	1641	188510	tho2, isoform A [Drosophila melanogaster]	7	7	1	2	1	0	0	0	1	0	0	3	2	1	0	0	0	1	0	0	3	2	1	0	0	0	1	0	0	3
585.01	1	gi|281376934|ref|NP_608646.3|	281376934	redundant	2.6	1642	188609	tho2, isoform B [Drosophila melanogaster]	7	7	1	2	1	0	0	0	1	0	0	3	2	1	0	0	0	1	0	0	3	2	1	0	0	0	1	0	0	3
600	1	gi|24583049|ref|NP_523524.2|	24583049		10.8	443	49904	GDP dissociation inhibitor, isoform A [Drosophila melanogaster]_x0001_gi|386769370|ref|NP_001245953.1| GDP dissociation inhibitor, isoform B [Drosophila melanogaster]	7	7	1	0	0	0	1	0	1	2	1	2	0	0	0	1	0	1	2	1	2	0	0	0	1	0	1	2	1	2
621	1	gi|24584683|ref|NP_723996.1|	24584683		3	1409	159884	gluon [Drosophila melanogaster]	7	7	1	0	1	0	0	2	1	0	0	3	0	1	0	0	2	1	0	0	3	0	1	0	0	2	1	0	0	3
643	1	gi|24639372|ref|NP_570011.1|	24639372		15.2	269	29947	CG8636 [Drosophila melanogaster]	7	7	1	0	0	0	1	0	1	4	1	0	0	0	0	1	0	1	4	1	0	0	0	0	1	0	1	4	1	0
658	1	gi|24640849|ref|NP_572573.1|	24640849		7.7	574	64662	Lysyl-tRNA synthetase, isoform A [Drosophila melanogaster]	7	7	1	0	0	0	1	0	1	2	1	2	0	0	0	1	0	1	2	1	2	0	0	0	1	0	1	2	1	2
658.01	1	gi|24640851|ref|NP_727353.1|	24640851	redundant	7.2	607	68505	Lysyl-tRNA synthetase, isoform B [Drosophila melanogaster]_x0001_gi|320541906|ref|NP_001188571.1| Lysyl-tRNA synthetase, isoform C [Drosophila melanogaster]	7	7	1	0	0	0	1	0	1	2	1	2	0	0	0	1	0	1	2	1	2	0	0	0	1	0	1	2	1	2
694	1	gi|24644244|ref|NP_651978.2|	24644244		8.9	438	49644	histone deacetylase 3 [Drosophila melanogaster]	7	7	1	3	1	0	1	0	0	0	1	1	3	1	0	1	0	0	0	1	1	3	1	0	1	0	0	0	1	1
699	1	gi|24644917|ref|NP_524270.2|	24644917		10.4	395	45270	mitochondrial ribosomal protein S9 [Drosophila melanogaster]	7	7	1	3	0	0	0	0	0	1	2	1	3	0	0	0	0	0	1	2	1	3	0	0	0	0	0	1	2	1
743	1	gi|24648138|ref|NP_650786.2|	24648138		5.4	459	52876	CG11779, isoform A [Drosophila melanogaster]	7	7	1	0	1	0	0	1	1	2	1	1	0	1	0	0	1	1	2	1	1	0	1	0	0	1	1	2	1	1
743.01	1	gi|24648140|ref|NP_732403.1|	24648140	redundant	5.8	428	48927	CG11779, isoform B [Drosophila melanogaster]	7	7	1	0	1	0	0	1	1	2	1	1	0	1	0	0	1	1	2	1	1	0	1	0	0	1	1	2	1	1
754	1	gi|24649072|ref|NP_651066.2|	24649072		11.2	356	39562	CG6937 [Drosophila melanogaster]	7	7	1	0	1	0	0	1	1	2	2	0	0	1	0	0	1	1	2	2	0	0	1	0	0	1	1	2	2	0
763	1	gi|24649844|ref|NP_733060.1|	24649844		7.1	536	60442	CG31120, isoform B [Drosophila melanogaster]	7	7	1	1	0	0	0	1	1	0	2	2	1	0	0	0	1	1	0	2	2	1	0	0	0	1	1	0	2	2
781	1	gi|24651753|ref|NP_524612.2|	24651753		1.5	2778	311144	fat facets, isoform A [Drosophila melanogaster]	7	7	1	0	0	0	0	0	1	0	2	4	0	0	0	0	0	1	0	2	4	0	0	0	0	0	1	0	2	4
781.01	1	gi|24651755|ref|NP_733455.1|	24651755	redundant	1.5	2711	304081	fat facets, isoform C [Drosophila melanogaster]	7	7	1	0	0	0	0	0	1	0	2	4	0	0	0	0	0	1	0	2	4	0	0	0	0	0	1	0	2	4
781.02	1	gi|386766827|ref|NP_001247387.1|	386766827	redundant	1.5	2773	310599	fat facets, isoform D [Drosophila melanogaster]_x0001_gi|386766833|ref|NP_001247390.1| fat facets, isoform G [Drosophila melanogaster]	7	7	1	0	0	0	0	0	1	0	2	4	0	0	0	0	0	1	0	2	4	0	0	0	0	0	1	0	2	4
781.03	1	gi|386766829|ref|NP_001247388.1|	386766829	redundant	1.5	2761	309938	fat facets, isoform E [Drosophila melanogaster]	7	7	1	0	0	0	0	0	1	0	2	4	0	0	0	0	0	1	0	2	4	0	0	0	0	0	1	0	2	4
781.04	1	gi|386766831|ref|NP_001247389.1|	386766831	redundant	1.5	2756	309393	fat facets, isoform F [Drosophila melanogaster]	7	7	1	0	0	0	0	0	1	0	2	4	0	0	0	0	0	1	0	2	4	0	0	0	0	0	1	0	2	4
795	1	gi|24653514|ref|NP_523735.2|	24653514		13.2	371	41602	cysteine proteinase-1, isoform C [Drosophila melanogaster]	7	7	1	0	0	0	2	1	0	2	0	2	0	0	0	2	1	0	2	0	2	0	0	0	2	1	0	2	0	2
795.01	1	gi|24653516|ref|NP_725347.1|	24653516	redundant	14.4	341	37972	cysteine proteinase-1, isoform A [Drosophila melanogaster]_x0001_gi|24653518|ref|NP_725348.1| cysteine proteinase-1, isoform B [Drosophila melanogaster]	7	7	1	0	0	0	2	1	0	2	0	2	0	0	0	2	1	0	2	0	2	0	0	0	2	1	0	2	0	2
795.02	1	gi|320543907|ref|NP_001188921.1|	320543907	redundant	19.7	249	27042	cysteine proteinase-1, isoform D [Drosophila melanogaster]	7	7	1	0	0	0	2	1	0	2	0	2	0	0	0	2	1	0	2	0	2	0	0	0	2	1	0	2	0	2
831	1	gi|24660640|ref|NP_524756.2|	24660640		5.3	700	77612	Smt3 activating enzyme 2 [Drosophila melanogaster]	7	7	1	1	0	0	1	2	0	0	1	2	1	0	0	1	2	0	0	1	2	1	0	0	1	2	0	0	1	2
854	1	gi|24666513|ref|NP_649069.2|	24666513		13	414	45367	CG3902 [Drosophila melanogaster]	7	7	1	3	0	0	0	0	0	0	1	3	3	0	0	0	0	0	0	1	3	3	0	0	0	0	0	0	1	3
888	1	gi|281363794|ref|NP_001163208.1|	281363794		5.4	1141	124627	par-1, isoform P [Drosophila melanogaster]	7	7	1	1	1	0	0	1	1	2	1	0	1	1	0	0	1	1	2	1	0	1	1	0	0	1	1	2	1	0
888.01	1	gi|281363796|ref|NP_001163209.1|	281363796	redundant	5.9	1046	113697	par-1, isoform R [Drosophila melanogaster]	7	7	1	1	1	0	0	1	1	2	1	0	1	1	0	0	1	1	2	1	0	1	1	0	0	1	1	2	1	0
888.02	1	gi|281363798|ref|NP_001163210.1|	281363798	redundant	7.5	827	88551	par-1, isoform S [Drosophila melanogaster]	7	7	1	1	1	0	0	1	1	2	1	0	1	1	0	0	1	1	2	1	0	1	1	0	0	1	1	2	1	0
888.03	1	gi|281363800|ref|NP_001163211.1|	281363800	redundant	5.9	1058	114901	par-1, isoform T [Drosophila melanogaster]	7	7	1	1	1	0	0	1	1	2	1	0	1	1	0	0	1	1	2	1	0	1	1	0	0	1	1	2	1	0
888.04	1	gi|45552731|ref|NP_995890.1|	45552731	redundant	6.2	993	107761	par-1, isoform O [Drosophila melanogaster]_x0001_gi|45552733|ref|NP_995891.1| par-1, isoform J [Drosophila melanogaster]_x0001_gi|45552735|ref|NP_995892.1| par-1, isoform I [Drosophila melanogaster]_x0001_gi|45552737|ref|NP_995893.1| par-1, isoform H [Drosophila melanogaster]	7	7	1	1	1	0	0	1	1	2	1	0	1	1	0	0	1	1	2	1	0	1	1	0	0	1	1	2	1	0
888.05	1	gi|45552739|ref|NP_995894.1|	45552739	redundant	5.4	1138	124341	par-1, isoform G [Drosophila melanogaster]	7	7	1	1	1	0	0	1	1	2	1	0	1	1	0	0	1	1	2	1	0	1	1	0	0	1	1	2	1	0
888.06	1	gi|45552741|ref|NP_995895.1|	45552741	redundant	5.8	1060	115186	par-1, isoform C [Drosophila melanogaster]_x0001_gi|45552747|ref|NP_995898.1| par-1, isoform D [Drosophila melanogaster]_x0001_gi|62471747|ref|NP_001014541.1| par-1, isoform M [Drosophila melanogaster]	7	7	1	1	1	0	0	1	1	2	1	0	1	1	0	0	1	1	2	1	0	1	1	0	0	1	1	2	1	0
888.07	1	gi|45552743|ref|NP_995896.1|	45552743	redundant	6	1033	112174	par-1, isoform E [Drosophila melanogaster]	7	7	1	1	1	0	0	1	1	2	1	0	1	1	0	0	1	1	2	1	0	1	1	0	0	1	1	2	1	0
888.08	1	gi|45552745|ref|NP_995897.1|	45552745	redundant	5.6	1098	118781	par-1, isoform F [Drosophila melanogaster]	7	7	1	1	1	0	0	1	1	2	1	0	1	1	0	0	1	1	2	1	0	1	1	0	0	1	1	2	1	0
888.09	1	gi|45552749|ref|NP_995899.1|	45552749	redundant	6.9	905	97706	par-1, isoform B [Drosophila melanogaster]	7	7	1	1	1	0	0	1	1	2	1	0	1	1	0	0	1	1	2	1	0	1	1	0	0	1	1	2	1	0
888.1	1	gi|45552751|ref|NP_995900.1|	45552751	redundant	6.6	938	101504	par-1, isoform A [Drosophila melanogaster]_x0001_gi|386768298|ref|NP_001246422.1| par-1, isoform U [Drosophila melanogaster]	7	7	1	1	1	0	0	1	1	2	1	0	1	1	0	0	1	1	2	1	0	1	1	0	0	1	1	2	1	0
888.11	1	gi|62471745|ref|NP_001014540.1|	62471745	redundant	7.4	833	89338	par-1, isoform N [Drosophila melanogaster]_x0001_gi|62471749|ref|NP_001014542.1| par-1, isoform L [Drosophila melanogaster]	7	7	1	1	1	0	0	1	1	2	1	0	1	1	0	0	1	1	2	1	0	1	1	0	0	1	1	2	1	0
891	1	gi|281364426|ref|NP_001162875.1|	281364426		5.8	607	65445	Rtnl1, isoform H [Drosophila melanogaster]	7	7	1	1	2	0	1	0	0	1	1	1	1	2	0	1	0	0	1	1	1	1	2	0	1	0	0	1	1	1
891.01	1	gi|28574660|ref|NP_787983.1|	28574660	redundant	5.9	595	63939	Rtnl1, isoform F [Drosophila melanogaster]	7	7	1	1	2	0	1	0	0	1	1	1	1	2	0	1	0	0	1	1	1	1	2	0	1	0	0	1	1	1
907	1	gi|28573151|ref|NP_788610.1|	28573151		10	271	31713	Rlc1, isoform B [Drosophila melanogaster]	7	7	1	0	0	0	0	0	1	2	4	0	0	0	0	0	0	1	2	4	0	0	0	0	0	0	1	2	4	0
907.01	1	gi|45549079|ref|NP_477100.2|	45549079	redundant	11.9	227	26372	Rlc1, isoform A [Drosophila melanogaster]	7	7	1	0	0	0	0	0	1	2	4	0	0	0	0	0	0	1	2	4	0	0	0	0	0	0	1	2	4	0
928	1	gi|28574933|ref|NP_648429.2|	28574933		21.2	193	22414	CG6310 [Drosophila melanogaster]	7	7	1	1	1	0	0	0	1	0	2	2	1	1	0	0	0	1	0	2	2	1	1	0	0	0	1	0	2	2
952	1	gi|45550712|ref|NP_649797.2|	45550712		7.8	642	71909	CG9684 [Drosophila melanogaster]	7	7	1	0	1	0	0	0	3	2	1	0	0	1	0	0	0	3	2	1	0	0	1	0	0	0	3	2	1	0
4	1	CONT_041		contaminant	13.2	508	55247	keratin type II, KII-9, hair [Ovis aries].	6	0	0	0	0	5	0	0	0	0	1	0	0	0	0	0	0	0	0	0	0	0	0	0	0	0	0	0	0	0	CONT_041, CONT_044, CONT_120, CONT_140, CONT_173, CONT_174
45	1	gi|116007766|ref|NP_001036581.1|	116007766		4.1	509	58344	Ecdysone-induced protein 63E, isoform F [Drosophila melanogaster]_x0001_gi|320545531|ref|NP_001189042.1| Ecdysone-induced protein 63E, isoform M [Drosophila melanogaster]	6	4	0.667	0	2	0	0	1	1	1	0	1	0	1	0	0	1	1	1	0	0	0	2	0	0	1	1	1	0	0.5	gi|116007766|ref|NP_001036581.1|, gi|24647817|ref|NP_732286.1|
45.01	1	gi|116007768|ref|NP_001036582.1|	116007768	redundant	4.2	501	57742	Ecdysone-induced protein 63E, isoform H [Drosophila melanogaster]	6	4	0.667	0	2	0	0	1	1	1	0	1	0	1	0	0	1	1	1	0	0	0	2	0	0	1	1	1	0	0.5	gi|116007766|ref|NP_001036581.1|, gi|24647817|ref|NP_732286.1|
45.02	1	gi|116007770|ref|NP_001036583.1|	116007770	redundant	4	522	59944	Ecdysone-induced protein 63E, isoform K [Drosophila melanogaster]_x0001_gi|116007772|ref|NP_001036584.1| Ecdysone-induced protein 63E, isoform I [Drosophila melanogaster]_x0001_gi|116007774|ref|NP_001036585.1| Ecdysone-induced protein 63E, isoform G [Drosophila melanogaster]_x0001_gi|281365596|ref|NP_001163340.1| Ecdysone-induced protein 63E, isoform L [Drosophila melanogaster]	6	4	0.667	0	2	0	0	1	1	1	0	1	0	1	0	0	1	1	1	0	0	0	2	0	0	1	1	1	0	0.5	gi|116007766|ref|NP_001036581.1|, gi|24647817|ref|NP_732286.1|
45.03	1	gi|17647379|ref|NP_523904.1|	17647379	redundant	4	522	59769	Ecdysone-induced protein 63E, isoform D [Drosophila melanogaster]_x0001_gi|24656891|ref|NP_728888.1| Ecdysone-induced protein 63E, isoform E [Drosophila melanogaster]	6	4	0.667	0	2	0	0	1	1	1	0	1	0	1	0	0	1	1	1	0	0	0	2	0	0	1	1	1	0	0.5	gi|116007766|ref|NP_001036581.1|, gi|24647817|ref|NP_732286.1|
45.04	1	gi|24656896|ref|NP_728889.1|	24656896	redundant	4.1	509	58518	Ecdysone-induced protein 63E, isoform A [Drosophila melanogaster]_x0001_gi|24656901|ref|NP_728890.1| Ecdysone-induced protein 63E, isoform B [Drosophila melanogaster]_x0001_gi|24656906|ref|NP_728891.1| Ecdysone-induced protein 63E, isoform C [Drosophila melanogaster]_x0001_gi|116007776|ref|NP_001036586.1| Ecdysone-induced protein 63E, isoform J [Drosophila melanogaster]	6	4	0.667	0	2	0	0	1	1	1	0	1	0	1	0	0	1	1	1	0	0	0	2	0	0	1	1	1	0	0.5	gi|116007766|ref|NP_001036581.1|, gi|24647817|ref|NP_732286.1|
48	1	gi|161076281|ref|NP_001104479.1|	161076281		6	733	84460	suppressor of forked, isoform E [Drosophila melanogaster]_x0001_gi|386771836|ref|NP_001104480.2| suppressor of forked, isoform G [Drosophila melanogaster]	6	6	1	0	0	0	0	1	1	1	1	2	0	0	0	0	1	1	1	1	2	0	0	0	0	1	1	1	1	2
48.01	1	gi|62862186|ref|NP_001015240.1|	62862186	redundant	5.8	765	88215	suppressor of forked, isoform B [Drosophila melanogaster]_x0001_gi|386771834|ref|NP_001015241.3| suppressor of forked, isoform F [Drosophila melanogaster]	6	6	1	0	0	0	0	1	1	1	1	2	0	0	0	0	1	1	1	1	2	0	0	0	0	1	1	1	1	2
74	1	gi|17136292|ref|NP_476617.1|	17136292		1.2	3712	411131	laminin A [Drosophila melanogaster]	6	6	1	0	1	0	0	0	1	0	1	3	0	1	0	0	0	1	0	1	3	0	1	0	0	0	1	0	1	3
107	1	gi|17136764|ref|NP_476891.1|	17136764		8.4	416	46656	U2 small nuclear riboprotein auxiliary factor 50, isoform A [Drosophila melanogaster]_x0001_gi|386764552|ref|NP_001245710.1| U2 small nuclear riboprotein auxiliary factor 50, isoform D [Drosophila melanogaster]	6	6	1	0	0	0	0	0	0	4	2	0	0	0	0	0	0	0	4	2	0	0	0	0	0	0	0	4	2	0
107.01	1	gi|386764548|ref|NP_001245708.1|	386764548	redundant	8.2	427	48062	U2 small nuclear riboprotein auxiliary factor 50, isoform B [Drosophila melanogaster]	6	6	1	0	0	0	0	0	0	4	2	0	0	0	0	0	0	0	4	2	0	0	0	0	0	0	0	4	2	0
107.02	1	gi|386764550|ref|NP_001245709.1|	386764550	redundant	9.7	360	39457	U2 small nuclear riboprotein auxiliary factor 50, isoform C [Drosophila melanogaster]	6	6	1	0	0	0	0	0	0	4	2	0	0	0	0	0	0	0	4	2	0	0	0	0	0	0	0	4	2	0
118	1	gi|17136908|ref|NP_476980.1|	17136908		13.2	476	52876	sugarless [Drosophila melanogaster]	6	6	1	0	1	0	0	0	2	1	1	1	0	1	0	0	0	2	1	1	1	0	1	0	0	0	2	1	1	1
149	1	gi|17137346|ref|NP_477240.1|	17137346		13	345	39844	dribble [Drosophila melanogaster]	6	6	1	0	1	0	0	1	2	1	1	0	0	1	0	0	1	2	1	1	0	0	1	0	0	1	2	1	1	0
150	1	gi|17137380|ref|NP_477259.1|	17137380		5.3	619	66453	Ef1alpha-like factor [Drosophila melanogaster]	6	6	1	3	2	0	0	0	0	0	0	1	3	2	0	0	0	0	0	0	1	3	2	0	0	0	0	0	0	1
232	1	gi|17737403|ref|NP_523529.1|	17737403		5.6	709	80728	DNA replication-related element factor [Drosophila melanogaster]	6	6	1	0	0	0	1	1	1	1	0	2	0	0	0	1	1	1	1	0	2	0	0	0	1	1	1	1	0	2
233	1	gi|17737405|ref|NP_523532.1|	17737405		13.6	279	31060	proteasome 35kD subunit [Drosophila melanogaster]	6	6	1	2	1	0	0	0	0	2	0	1	2	1	0	0	0	0	2	0	1	2	1	0	0	0	0	2	0	1
310	1	gi|18858123|ref|NP_572221.1|	18858123		8.4	585	64908	yu, isoform A [Drosophila melanogaster]_x0001_gi|24639856|ref|NP_726991.1| yu, isoform D [Drosophila melanogaster]_x0001_gi|386763843|ref|NP_001245532.1| yu, isoform E [Drosophila melanogaster]	6	6	1	2	0	0	0	0	1	2	0	1	2	0	0	0	0	1	2	0	1	2	0	0	0	0	1	2	0	1
310.01	1	gi|45551424|ref|NP_726992.2|	45551424	redundant	8.1	607	67333	yu, isoform C [Drosophila melanogaster]	6	6	1	2	0	0	0	0	1	2	0	1	2	0	0	0	0	1	2	0	1	2	0	0	0	0	1	2	0	1
352	1	gi|19920668|ref|NP_608819.1|	19920668		4.1	641	73601	CG3702 [Drosophila melanogaster]	6	6	1	1	1	0	2	1	0	0	1	0	1	1	0	2	1	0	0	1	0	1	1	0	2	1	0	0	1	0
376	1	gi|19921676|ref|NP_610193.1|	19921676		6.6	527	57450	dream [Drosophila melanogaster]	6	6	1	2	0	0	1	1	1	1	0	0	2	0	0	1	1	1	1	0	0	2	0	0	1	1	1	1	0	0
388	1	gi|19922116|ref|NP_610802.1|	19922116		37.9	116	13333	spt4 [Drosophila melanogaster]	6	6	1	0	2	0	0	0	0	3	1	0	0	2	0	0	0	0	3	1	0	0	2	0	0	0	0	3	1	0
408	1	gi|19922884|ref|NP_611884.1|	19922884		2.4	1231	139040	something that sticks like glue, isoform A [Drosophila melanogaster]	6	6	1	0	1	0	1	0	1	1	2	0	0	1	0	1	0	1	1	2	0	0	1	0	1	0	1	1	2	0
427	1	gi|20129611|ref|NP_609933.1|	20129611		6.2	1049	114869	mind bomb 2 [Drosophila melanogaster]	6	6	1	2	1	0	0	0	2	0	0	1	2	1	0	0	0	2	0	0	1	2	1	0	0	0	2	0	0	1
433	1	gi|20129809|ref|NP_610453.1|	20129809		6.7	623	69918	phosphomannomutase 45A, isoform A [Drosophila melanogaster]	6	6	1	0	2	0	0	0	1	0	2	1	0	2	0	0	0	1	0	2	1	0	2	0	0	0	1	0	2	1
433.01	1	gi|24651977|ref|NP_724747.1|	24651977	redundant	7.2	584	65438	phosphomannomutase 45A, isoform B [Drosophila melanogaster]	6	6	1	0	2	0	0	0	1	0	2	1	0	2	0	0	0	1	0	2	1	0	2	0	0	0	1	0	2	1
451	1	gi|21355219|ref|NP_648348.1|	21355219		7.3	565	63168	SH3PX1 [Drosophila melanogaster]	6	6	1	1	4	0	0	0	0	1	0	0	1	4	0	0	0	0	1	0	0	1	4	0	0	0	0	1	0	0
479	1	gi|21356473|ref|NP_650822.1|	21356473		11	363	40637	CG6195 [Drosophila melanogaster]	6	6	1	1	2	0	0	1	2	0	0	0	1	2	0	0	1	2	0	0	0	1	2	0	0	1	2	0	0	0
482	1	gi|21356539|ref|NP_650068.1|	21356539		5.1	1018	114408	Ranbp9 [Drosophila melanogaster]	6	6	1	1	1	0	0	0	1	0	2	1	1	1	0	0	0	1	0	2	1	1	1	0	0	0	1	0	2	1
484	1	gi|21356563|ref|NP_648121.1|	21356563		16.7	192	21360	Rac2 [Drosophila melanogaster]	6	2	0.333	0	1	0	1	0	0	1	2	1	0	0	0	0	0	0	1	0	1	0	0.5	0	0.5	0	0	1	1	1	gi|17136856|ref|NP_476950.1|, gi|21356563|ref|NP_648121.1|
508	1	gi|21357453|ref|NP_650449.1|	21357453		7.1	439	50054	CG31301 [Drosophila melanogaster]	6	6	1	1	1	0	0	0	1	2	0	1	1	1	0	0	0	1	2	0	1	1	1	0	0	0	1	2	0	1
512	1	gi|21357535|ref|NP_648776.1|	21357535		4.4	596	67395	CG7739 [Drosophila melanogaster]	6	6	1	1	0	0	0	0	3	1	0	1	1	0	0	0	0	3	1	0	1	1	0	0	0	0	3	1	0	1
517	1	gi|21357667|ref|NP_651868.1|	21357667		7.4	364	39109	CG11334, isoform B [Drosophila melanogaster]_x0001_gi|24651647|ref|NP_733430.1| CG11334, isoform A [Drosophila melanogaster]	6	6	1	1	0	0	0	1	0	1	3	0	1	0	0	0	1	0	1	3	0	1	0	0	0	1	0	1	3	0
537	1	gi|21358129|ref|NP_652610.1|	21358129		5	1078	119446	Spt5 [Drosophila melanogaster]	6	6	1	0	0	0	0	1	1	1	3	0	0	0	0	0	1	1	1	3	0	0	0	0	0	1	1	1	3	0
566	1	gi|221330989|ref|NP_001137912.1|	221330989		4.2	1057	118434	upstream of N-ras, isoform B [Drosophila melanogaster]	6	6	1	2	0	0	0	1	0	0	1	2	2	0	0	0	1	0	0	1	2	2	0	0	0	1	0	0	1	2
566.01	1	gi|24660935|ref|NP_648226.2|	24660935	redundant	4.2	1039	116561	upstream of N-ras, isoform A [Drosophila melanogaster]	6	6	1	2	0	0	0	1	0	0	1	2	2	0	0	0	1	0	0	1	2	2	0	0	0	1	0	0	1	2
566.02	1	gi|386770798|ref|NP_001246669.1|	386770798	redundant	4.3	1032	115894	upstream of N-ras, isoform C [Drosophila melanogaster]	6	6	1	2	0	0	0	1	0	0	1	2	2	0	0	0	1	0	0	1	2	2	0	0	0	1	0	0	1	2
607	1	gi|24583463|ref|NP_524723.2|	24583463		9.3	626	70164	fatty acid (long chain) transport protein, isoform A [Drosophila melanogaster]_x0001_gi|24583465|ref|NP_723597.1| fatty acid (long chain) transport protein, isoform B [Drosophila melanogaster]	6	6	1	1	1	0	0	0	1	0	0	3	1	1	0	0	0	1	0	0	3	1	1	0	0	0	1	0	0	3
607.01	1	gi|281364798|ref|NP_001162940.1|	281364798	redundant	8.2	705	79312	fatty acid (long chain) transport protein, isoform C [Drosophila melanogaster]	6	6	1	1	1	0	0	0	1	0	0	3	1	1	0	0	0	1	0	0	3	1	1	0	0	0	1	0	0	3
616	1	gi|24583969|ref|NP_609591.2|	24583969		5.3	1548	173370	Multidrug-Resistance like protein 1, isoform B [Drosophila melanogaster]	6	6	1	0	0	0	0	0	1	2	1	2	0	0	0	0	0	1	2	1	2	0	0	0	0	0	1	2	1	2
616.01	1	gi|45552337|ref|NP_995691.1|	45552337	redundant	5.3	1548	173854	Multidrug-Resistance like protein 1, isoform K [Drosophila melanogaster]	6	6	1	0	0	0	0	0	1	2	1	2	0	0	0	0	0	1	2	1	2	0	0	0	0	0	1	2	1	2
616.02	1	gi|45552339|ref|NP_995692.1|	45552339	redundant	5.3	1548	173796	Multidrug-Resistance like protein 1, isoform J [Drosophila melanogaster]	6	6	1	0	0	0	0	0	1	2	1	2	0	0	0	0	0	1	2	1	2	0	0	0	0	0	1	2	1	2
616.03	1	gi|45552347|ref|NP_995696.1|	45552347	redundant	5.3	1548	173661	Multidrug-Resistance like protein 1, isoform F [Drosophila melanogaster]	6	6	1	0	0	0	0	0	1	2	1	2	0	0	0	0	0	1	2	1	2	0	0	0	0	0	1	2	1	2
616.04	1	gi|45552351|ref|NP_995698.1|	45552351	redundant	5.3	1548	173603	Multidrug-Resistance like protein 1, isoform D [Drosophila melanogaster]	6	6	1	0	0	0	0	0	1	2	1	2	0	0	0	0	0	1	2	1	2	0	0	0	0	0	1	2	1	2
616.05	1	gi|45552353|ref|NP_995699.1|	45552353	redundant	5.3	1548	173177	Multidrug-Resistance like protein 1, isoform C [Drosophila melanogaster]	6	6	1	0	0	0	0	0	1	2	1	2	0	0	0	0	0	1	2	1	2	0	0	0	0	0	1	2	1	2
638	1	gi|24638603|ref|NP_524621.2|	24638603		5.2	1500	160186	host cell factor, isoform A [Drosophila melanogaster]_x0001_gi|24638605|ref|NP_726566.1| host cell factor, isoform B [Drosophila melanogaster]_x0001_gi|24638607|ref|NP_726567.1| host cell factor, isoform C [Drosophila melanogaster]_x0001_gi|45552145|ref|NP_995595.1| host cell factor, isoform D [Drosophila melanogaster]	6	6	1	3	0	0	0	0	1	1	0	1	3	0	0	0	0	1	1	0	1	3	0	0	0	0	1	1	0	1
638.01	1	gi|386763439|ref|NP_001245420.1|	386763439	redundant	5.3	1484	158558	host cell factor, isoform E [Drosophila melanogaster]	6	6	1	3	0	0	0	0	1	1	0	1	3	0	0	0	0	1	1	0	1	3	0	0	0	0	1	1	0	1
662	1	gi|24641311|ref|NP_572722.2|	24641311		6.2	404	44168	CG1749 [Drosophila melanogaster]	6	6	1	1	0	0	1	1	2	0	0	1	1	0	0	1	1	2	0	0	1	1	0	0	1	1	2	0	0	1
663	1	gi|24641313|ref|NP_572723.1|	24641313		35.2	199	22217	spase 25-subunit [Drosophila melanogaster]	6	6	1	0	0	0	1	2	1	0	2	0	0	0	0	1	2	1	0	2	0	0	0	0	1	2	1	0	2	0
693	1	gi|24644242|ref|NP_730935.1|	24644242		7.3	370	41912	Snf5-related 1 [Drosophila melanogaster]	6	6	1	4	1	0	0	0	0	0	0	1	4	1	0	0	0	0	0	0	1	4	1	0	0	0	0	0	0	1
797	1	gi|24653791|ref|NP_611019.2|	24653791		3.2	1281	143682	relative of woc, isoform A [Drosophila melanogaster]	6	6	1	1	2	0	0	0	1	1	1	0	1	2	0	0	0	1	1	1	0	1	2	0	0	0	1	1	1	0
833	1	gi|24661759|ref|NP_648337.1|	24661759		3.3	918	103878	CG3335 [Drosophila melanogaster]	6	6	1	1	0	0	0	0	0	1	3	1	1	0	0	0	0	0	1	3	1	1	0	0	0	0	0	1	3	1
835	1	gi|24661884|ref|NP_524011.1|	24661884		12.8	243	27359	ATP synthase, subunit b, isoform A [Drosophila melanogaster]	6	6	1	2	1	0	0	0	0	0	1	2	2	1	0	0	0	0	0	1	2	2	1	0	0	0	0	0	1	2
835.01	1	gi|24661888|ref|NP_729540.1|	24661888	redundant	19.5	159	18155	ATP synthase, subunit b, isoform B [Drosophila melanogaster]	6	6	1	2	1	0	0	0	0	0	1	2	2	1	0	0	0	0	0	1	2	2	1	0	0	0	0	0	1	2
856	1	gi|24666674|ref|NP_649099.1|	24666674		5.2	540	58315	CG9629 [Drosophila melanogaster]	6	6	1	1	1	0	0	0	0	1	1	2	1	1	0	0	0	0	1	1	2	1	1	0	0	0	0	1	1	2
857	1	gi|24666836|ref|NP_649129.1|	24666836		6.5	708	79487	CG9330 [Drosophila melanogaster]	6	6	1	0	0	0	1	1	0	0	2	2	0	0	0	1	1	0	0	2	2	0	0	0	1	1	0	0	2	2
859	1	gi|24667063|ref|NP_649156.1|	24667063		3.7	598	67383	CG7757, isoform A [Drosophila melanogaster]	6	6	1	0	2	0	0	0	1	3	0	0	0	2	0	0	0	1	3	0	0	0	2	0	0	0	1	3	0	0
859.01	1	gi|24667067|ref|NP_730463.1|	24667067	redundant	4.2	528	60140	CG7757, isoform B [Drosophila melanogaster]	6	6	1	0	2	0	0	0	1	3	0	0	0	2	0	0	0	1	3	0	0	0	2	0	0	0	1	3	0	0
880	1	gi|281361491|ref|NP_731402.3|	281361491		8.4	572	62557	CG8478, isoform C [Drosophila melanogaster]	6	6	1	1	0	0	0	2	1	1	1	0	1	0	0	0	2	1	1	1	0	1	0	0	0	2	1	1	1	0
880.01	1	gi|281361493|ref|NP_001163576.1|	281361493	redundant	8.3	576	63117	CG8478, isoform D [Drosophila melanogaster]	6	6	1	1	0	0	0	2	1	1	1	0	1	0	0	0	2	1	1	1	0	1	0	0	0	2	1	1	1	0
880.02	1	gi|62484293|ref|NP_649941.3|	62484293	redundant	8.4	571	62429	CG8478, isoform B [Drosophila melanogaster]	6	6	1	1	0	0	0	2	1	1	1	0	1	0	0	0	2	1	1	1	0	1	0	0	0	2	1	1	1	0
894	1	gi|281366731|ref|NP_001104391.2|	281366731		5.2	834	93284	unextended, isoform E [Drosophila melanogaster]_x0001_gi|281366733|ref|NP_001104390.2| unextended, isoform F [Drosophila melanogaster]	6	6	1	0	0	0	0	0	2	0	3	1	0	0	0	0	0	2	0	3	1	0	0	0	0	0	2	0	3	1
956	1	gi|45551186|ref|NP_726630.2|	45551186		17.9	279	31842	CG11076, isoform A [Drosophila melanogaster]	6	6	1	0	1	0	1	0	2	1	0	1	0	1	0	1	0	2	1	0	1	0	1	0	1	0	2	1	0	1
968	1	gi|62862480|ref|NP_001015387.1|	62862480		14.1	206	22139	CG40042, isoform A [Drosophila melanogaster]	6	6	1	1	1	0	0	0	2	1	1	0	1	1	0	0	0	2	1	1	0	1	1	0	0	0	2	1	1	0
37	1	REV_19920560		reversed	2	867	98603	REVERSED.	5	5	1	0	0	1	2	0	0	0	1	1	0	0	1	2	0	0	0	1	1	0	0	1	2	0	0	0	1	1
55	1	gi|161076900|ref|NP_001097159.1|	161076900		2.5	1256	138350	kuzbanian, isoform D [Drosophila melanogaster]	5	5	1	2	0	0	0	1	1	0	1	0	2	0	0	0	1	1	0	1	0	2	0	0	0	1	1	0	1	0
55.01	1	gi|17137246|ref|NP_477187.1|	17137246	redundant	2.5	1238	136409	kuzbanian, isoform A [Drosophila melanogaster]_x0001_gi|24584151|ref|NP_723825.1| kuzbanian, isoform B [Drosophila melanogaster]	5	5	1	2	0	0	0	1	1	0	1	0	2	0	0	0	1	1	0	1	0	2	0	0	0	1	1	0	1	0
112	1	gi|17136856|ref|NP_476950.1|	17136856		16.7	192	21355	Rac1 [Drosophila melanogaster]	5	1	0.2	0	1	0	1	0	1	0	2	0	0	0	0	0	0	1	0	0	0	0	0.5	0	0.5	0	1	0	1	0	gi|17136856|ref|NP_476950.1|, gi|21356563|ref|NP_648121.1|
170	1	gi|17137696|ref|NP_477444.1|	17137696		6.6	407	46474	COP9 complex homolog subunit 4, isoform A [Drosophila melanogaster]_x0001_gi|281360357|ref|NP_001163080.1| COP9 complex homolog subunit 4, isoform B [Drosophila melanogaster]	5	5	1	1	0	0	0	0	1	0	0	3	1	0	0	0	0	1	0	0	3	1	0	0	0	0	1	0	0	3
198	1	gi|17647521|ref|NP_524000.1|	17647521		16.4	213	23618	heat shock protein 27 [Drosophila melanogaster]	5	5	1	0	0	0	0	0	2	2	1	0	0	0	0	0	0	2	2	1	0	0	0	0	0	0	2	2	1	0
208	1	gi|17647679|ref|NP_524022.1|	17647679		12.9	294	32850	mitochondrial ribosomal protein L2 [Drosophila melanogaster]	5	5	1	1	0	0	0	0	4	0	0	0	1	0	0	0	0	4	0	0	0	1	0	0	0	0	4	0	0	0
227	1	gi|17737349|ref|NP_523361.1|	17737349		5.6	954	107951	vacuolar peduncle, isoform B [Drosophila melanogaster]_x0001_gi|24642383|ref|NP_727925.1| vacuolar peduncle, isoform C [Drosophila melanogaster]_x0001_gi|45551467|ref|NP_727926.2| vacuolar peduncle, isoform A [Drosophila melanogaster]_x0001_gi|45555677|ref|NP_996482.1| vacuolar peduncle, isoform D [Drosophila melanogaster]	5	5	1	0	3	0	0	0	0	1	0	1	0	3	0	0	0	0	1	0	1	0	3	0	0	0	0	1	0	1
298	1	gi|17986127|ref|NP_523925.1|	17986127		16.3	147	17016	mitochondrial ribosomal protein S6, isoform A [Drosophila melanogaster]_x0001_gi|386770580|ref|NP_001246623.1| mitochondrial ribosomal protein S6, isoform B [Drosophila melanogaster]	5	5	1	0	1	0	0	0	1	3	0	0	0	1	0	0	0	1	3	0	0	0	1	0	0	0	1	3	0	0
313	1	gi|18859677|ref|NP_572928.1|	18859677		8.8	260	30171	chloride intracellular channel [Drosophila melanogaster]	5	5	1	0	1	0	1	0	0	0	2	1	0	1	0	1	0	0	0	2	1	0	1	0	1	0	0	0	2	1
315	1	gi|18859757|ref|NP_572767.1|	18859757		3.6	1180	129914	Upf1 [Drosophila melanogaster]	5	5	1	0	0	0	0	0	3	1	1	0	0	0	0	0	0	3	1	1	0	0	0	0	0	0	3	1	1	0
322	1	gi|18859957|ref|NP_573099.1|	18859957		7.2	817	93348	CG8939 [Drosophila melanogaster]	5	5	1	0	0	0	0	1	3	1	0	0	0	0	0	0	1	3	1	0	0	0	0	0	0	1	3	1	0	0
325	1	gi|18859983|ref|NP_573097.1|	18859983		15.4	221	24595	CG9172, isoform A [Drosophila melanogaster]_x0001_gi|24642371|ref|NP_727921.1| CG9172, isoform B [Drosophila melanogaster]	5	5	1	0	0	0	1	0	0	1	1	2	0	0	0	1	0	0	1	1	2	0	0	0	1	0	0	1	1	2
345	1	gi|19920498|ref|NP_608575.1|	19920498		18.7	182	20475	CG4764 [Drosophila melanogaster]	5	5	1	0	1	0	0	0	1	0	1	2	0	1	0	0	0	1	0	1	2	0	1	0	0	0	1	0	1	2
361	1	gi|19921016|ref|NP_609321.1|	19921016		10	190	21637	CG5885 [Drosophila melanogaster]	5	5	1	3	1	0	0	0	0	0	0	1	3	1	0	0	0	0	0	0	1	3	1	0	0	0	0	0	0	1
364	1	gi|19921076|ref|NP_609399.1|	19921076		15.1	332	37409	replication factor C subunit 3 [Drosophila melanogaster]	5	5	1	0	0	0	0	0	1	1	0	3	0	0	0	0	0	1	1	0	3	0	0	0	0	0	1	1	0	3
374	1	gi|19921598|ref|NP_610053.1|	19921598		4.9	659	74642	CG9318 [Drosophila melanogaster]	5	5	1	0	0	0	0	0	0	0	2	3	0	0	0	0	0	0	0	2	3	0	0	0	0	0	0	0	2	3
387	1	gi|19922080|ref|NP_610746.1|	19922080		2.2	1890	212088	CG8858 [Drosophila melanogaster]	5	5	1	1	0	0	0	0	0	1	1	2	1	0	0	0	0	0	1	1	2	1	0	0	0	0	0	1	1	2
391	1	gi|19922232|ref|NP_610941.1|	19922232		3.6	933	107204	optic atrophy 1-like, isoform B [Drosophila melanogaster]	5	5	1	0	0	0	1	0	1	0	1	2	0	0	0	1	0	1	0	1	2	0	0	0	1	0	1	0	1	2
391.01	1	gi|24653584|ref|NP_725369.1|	24653584	redundant	3.5	972	111796	optic atrophy 1-like, isoform A [Drosophila melanogaster]	5	5	1	0	0	0	1	0	1	0	1	2	0	0	0	1	0	1	0	1	2	0	0	0	1	0	1	0	1	2
394	1	gi|19922420|ref|NP_611180.1|	19922420		11.6	559	63231	CG8963, isoform A [Drosophila melanogaster]_x0001_gi|45552685|ref|NP_995867.1| CG8963, isoform B [Drosophila melanogaster]_x0001_gi|281363522|ref|NP_001163171.1| CG8963, isoform C [Drosophila melanogaster]_x0001_gi|386768159|ref|NP_001246380.1| CG8963, isoform D [Drosophila melanogaster]	5	5	1	2	0	0	0	0	0	1	2	0	2	0	0	0	0	0	1	2	0	2	0	0	0	0	0	1	2	0
414	1	gi|20128893|ref|NP_569953.1|	20128893		28.3	106	12830	CG14817 [Drosophila melanogaster]	5	5	1	0	0	0	0	0	1	3	1	0	0	0	0	0	0	1	3	1	0	0	0	0	0	0	1	3	1	0
420	1	gi|20129239|ref|NP_608887.1|	20129239		12.3	302	34951	mitochondrial ribosomal protein L28 [Drosophila melanogaster]	5	5	1	0	0	0	0	0	1	2	2	0	0	0	0	0	0	1	2	2	0	0	0	0	0	0	1	2	2	0
425	1	gi|20129463|ref|NP_609533.1|	20129463		8.4	462	51075	CG12264 [Drosophila melanogaster]	5	5	1	3	1	0	0	0	1	0	0	0	3	1	0	0	0	1	0	0	0	3	1	0	0	0	1	0	0	0
436	1	gi|20129879|ref|NP_610664.1|	20129879		9.8	153	16386	CG13220 [Drosophila melanogaster]	5	5	1	1	0	0	0	0	2	0	1	1	1	0	0	0	0	2	0	1	1	1	0	0	0	0	2	0	1	1
463	1	gi|21355709|ref|NP_651072.1|	21355709		10.8	361	41612	mitochondrial ribosomal protein L45 [Drosophila melanogaster]	5	5	1	0	0	0	0	0	1	2	2	0	0	0	0	0	0	1	2	2	0	0	0	0	0	0	1	2	2	0
466	1	gi|21355963|ref|NP_652032.1|	21355963		5.9	545	60306	Sphingosine-1-phosphate lyase, isoform A [Drosophila melanogaster]_x0001_gi|24654344|ref|NP_725652.1| Sphingosine-1-phosphate lyase, isoform B [Drosophila melanogaster]	5	5	1	1	2	0	0	0	2	0	0	0	1	2	0	0	0	2	0	0	0	1	2	0	0	0	2	0	0	0
481	1	gi|21356487|ref|NP_648452.1|	21356487		3.5	973	107591	ubiquitin protein ligase E3A [Drosophila melanogaster]	5	5	1	2	0	0	0	0	0	0	1	2	2	0	0	0	0	0	0	1	2	2	0	0	0	0	0	0	1	2
529	1	gi|21358017|ref|NP_651660.1|	21358017		18	306	35049	CG11837 [Drosophila melanogaster]	5	5	1	1	0	0	0	0	0	0	2	2	1	0	0	0	0	0	0	2	2	1	0	0	0	0	0	0	2	2
530	1	gi|21358031|ref|NP_649340.1|	21358031		6.5	475	54555	CG11306 [Drosophila melanogaster]	5	5	1	1	0	0	0	2	0	0	0	2	1	0	0	0	2	0	0	0	2	1	0	0	0	2	0	0	0	2
556	1	gi|22026807|ref|NP_523778.2|	22026807		2.4	1722	197766	Dicer-2 [Drosophila melanogaster]	5	5	1	0	0	0	0	0	2	0	2	1	0	0	0	0	0	2	0	2	1	0	0	0	0	0	2	0	2	1
610	1	gi|24583646|ref|NP_609493.1|	24583646		2.8	1411	160277	nucleoporin 160 [Drosophila melanogaster]	5	5	1	0	1	0	0	0	0	0	3	1	0	1	0	0	0	0	0	3	1	0	1	0	0	0	0	0	3	1
645	1	gi|24639561|ref|NP_726885.1|	24639561		12.5	377	41038	Hsc/Hsp70-interacting protein related, isoform A [Drosophila melanogaster]_x0001_gi|24639563|ref|NP_726886.1| Hsc/Hsp70-interacting protein related, isoform B [Drosophila melanogaster]_x0001_gi|45549303|ref|NP_570074.3| Hsc/Hsp70-interacting protein [Drosophila melanogaster]	5	5	1	0	0	0	0	0	0	1	1	3	0	0	0	0	0	0	1	1	3	0	0	0	0	0	0	1	1	3
676	1	gi|24642430|ref|NP_573110.1|	24642430		19.8	111	13569	CG3560 [Drosophila melanogaster]	5	5	1	2	1	0	0	0	0	0	0	2	2	1	0	0	0	0	0	0	2	2	1	0	0	0	0	0	0	2
695	1	gi|24644343|ref|NP_649566.2|	24644343		4.6	844	92775	MTA1-like, isoform B [Drosophila melanogaster]	5	5	1	2	0	0	0	0	0	3	0	0	2	0	0	0	0	0	3	0	0	2	0	0	0	0	0	3	0	0
695.01	1	gi|24644345|ref|NP_730976.1|	24644345	redundant	4.4	880	96610	MTA1-like, isoform A [Drosophila melanogaster]	5	5	1	2	0	0	0	0	0	3	0	0	2	0	0	0	0	0	3	0	0	2	0	0	0	0	0	3	0	0
703	1	gi|24645047|ref|NP_731237.1|	24645047		3.4	786	89195	dipeptidyl aminopeptidase III, isoform C [Drosophila melanogaster]	5	5	1	2	0	0	0	1	0	1	0	1	2	0	0	0	1	0	1	0	1	2	0	0	0	1	0	1	0	1
703.01	1	gi|24645049|ref|NP_731238.1|	24645049	redundant	3.7	723	81938	dipeptidyl aminopeptidase III, isoform B [Drosophila melanogaster]	5	5	1	2	0	0	0	1	0	1	0	1	2	0	0	0	1	0	1	0	1	2	0	0	0	1	0	1	0	1
726	1	gi|24646297|ref|NP_652731.1|	24646297		4.4	383	43421	desat1, isoform A [Drosophila melanogaster]_x0001_gi|24646299|ref|NP_731709.1| desat1, isoform B [Drosophila melanogaster]_x0001_gi|24646301|ref|NP_731710.1| desat1, isoform C [Drosophila melanogaster]_x0001_gi|24646303|ref|NP_731711.1| desat1, isoform D [Drosophila melanogaster]_x0001_gi|24646305|ref|NP_731712.1| desat1, isoform E [Drosophila melanogaster]	5	5	1	0	0	0	0	0	1	0	2	2	0	0	0	0	0	1	0	2	2	0	0	0	0	0	1	0	2	2
745	1	gi|24648294|ref|NP_650844.1|	24648294		5.8	740	83086	RhoGAP92B [Drosophila melanogaster]	5	5	1	2	0	0	2	0	0	0	0	1	2	0	0	2	0	0	0	0	1	2	0	0	2	0	0	0	0	1
768	1	gi|24650182|ref|NP_651439.2|	24650182		7.9	454	49968	CG5913 [Drosophila melanogaster]	5	5	1	1	0	0	0	0	1	2	1	0	1	0	0	0	0	1	2	1	0	1	0	0	0	0	1	2	1	0
804	1	gi|24655017|ref|NP_725788.1|	24655017		10.8	186	20504	CG5174, isoform J [Drosophila melanogaster]	5	5	1	3	0	0	0	1	0	0	0	1	3	0	0	0	1	0	0	0	1	3	0	0	0	1	0	0	0	1
804.01	1	gi|24655020|ref|NP_725789.1|	24655020	redundant	12	166	18274	CG5174, isoform G [Drosophila melanogaster]	5	5	1	3	0	0	0	1	0	0	0	1	3	0	0	0	1	0	0	0	1	3	0	0	0	1	0	0	0	1
804.02	1	gi|24655026|ref|NP_611331.2|	24655026	redundant	9.6	208	22558	CG5174, isoform A [Drosophila melanogaster]	5	5	1	3	0	0	0	1	0	0	0	1	3	0	0	0	1	0	0	0	1	3	0	0	0	1	0	0	0	1
804.03	1	gi|24655029|ref|NP_725791.1|	24655029	redundant	10.6	188	20328	CG5174, isoform H [Drosophila melanogaster]	5	5	1	3	0	0	0	1	0	0	0	1	3	0	0	0	1	0	0	0	1	3	0	0	0	1	0	0	0	1
804.04	1	gi|24655032|ref|NP_725792.1|	24655032	redundant	20.2	99	10990	CG5174, isoform K [Drosophila melanogaster]	5	5	1	3	0	0	0	1	0	0	0	1	3	0	0	0	1	0	0	0	1	3	0	0	0	1	0	0	0	1
804.05	1	gi|24655036|ref|NP_725793.1|	24655036	redundant	5.6	355	39360	CG5174, isoform B [Drosophila melanogaster]	5	5	1	3	0	0	0	1	0	0	0	1	3	0	0	0	1	0	0	0	1	3	0	0	0	1	0	0	0	1
804.06	1	gi|281363675|ref|NP_001163194.1|	281363675	redundant	9.6	209	22697	CG5174, isoform L [Drosophila melanogaster]	5	5	1	3	0	0	0	1	0	0	0	1	3	0	0	0	1	0	0	0	1	3	0	0	0	1	0	0	0	1
804.07	1	gi|281363677|ref|NP_725790.2|	281363677	redundant	9.9	202	21920	CG5174, isoform M [Drosophila melanogaster]	5	5	1	3	0	0	0	1	0	0	0	1	3	0	0	0	1	0	0	0	1	3	0	0	0	1	0	0	0	1
804.08	1	gi|386768254|ref|NP_001246406.1|	386768254	redundant	9	222	24207	CG5174, isoform N [Drosophila melanogaster]	5	5	1	3	0	0	0	1	0	0	0	1	3	0	0	0	1	0	0	0	1	3	0	0	0	1	0	0	0	1
804.09	1	gi|386768256|ref|NP_001246407.1|	386768256	redundant	5.4	369	41008	CG5174, isoform O [Drosophila melanogaster]	5	5	1	3	0	0	0	1	0	0	0	1	3	0	0	0	1	0	0	0	1	3	0	0	0	1	0	0	0	1
818	1	gi|24657891|ref|NP_647918.2|	24657891		4	521	58332	Rpd3 [Drosophila melanogaster]	5	5	1	1	0	0	0	0	1	0	0	3	1	0	0	0	0	1	0	0	3	1	0	0	0	0	1	0	0	3
843	1	gi|24663767|ref|NP_648640.1|	24663767		5.6	391	42811	proteome of centrioles 1 [Drosophila melanogaster]	5	5	1	1	1	0	0	0	0	0	2	1	1	1	0	0	0	0	0	2	1	1	1	0	0	0	0	0	2	1
876	1	gi|281360376|ref|NP_001163085.1|	281360376		5	1127	124311	CG30372, isoform C [Drosophila melanogaster]	5	5	1	2	1	0	0	0	0	0	2	0	2	1	0	0	0	0	0	2	0	2	1	0	0	0	0	0	2	0
876.01	1	gi|62471673|ref|NP_001014504.1|	62471673	redundant	4.8	1155	127272	CG30372, isoform B [Drosophila melanogaster]	5	5	1	2	1	0	0	0	0	0	2	0	2	1	0	0	0	0	0	2	0	2	1	0	0	0	0	0	2	0
889	1	gi|281363839|ref|NP_001163216.1|	281363839		5.3	493	49874	bancal, isoform E [Drosophila melanogaster]	5	5	1	1	0	0	0	1	0	0	1	2	1	0	0	0	1	0	0	1	2	1	0	0	0	1	0	0	1	2
889.01	1	gi|45552763|ref|NP_995906.1|	45552763	redundant	5.2	502	51023	bancal, isoform C [Drosophila melanogaster]	5	5	1	1	0	0	0	1	0	0	1	2	1	0	0	0	1	0	0	1	2	1	0	0	0	1	0	0	1	2
889.02	1	gi|45552765|ref|NP_995907.1|	45552765	redundant	5.2	496	50237	bancal, isoform A [Drosophila melanogaster]	5	5	1	1	0	0	0	1	0	0	1	2	1	0	0	0	1	0	0	1	2	1	0	0	0	1	0	0	1	2
893	1	gi|281366676|ref|NP_001104092.2|	281366676		4	1009	112402	CG40625 [Drosophila melanogaster]	5	1	0.2	2	0	0	0	0	0	0	0	3	0	0	0	0	0	0	0	0	1	0	0	0	0	0	0	0	0	1.051	gi|24648576|ref|NP_732572.1|, gi|281366676|ref|NP_001104092.2|
895	1	gi|28571148|ref|NP_572529.2|	28571148		2.5	1231	136768	CG7065 [Drosophila melanogaster]	5	5	1	0	1	0	0	0	2	1	0	1	0	1	0	0	0	2	1	0	1	0	1	0	0	0	2	1	0	1
902	1	gi|28572018|ref|NP_733313.2|	28572018		6	604	67277	CG31033, isoform C [Drosophila melanogaster]	5	5	1	1	1	1	0	0	0	2	0	0	1	1	1	0	0	0	2	0	0	1	1	1	0	0	0	2	0	0
927	1	gi|28574898|ref|NP_648818.3|	28574898		2.4	2142	244511	lethal (3) 72Ab [Drosophila melanogaster]	5	5	1	0	0	0	0	0	1	1	3	0	0	0	0	0	0	1	1	3	0	0	0	0	0	0	1	1	3	0
931	1	gi|320541772|ref|NP_572302.2|	320541772		1	3426	377322	Rabconnectin-3A [Drosophila melanogaster]	5	5	1	0	1	0	1	1	0	2	0	0	0	1	0	1	1	0	2	0	0	0	1	0	1	1	0	2	0	0
39	1	REV_24655001		reversed	13.3	490	53817	REVERSED.	4	4	1	1	0	0	3	0	0	0	0	0	1	0	0	3	0	0	0	0	0	1	0	0	3	0	0	0	0	0
39.01	1	REV_24655005		redundant	13.5	483	53099	REVERSED.	4	4	1	1	0	0	3	0	0	0	0	0	1	0	0	3	0	0	0	0	0	1	0	0	3	0	0	0	0	0
40	1	REV_386770342		reversed	0.3	18488	2105076	REVERSED.	4	4	1	0	1	0	0	0	2	0	1	0	0	1	0	0	0	2	0	1	0	0	1	0	0	0	2	0	1	0
40.01	1	REV_386770344		redundant	0.3	18460	2101744	REVERSED.	4	4	1	0	1	0	0	0	2	0	1	0	0	1	0	0	0	2	0	1	0	0	1	0	0	0	2	0	1	0
40.02	1	REV_386770346		redundant	0.3	18137	2065712	REVERSED.	4	4	1	0	1	0	0	0	2	0	1	0	0	1	0	0	0	2	0	1	0	0	1	0	0	0	2	0	1	0
40.03	1	REV_386770350		redundant	0.3	18037	2053325	REVERSED.	4	4	1	0	1	0	0	0	2	0	1	0	0	1	0	0	0	2	0	1	0	0	1	0	0	0	2	0	1	0
40.04	1	REV_386770352		redundant	0.3	15973	1812976	REVERSED.	4	4	1	0	1	0	0	0	2	0	1	0	0	1	0	0	0	2	0	1	0	0	1	0	0	0	2	0	1	0
40.05	1	REV_386770354		redundant	0.3	16166	1846386	REVERSED.	4	4	1	0	1	0	0	0	2	0	1	0	0	1	0	0	0	2	0	1	0	0	1	0	0	0	2	0	1	0
145	1	gi|17137288|ref|NP_477210.1|	17137288		6.1	661	72344	succinate dehydrogenase A, isoform A [Drosophila melanogaster]_x0001_gi|24655642|ref|NP_725881.1| succinate dehydrogenase A, isoform B [Drosophila melanogaster]_x0001_gi|24655647|ref|NP_725882.1| succinate dehydrogenase A, isoform C [Drosophila melanogaster]	4	4	1	1	0	0	0	0	2	0	1	0	1	0	0	0	0	2	0	1	0	1	0	0	0	0	2	0	1	0
230	1	gi|17737379|ref|NP_523435.1|	17737379		5.6	574	64784	misato [Drosophila melanogaster]	4	4	1	3	0	0	0	0	0	0	1	0	3	0	0	0	0	0	0	1	0	3	0	0	0	0	0	0	1	0
299	1	gi|18079268|ref|NP_525041.1|	18079268		8.6	243	27972	mitochondrial ribosomal protein L16 [Drosophila melanogaster]	4	4	1	0	0	0	0	0	1	1	2	0	0	0	0	0	0	1	1	2	0	0	0	0	0	0	1	1	2	0
309	1	gi|18858117|ref|NP_572335.1|	18858117		16	162	18924	CG3224 [Drosophila melanogaster]	4	4	1	0	1	0	1	0	2	0	0	0	0	1	0	1	0	2	0	0	0	0	1	0	1	0	2	0	0	0
343	1	gi|19920452|ref|NP_608511.1|	19920452		5.4	539	58630	mushroom body miniature [Drosophila melanogaster]	4	4	1	0	0	0	0	0	0	2	2	0	0	0	0	0	0	0	2	2	0	0	0	0	0	0	0	2	2	0
346	1	gi|19920528|ref|NP_608615.1|	19920528		6.6	365	40477	CG18317, isoform A [Drosophila melanogaster]	4	4	1	0	1	0	0	0	2	1	0	0	0	1	0	0	0	2	1	0	0	0	1	0	0	0	2	1	0	0
346.01	1	gi|386768956|ref|NP_001245840.1|	386768956	redundant	6.7	358	39739	CG18317, isoform C [Drosophila melanogaster]	4	4	1	0	1	0	0	0	2	1	0	0	0	1	0	0	0	2	1	0	0	0	1	0	0	0	2	1	0	0
346.02	1	gi|386768958|ref|NP_001245841.1|	386768958	redundant	8.8	272	30757	CG18317, isoform D [Drosophila melanogaster]	4	4	1	0	1	0	0	0	2	1	0	0	0	1	0	0	0	2	1	0	0	0	1	0	0	0	2	1	0	0
353	1	gi|19920726|ref|NP_608904.1|	19920726		6.5	629	73138	CG31918 [Drosophila melanogaster]	4	4	1	0	0	0	0	0	2	0	1	1	0	0	0	0	0	2	0	1	1	0	0	0	0	0	2	0	1	1
355	1	gi|19920758|ref|NP_608932.1|	19920758		11.4	437	48713	CG6907 [Drosophila melanogaster]	4	4	1	0	0	0	0	1	0	1	2	0	0	0	0	0	1	0	1	2	0	0	0	0	0	1	0	1	2	0
416	1	gi|20128923|ref|NP_569995.1|	20128923		5.9	923	103446	CG2918, isoform A [Drosophila melanogaster]_x0001_gi|281359726|ref|NP_001162645.1| CG2918, isoform B [Drosophila melanogaster]	4	4	1	3	0	0	0	0	0	1	0	0	3	0	0	0	0	0	1	0	0	3	0	0	0	0	0	1	0	0
437	1	gi|20129897|ref|NP_610735.1|	20129897		1.2	2396	279579	pre-mRNA processing factor 8 [Drosophila melanogaster]	4	4	1	0	0	0	0	0	1	0	2	1	0	0	0	0	0	1	0	2	1	0	0	0	0	0	1	0	2	1
456	1	gi|21355323|ref|NP_648588.1|	21355323		7.5	549	60582	CG10627 [Drosophila melanogaster]	4	4	1	2	1	0	0	0	0	0	1	0	2	1	0	0	0	0	0	1	0	2	1	0	0	0	0	0	1	0
487	1	gi|21356771|ref|NP_648910.1|	21356771		28.2	174	19937	zetaCOP, isoform A [Drosophila melanogaster]	4	4	1	0	0	0	1	0	3	0	0	0	0	0	0	1	0	3	0	0	0	0	0	0	1	0	3	0	0	0
487.01	1	gi|24665461|ref|NP_730188.1|	24665461	redundant	30.1	163	18698	zetaCOP, isoform C [Drosophila melanogaster]	4	4	1	0	0	0	1	0	3	0	0	0	0	0	0	1	0	3	0	0	0	0	0	0	1	0	3	0	0	0
506	1	gi|21357435|ref|NP_648756.1|	21357435		14	501	55545	Prp31 [Drosophila melanogaster]	4	4	1	1	0	0	0	0	2	1	0	0	1	0	0	0	0	2	1	0	0	1	0	0	0	0	2	1	0	0
515	1	gi|21357573|ref|NP_650434.1|	21357573		5.2	516	58916	arginine methyltransferase 3, isoform A [Drosophila melanogaster]	4	4	1	0	1	0	0	0	1	0	0	2	0	1	0	0	0	1	0	0	2	0	1	0	0	0	1	0	0	2
515.01	1	gi|24647025|ref|NP_731984.1|	24647025	redundant	5.7	474	54204	arginine methyltransferase 3, isoform B [Drosophila melanogaster]	4	4	1	0	1	0	0	0	1	0	0	2	0	1	0	0	0	1	0	0	2	0	1	0	0	0	1	0	0	2
573	1	gi|221460131|ref|NP_733258.3|	221460131		1.2	2171	245855	CG31048, isoform B [Drosophila melanogaster]	4	4	1	0	0	0	0	0	2	1	1	0	0	0	0	0	0	2	1	1	0	0	0	0	0	0	2	1	1	0
573.01	1	gi|221460133|ref|NP_001138118.1|	221460133	redundant	1.3	2023	229445	CG31048, isoform C [Drosophila melanogaster]	4	4	1	0	0	0	0	0	2	1	1	0	0	0	0	0	0	2	1	1	0	0	0	0	0	0	2	1	1	0
594	1	gi|24582383|ref|NP_609090.2|	24582383		5.3	625	68897	septin interacting protein 2, isoform A [Drosophila melanogaster]_x0001_gi|24582389|ref|NP_723236.1| septin interacting protein 2, isoform D [Drosophila melanogaster]_x0001_gi|24582391|ref|NP_723237.1| septin interacting protein 2, isoform E [Drosophila melanogaster]	4	4	1	0	0	0	0	0	1	0	1	2	0	0	0	0	0	1	0	1	2	0	0	0	0	0	1	0	1	2
594.01	1	gi|45550941|ref|NP_723234.2|	45550941	redundant	5	657	72856	septin interacting protein 2, isoform B [Drosophila melanogaster]	4	4	1	0	0	0	0	0	1	0	1	2	0	0	0	0	0	1	0	1	2	0	0	0	0	0	1	0	1	2
594.02	1	gi|45550942|ref|NP_723235.2|	45550942	redundant	5.2	640	70655	septin interacting protein 2, isoform C [Drosophila melanogaster]	4	4	1	0	0	0	0	0	1	0	1	2	0	0	0	0	0	1	0	1	2	0	0	0	0	0	1	0	1	2
596	1	gi|24582672|ref|NP_609179.2|	24582672		24	104	12502	ribosomal protein L36A [Drosophila melanogaster]	4	4	1	0	0	0	0	0	3	1	0	0	0	0	0	0	0	3	1	0	0	0	0	0	0	0	3	1	0	0
652	1	gi|24640549|ref|NP_511082.2|	24640549		6.7	491	53224	thioredoxin reductase-1, isoform A [Drosophila melanogaster]	4	4	1	2	1	0	0	0	0	1	0	0	2	1	0	0	0	0	1	0	0	2	1	0	0	0	0	1	0	0
652.01	1	gi|24640551|ref|NP_727251.1|	24640551	redundant	5.5	596	64323	thioredoxin reductase-1, isoform B [Drosophila melanogaster]	4	4	1	2	1	0	0	0	0	1	0	0	2	1	0	0	0	0	1	0	0	2	1	0	0	0	0	1	0	0
652.02	1	gi|24640553|ref|NP_727252.1|	24640553	redundant	6.5	508	55115	thioredoxin reductase-1, isoform C [Drosophila melanogaster]	4	4	1	2	1	0	0	0	0	1	0	0	2	1	0	0	0	0	1	0	0	2	1	0	0	0	0	1	0	0
686	1	gi|24643409|ref|NP_728308.1|	24643409		1.6	2090	235148	CG11943, isoform B [Drosophila melanogaster]	4	4	1	0	0	0	1	0	1	0	2	0	0	0	0	1	0	1	0	2	0	0	0	0	1	0	1	0	2	0
686.01	1	gi|24643411|ref|NP_608362.2|	24643411	redundant	1.6	2067	232731	CG11943, isoform A [Drosophila melanogaster]	4	4	1	0	0	0	1	0	1	0	2	0	0	0	0	1	0	1	0	2	0	0	0	0	1	0	1	0	2	0
701	1	gi|24644940|ref|NP_649752.2|	24644940		4.4	565	62678	CD98 heavy chain [Drosophila melanogaster]	4	4	1	1	0	0	0	0	1	2	0	0	1	0	0	0	0	1	2	0	0	1	0	0	0	0	1	2	0	0
779	1	gi|24651387|ref|NP_733364.1|	24651387		4.5	695	76755	aralar1, isoform C [Drosophila melanogaster]	4	4	1	0	1	0	0	0	0	2	0	1	0	1	0	0	0	0	2	0	1	0	1	0	0	0	0	2	0	1
779.01	1	gi|24651389|ref|NP_651795.2|	24651389	redundant	4.5	682	75130	aralar1, isoform A [Drosophila melanogaster]_x0001_gi|24651391|ref|NP_733365.1| aralar1, isoform D [Drosophila melanogaster]	4	4	1	0	1	0	0	0	0	2	0	1	0	1	0	0	0	0	2	0	1	0	1	0	0	0	0	2	0	1
779.02	1	gi|386766764|ref|NP_001247368.1|	386766764	redundant	4.4	707	78334	aralar1, isoform E [Drosophila melanogaster]	4	4	1	0	1	0	0	0	0	2	0	1	0	1	0	0	0	0	2	0	1	0	1	0	0	0	0	2	0	1
779.03	1	gi|45552009|ref|NP_733366.2|	45552009	redundant	4.6	679	74904	aralar1, isoform B [Drosophila melanogaster]	4	4	1	0	1	0	0	0	0	2	0	1	0	1	0	0	0	0	2	0	1	0	1	0	0	0	0	2	0	1
784	1	gi|24652022|ref|NP_610467.1|	24652022		2.7	2408	272549	receptor mediated endocytosis 8 [Drosophila melanogaster]	4	4	1	0	0	0	0	0	0	0	0	4	0	0	0	0	0	0	0	0	4	0	0	0	0	0	0	0	0	4
799	1	gi|24654017|ref|NP_611084.2|	24654017		2.7	995	111209	CG8414 [Drosophila melanogaster]	4	4	1	0	0	0	0	0	2	1	1	0	0	0	0	0	0	2	1	1	0	0	0	0	0	0	2	1	1	0
801	1	gi|24654638|ref|NP_728505.1|	24654638		2.2	2649	298509	enhancer of bithorax, isoform B [Drosophila melanogaster]	4	4	1	0	0	0	0	1	2	1	0	0	0	0	0	0	1	2	1	0	0	0	0	0	0	1	2	1	0	0
801.01	1	gi|24654644|ref|NP_728507.1|	24654644	redundant	2.2	2669	300687	enhancer of bithorax, isoform A [Drosophila melanogaster]_x0001_gi|281360561|ref|NP_001163304.1| enhancer of bithorax, isoform E [Drosophila melanogaster]	4	4	1	0	0	0	0	1	2	1	0	0	0	0	0	0	1	2	1	0	0	0	0	0	0	1	2	1	0	0
801.02	1	gi|281360563|ref|NP_001163305.1|	281360563	redundant	2.8	2139	239457	enhancer of bithorax, isoform F [Drosophila melanogaster]	4	4	1	0	0	0	0	1	2	1	0	0	0	0	0	0	1	2	1	0	0	0	0	0	0	1	2	1	0	0
801.03	1	gi|45552841|ref|NP_995946.1|	45552841	redundant	2.7	2159	241635	enhancer of bithorax, isoform C [Drosophila melanogaster]	4	4	1	0	0	0	0	1	2	1	0	0	0	0	0	0	1	2	1	0	0	0	0	0	0	1	2	1	0	0
802	1	gi|24654665|ref|NP_523870.2|	24654665		14.2	176	20866	mitochondrial ribosomal protein L17 [Drosophila melanogaster]	4	4	1	1	0	0	1	0	0	2	0	0	1	0	0	1	0	0	2	0	0	1	0	0	1	0	0	2	0	0
878	1	gi|281361016|ref|NP_573221.2|	281361016		2.7	1174	129083	lethal (1) G0222, isoform D [Drosophila melanogaster]_x0001_gi|281361018|ref|NP_728082.2| lethal (1) G0222, isoform E [Drosophila melanogaster]	4	4	1	0	0	0	0	0	2	0	0	2	0	0	0	0	0	2	0	0	2	0	0	0	0	0	2	0	0	2
878.01	1	gi|281361020|ref|NP_728083.2|	281361020	redundant	2.9	1110	123043	lethal (1) G0222, isoform F [Drosophila melanogaster]	4	4	1	0	0	0	0	0	2	0	0	2	0	0	0	0	0	2	0	0	2	0	0	0	0	0	2	0	0	2
884	1	gi|281361893|ref|NP_001163627.1|	281361893		1.8	2050	226845	mini spindles, isoform B [Drosophila melanogaster]_x0001_gi|386765876|ref|NP_001247131.1| mini spindles, isoform F [Drosophila melanogaster]	4	4	1	0	0	0	0	0	1	0	2	1	0	0	0	0	0	1	0	2	1	0	0	0	0	0	1	0	2	1
884.01	1	gi|281361895|ref|NP_732105.2|	281361895	redundant	1.8	2042	225981	mini spindles, isoform C [Drosophila melanogaster]	4	4	1	0	0	0	0	0	1	0	2	1	0	0	0	0	0	1	0	2	1	0	0	0	0	0	1	0	2	1
884.02	1	gi|386765872|ref|NP_001247129.1|	386765872	redundant	1.8	2082	230406	mini spindles, isoform D [Drosophila melanogaster]	4	4	1	0	0	0	0	0	1	0	2	1	0	0	0	0	0	1	0	2	1	0	0	0	0	0	1	0	2	1
884.03	1	gi|386765874|ref|NP_001247130.1|	386765874	redundant	1.8	2074	229542	mini spindles, isoform E [Drosophila melanogaster]	4	4	1	0	0	0	0	0	1	0	2	1	0	0	0	0	0	1	0	2	1	0	0	0	0	0	1	0	2	1
913	1	gi|28574107|ref|NP_609329.3|	28574107		7	570	64299	CG4619, isoform A [Drosophila melanogaster]_x0001_gi|281364734|ref|NP_001162929.1| CG4619, isoform B [Drosophila melanogaster]	4	4	1	2	1	0	0	0	1	0	0	0	2	1	0	0	0	1	0	0	0	2	1	0	0	0	1	0	0	0
943	1	gi|45549088|ref|NP_477268.2|	45549088		2.7	1127	130117	stromalin [Drosophila melanogaster]	4	4	1	1	0	0	0	0	0	0	1	2	1	0	0	0	0	0	0	1	2	1	0	0	0	0	0	0	1	2
53	1	gi|161076460|ref|NP_001097242.1|	161076460		2	2505	281142	Not1, isoform C [Drosophila melanogaster]_x0001_gi|386767620|ref|NP_724798.3| Not1, isoform G [Drosophila melanogaster]	3	3	1	0	0	0	0	0	2	0	0	1	0	0	0	0	0	2	0	0	1	0	0	0	0	0	2	0	0	1
53.01	1	gi|161076462|ref|NP_001097243.1|	161076462	redundant	2	2503	280887	Not1, isoform D [Drosophila melanogaster]	3	3	1	0	0	0	0	0	2	0	0	1	0	0	0	0	0	2	0	0	1	0	0	0	0	0	2	0	0	1
53.02	1	gi|161076464|ref|NP_001097244.1|	161076464	redundant	2.2	2220	249762	Not1, isoform E [Drosophila melanogaster]	3	3	1	0	0	0	0	0	2	0	0	1	0	0	0	0	0	2	0	0	1	0	0	0	0	0	2	0	0	1
53.03	1	gi|281363003|ref|NP_001163099.1|	281363003	redundant	2	2492	279870	Not1, isoform F [Drosophila melanogaster]	3	3	1	0	0	0	0	0	2	0	0	1	0	0	0	0	0	2	0	0	1	0	0	0	0	0	2	0	0	1
71	1	gi|17136286|ref|NP_476614.1|	17136286		5.2	597	66000	lace [Drosophila melanogaster]	3	3	1	0	0	0	0	0	0	0	2	1	0	0	0	0	0	0	0	2	1	0	0	0	0	0	0	0	2	1
148	1	gi|17137316|ref|NP_477224.1|	17137316		7.2	405	44343	dihydroorotate dehydrogenase, isoform A [Drosophila melanogaster]_x0001_gi|281361352|ref|NP_599138.3| dihydroorotate dehydrogenase, isoform D [Drosophila melanogaster]	3	3	1	1	0	0	0	0	0	0	0	2	1	0	0	0	0	0	0	0	2	1	0	0	0	0	0	0	0	2
234	1	gi|17737419|ref|NP_523572.1|	17737419		8.4	490	52709	vasa intronic gene, isoform A [Drosophila melanogaster]_x0001_gi|24584391|ref|NP_723896.1| vasa intronic gene, isoform B [Drosophila melanogaster]_x0001_gi|24584393|ref|NP_723897.1| vasa intronic gene, isoform C [Drosophila melanogaster]_x0001_gi|24584395|ref|NP_723898.1| vasa intronic gene, isoform D [Drosophila melanogaster]	3	3	1	0	1	0	0	2	0	0	0	0	0	1	0	0	2	0	0	0	0	0	1	0	0	2	0	0	0	0
253	1	gi|17738187|ref|NP_524494.1|	17738187		5.6	774	87628	oligosaccharyl transferase 3 [Drosophila melanogaster]	3	3	1	0	0	0	0	0	0	0	2	1	0	0	0	0	0	0	0	2	1	0	0	0	0	0	0	0	2	1
307	1	gi|18858091|ref|NP_572160.1|	18858091		6.6	653	73099	CG2982 [Drosophila melanogaster]	3	3	1	1	0	0	0	0	2	0	0	0	1	0	0	0	0	2	0	0	0	1	0	0	0	0	2	0	0	0
342	1	gi|19920446|ref|NP_608503.1|	19920446		4.3	715	81806	CG11490 [Drosophila melanogaster]	3	3	1	0	0	0	0	0	0	0	2	1	0	0	0	0	0	0	0	2	1	0	0	0	0	0	0	0	2	1
347	1	gi|19920562|ref|NP_608657.1|	19920562		3.8	576	63824	CG7082, isoform C [Drosophila melanogaster]_x0001_gi|24581047|ref|NP_722773.1| CG7082, isoform A [Drosophila melanogaster]_x0001_gi|24581049|ref|NP_722774.1| CG7082, isoform B [Drosophila melanogaster]_x0001_gi|24581052|ref|NP_722775.1| CG7082, isoform D [Drosophila melanogaster]	3	3	1	0	0	0	0	1	0	0	0	2	0	0	0	0	1	0	0	0	2	0	0	0	0	1	0	0	0	2
444	1	gi|20130301|ref|NP_611805.1|	20130301		23.9	109	12483	levy [Drosophila melanogaster]	3	3	1	0	0	0	0	1	0	0	0	2	0	0	0	0	1	0	0	0	2	0	0	0	0	1	0	0	0	2
454	1	gi|21355283|ref|NP_648327.1|	21355283		5.9	471	52057	pathetic, isoform A [Drosophila melanogaster]	3	3	1	0	0	0	0	0	0	0	1	2	0	0	0	0	0	0	0	1	2	0	0	0	0	0	0	0	1	2
455	1	gi|21355295|ref|NP_651179.1|	21355295		4.3	819	89362	Hrd3 [Drosophila melanogaster]	3	3	1	0	0	0	0	0	2	1	0	0	0	0	0	0	0	2	1	0	0	0	0	0	0	0	2	1	0	0
459	1	gi|21355515|ref|NP_651274.1|	21355515		6.7	541	60913	atlastin, isoform A [Drosophila melanogaster]_x0001_gi|24649729|ref|NP_733020.1| atlastin, isoform B [Drosophila melanogaster]	3	3	1	0	0	0	0	0	0	1	0	2	0	0	0	0	0	0	1	0	2	0	0	0	0	0	0	1	0	2
467	1	gi|21355965|ref|NP_648212.1|	21355965		5.5	513	56820	CG7182 [Drosophila melanogaster]	3	3	1	0	1	0	0	0	0	0	0	2	0	1	0	0	0	0	0	0	2	0	1	0	0	0	0	0	0	2
486	1	gi|21356731|ref|NP_651400.1|	21356731		4.8	523	58486	CG5112 [Drosophila melanogaster]	3	3	1	0	1	0	0	0	0	0	2	0	0	1	0	0	0	0	0	2	0	0	1	0	0	0	0	0	2	0
488	1	gi|21356837|ref|NP_649162.1|	21356837		15.9	201	23219	RhoGDI [Drosophila melanogaster]	3	3	1	0	0	0	0	1	0	0	0	2	0	0	0	0	1	0	0	0	2	0	0	0	0	1	0	0	0	2
489	1	gi|21356855|ref|NP_652058.1|	21356855		7.8	669	72571	Dek, isoform B [Drosophila melanogaster]	3	3	1	2	0	0	0	0	1	0	0	0	2	0	0	0	0	1	0	0	0	2	0	0	0	0	1	0	0	0
489.01	1	gi|24654265|ref|NP_725621.1|	24654265	redundant	7.8	667	72354	Dek, isoform C [Drosophila melanogaster]	3	3	1	2	0	0	0	0	1	0	0	0	2	0	0	0	0	1	0	0	0	2	0	0	0	0	1	0	0	0
489.02	1	gi|28573493|ref|NP_725622.2|	28573493	redundant	7.8	663	71895	Dek, isoform A [Drosophila melanogaster]	3	3	1	2	0	0	0	0	1	0	0	0	2	0	0	0	0	1	0	0	0	2	0	0	0	0	1	0	0	0
489.03	1	gi|62484525|ref|NP_995861.2|	62484525	redundant	8.5	612	65931	Dek, isoform D [Drosophila melanogaster]	3	3	1	2	0	0	0	0	1	0	0	0	2	0	0	0	0	1	0	0	0	2	0	0	0	0	1	0	0	0
504	1	gi|21357349|ref|NP_648767.1|	21357349		7.6	446	51452	CG7275 [Drosophila melanogaster]	3	3	1	0	0	0	0	2	1	0	0	0	0	0	0	0	2	1	0	0	0	0	0	0	0	2	1	0	0	0
628	1	gi|24585387|ref|NP_610025.1|	24585387		4	602	67729	nessun dorma, isoform A [Drosophila melanogaster]_x0001_gi|24585389|ref|NP_724247.1| nessun dorma, isoform B [Drosophila melanogaster]	3	3	1	0	0	0	0	0	0	0	2	1	0	0	0	0	0	0	0	2	1	0	0	0	0	0	0	0	2	1
642	1	gi|24639216|ref|NP_569960.2|	24639216		2.2	1525	168477	Rabconnectin-3B [Drosophila melanogaster]	3	3	1	0	0	0	0	0	0	1	0	2	0	0	0	0	0	0	1	0	2	0	0	0	0	0	0	1	0	2
711	1	gi|24645443|ref|NP_731384.1|	24645443		10.5	287	32336	spermidine synthase, isoform A [Drosophila melanogaster]_x0001_gi|386765407|ref|NP_001247005.1| spermidine synthase, isoform C [Drosophila melanogaster]	3	3	1	0	0	0	0	0	0	2	0	1	0	0	0	0	0	0	2	0	1	0	0	0	0	0	0	2	0	1
718	1	gi|24645688|ref|NP_650001.2|	24645688		12.4	233	25739	Rrp46 [Drosophila melanogaster]	3	3	1	2	0	0	0	0	1	0	0	0	2	0	0	0	0	1	0	0	0	2	0	0	0	0	1	0	0	0
746	1	gi|24648329|ref|NP_650858.1|	24648329		3.2	948	109111	phagocyte signaling impaired [Drosophila melanogaster]	3	3	1	0	0	0	0	0	1	0	0	2	0	0	0	0	0	1	0	0	2	0	0	0	0	0	1	0	0	2
826	1	gi|24659664|ref|NP_648067.2|	24659664		6.3	508	56863	CG9953 [Drosophila melanogaster]	3	3	1	0	0	0	0	0	3	0	0	0	0	0	0	0	0	3	0	0	0	0	0	0	0	0	3	0	0	0
908	1	gi|28573195|ref|NP_649693.3|	28573195		3.2	560	63946	CG1091, isoform B [Drosophila melanogaster]	3	3	1	1	0	0	0	0	0	2	0	0	1	0	0	0	0	0	2	0	0	1	0	0	0	0	0	2	0	0
940	1	gi|386770342|ref|NP_001246552.1|	386770342		0.2	18488	2105076	sallimus, isoform E [Drosophila melanogaster]	3	3	1	0	0	2	0	0	0	1	0	0	0	0	2	0	0	0	1	0	0	0	0	2	0	0	0	1	0	0
940.01	1	gi|386770344|ref|NP_001246553.1|	386770344	redundant	0.2	18460	2101744	sallimus, isoform F [Drosophila melanogaster]	3	3	1	0	0	2	0	0	0	1	0	0	0	0	2	0	0	0	1	0	0	0	0	2	0	0	0	1	0	0
940.02	1	gi|386770346|ref|NP_001246554.1|	386770346	redundant	0.2	18137	2065712	sallimus, isoform G [Drosophila melanogaster]	3	3	1	0	0	2	0	0	0	1	0	0	0	0	2	0	0	0	1	0	0	0	0	2	0	0	0	1	0	0
940.03	1	gi|386770350|ref|NP_001246556.1|	386770350	redundant	0.2	18037	2053325	sallimus, isoform I [Drosophila melanogaster]	3	3	1	0	0	2	0	0	0	1	0	0	0	0	2	0	0	0	1	0	0	0	0	2	0	0	0	1	0	0
940.04	1	gi|386770352|ref|NP_001246557.1|	386770352	redundant	0.3	15973	1812976	sallimus, isoform J [Drosophila melanogaster]	3	3	1	0	0	2	0	0	0	1	0	0	0	0	2	0	0	0	1	0	0	0	0	2	0	0	0	1	0	0
940.05	1	gi|386770354|ref|NP_001246558.1|	386770354	redundant	0.2	16166	1846386	sallimus, isoform K [Drosophila melanogaster]	3	3	1	0	0	2	0	0	0	1	0	0	0	0	2	0	0	0	1	0	0	0	0	2	0	0	0	1	0	0
940.06	1	gi|386770358|ref|NP_001246560.1|	386770358	redundant	0.2	18051	2055893	sallimus, isoform M [Drosophila melanogaster]	3	3	1	0	0	2	0	0	0	1	0	0	0	0	2	0	0	0	1	0	0	0	0	2	0	0	0	1	0	0
947	1	gi|45549562|ref|NP_573070.2|	45549562		3.4	1016	114715	graf, isoform A [Drosophila melanogaster]_x0001_gi|45555202|ref|NP_996441.1| graf, isoform F [Drosophila melanogaster]_x0001_gi|45555215|ref|NP_996442.1| graf, isoform E [Drosophila melanogaster]_x0001_gi|45555228|ref|NP_996443.1| graf, isoform D [Drosophila melanogaster]_x0001_gi|45555240|ref|NP_996444.1| graf, isoform C [Drosophila melanogaster]_x0001_gi|45555251|ref|NP_996445.1| graf, isoform …	3	3	1	2	1	0	0	0	0	0	0	0	2	1	0	0	0	0	0	0	0	2	1	0	0	0	0	0	0	0
960	1	gi|45552449|ref|NP_995747.1|	45552449		6.1	523	59425	tubulin-specific chaperone E [Drosophila melanogaster]	3	3	1	0	0	0	0	0	2	1	0	0	0	0	0	0	0	2	1	0	0	0	0	0	0	0	2	1	0	0
38	1	REV_24654530		reversed	6.7	342	38725	REVERSED.	2	2	1	0	0	0	2	0	0	0	0	0	0	0	0	2	0	0	0	0	0	0	0	0	2	0	0	0	0	0
68	1	gi|17136254|ref|NP_476598.1|	17136254		2.4	1099	122434	shuttle craft, isoform A [Drosophila melanogaster]	2	2	1	0	0	0	0	0	2	0	0	0	0	0	0	0	0	2	0	0	0	0	0	0	0	0	2	0	0	0
68.01	1	gi|17136256|ref|NP_476599.1|	17136256	redundant	2.4	1106	123184	shuttle craft, isoform B [Drosophila melanogaster]	2	2	1	0	0	0	0	0	2	0	0	0	0	0	0	0	0	2	0	0	0	0	0	0	0	0	2	0	0	0
82	1	gi|17136376|ref|NP_476666.1|	17136376		3.1	843	91154	armadillo, isoform A [Drosophila melanogaster]_x0001_gi|19549863|ref|NP_599100.1| armadillo, isoform B [Drosophila melanogaster]_x0001_gi|24639204|ref|NP_476665.2| armadillo, isoform D [Drosophila melanogaster]_x0001_gi|45553932|ref|NP_996328.1| armadillo, isoform E [Drosophila melanogaster]	2	2	1	0	0	2	0	0	0	0	0	0	0	0	2	0	0	0	0	0	0	0	0	2	0	0	0	0	0	0
82.01	1	gi|45551205|ref|NP_726775.2|	45551205	redundant	3.6	721	79315	armadillo, isoform C [Drosophila melanogaster]	2	2	1	0	0	2	0	0	0	0	0	0	0	0	2	0	0	0	0	0	0	0	0	2	0	0	0	0	0	0
206	1	gi|17647675|ref|NP_523889.1|	17647675		12	150	17879	mitochondrial ribosomal protein L23, isoform A [Drosophila melanogaster]_x0001_gi|221330777|ref|NP_001137873.1| mitochondrial ribosomal protein L23, isoform B [Drosophila melanogaster]	2	2	1	0	0	0	0	0	2	0	0	0	0	0	0	0	0	2	0	0	0	0	0	0	0	0	2	0	0	0
212	1	gi|17647875|ref|NP_523743.1|	17647875		1.5	1642	185412	RNA polymerase I subunit [Drosophila melanogaster]	2	2	1	0	0	0	0	0	0	2	0	0	0	0	0	0	0	0	2	0	0	0	0	0	0	0	0	2	0	0
249	1	gi|17738065|ref|NP_524415.1|	17738065		9.7	257	29965	mitochondrial transcription factor A, isoform A [Drosophila melanogaster]	2	2	1	0	0	0	0	0	0	2	0	0	0	0	0	0	0	0	2	0	0	0	0	0	0	0	0	2	0	0
249.01	1	gi|24648444|ref|NP_732527.1|	24648444	redundant	8.8	284	33000	mitochondrial transcription factor A, isoform B [Drosophila melanogaster]	2	2	1	0	0	0	0	0	0	2	0	0	0	0	0	0	0	0	2	0	0	0	0	0	0	0	0	2	0	0
379	1	gi|19921738|ref|NP_610288.1|	19921738		6.6	456	49674	CG12736 [Drosophila melanogaster]	2	2	1	0	0	0	0	0	2	0	0	0	0	0	0	0	0	2	0	0	0	0	0	0	0	0	2	0	0	0
582	1	gi|24580809|ref|NP_524666.2|	24580809		3.9	787	85752	phospholipase A2 activator protein, isoform A [Drosophila melanogaster]_x0001_gi|386768919|ref|NP_001245829.1| phospholipase A2 activator protein, isoform B [Drosophila melanogaster]	2	2	1	2	0	0	0	0	0	0	0	0	2	0	0	0	0	0	0	0	0	2	0	0	0	0	0	0	0	0
609	1	gi|24583631|ref|NP_609486.2|	24583631		2.5	1354	149252	Ge-1, isoform A [Drosophila melanogaster]_x0001_gi|24583633|ref|NP_723654.1| Ge-1, isoform B [Drosophila melanogaster]	2	2	1	0	0	0	0	0	2	0	0	0	0	0	0	0	0	2	0	0	0	0	0	0	0	0	2	0	0	0
875	1	gi|281359566|ref|NP_651950.3|	281359566		1.4	1567	172892	CG11148, isoform D [Drosophila melanogaster]_x0001_gi|281359568|ref|NP_995601.2| CG11148, isoform E [Drosophila melanogaster]_x0001_gi|281359570|ref|NP_995600.2| CG11148, isoform F [Drosophila melanogaster]	2	2	1	0	0	0	0	2	0	0	0	0	0	0	0	0	2	0	0	0	0	0	0	0	0	2	0	0	0	0
875.01	1	gi|281359572|ref|NP_001162827.1|	281359572	redundant	1.4	1574	173731	CG11148, isoform G [Drosophila melanogaster]_x0001_gi|281359574|ref|NP_001162828.1| CG11148, isoform H [Drosophila melanogaster]	2	2	1	0	0	0	0	2	0	0	0	0	0	0	0	0	2	0	0	0	0	0	0	0	0	2	0	0	0	0
898	1	gi|28571847|ref|NP_732941.2|	28571847		5.1	758	82750	spastin, isoform A [Drosophila melanogaster]_x0001_gi|28571849|ref|NP_651206.3| spastin, isoform B [Drosophila melanogaster]	2	2	1	2	0	0	0	0	0	0	0	0	2	0	0	0	0	0	0	0	0	2	0	0	0	0	0	0	0	0
932	1	gi|320542611|ref|NP_650019.4|	320542611		1	2811	314740	CG14692 [Drosophila melanogaster]	2	2	1	0	0	0	0	0	0	0	0	2	0	0	0	0	0	0	0	0	2	0	0	0	0	0	0	0	0	2
935	1	gi|386765679|ref|NP_001247080.1|	386765679		1.3	2460	268016	CG7518, isoform F [Drosophila melanogaster]	2	2	1	0	0	0	0	0	0	2	0	0	0	0	0	0	0	0	2	0	0	0	0	0	0	0	0	2	0	0
935.01	1	gi|386765681|ref|NP_001247081.1|	386765681	redundant	1.3	2306	252517	CG7518, isoform G [Drosophila melanogaster]	2	2	1	0	0	0	0	0	0	2	0	0	0	0	0	0	0	0	2	0	0	0	0	0	0	0	0	2	0	0
Per Sample Total Spectral Count:												7132	8589	1475	6457	6884	9239	9266	9586	9249
Per Sample Total Contaminant Count:												1058	901	1066	1224	1213	367	391	656	892
Per sample normalization factors:												1	1	1	1	1	1	1	1	1
valid_protein_count	valid_reversed
969	4		Protein False Discovery Rate (fdr) 0.4%
reject_protein_count	reject_reversed
211	11
Protein report of Spectral Count values performed on Wed Dec 10 12:31:50 2014
Database: nr_20120621_fruit_fly_7227_both.fasta (39512 entries)
TRUE	use_samples_list flag
FALSE	calc_ms2_int flag
50	max_num_peaks
FALSE	normalize_counts flag
FALSE	full_peptide_list flag
FALSE	multiple_charge_states_ok flag
TRUE	modifications_ok flag
2	minimum_ntt_per_peptide
2	minimum_peptide_per_protein
0	minimum_unique_per_protein
FALSE	icat_sample flag
FALSE	allow_prot_nterm_acytl flag
