# Supplementary material for: The Drosophila Helicase Maleless (MLE) is Implicated in Functions Distinct From its Role in Dosage Compensation
Source: Mol Cell Proteomics. 2015 Mar 16;14(6):1478–88. doi: 10.1074/mcp.M114.040667 (PMC4458714; doi:10.1074/mcp.M114.040667)
Supplement: Supplemental Data [file supp_M114.040667_mcp.M114.040667-4.xlsx]

## Sheet: protein_summary_7
Accession	Protein description	LUC1626_EMPTYV-1_ 1Dbands_75um_140min_20141202_VE2	LUC1626_EMPTYV-2_ 1Dbands_75um_140min_20141202_VE2	LUC1626_FLAG_1Dbands_75um_140min_20141202_VE2	LUC1626_GFP-1_ 1Dbands_75um_140min_20141202_VE2	LUC1626_GFP-2_ 1Dbands_75um_140min_20141202_VE2	LUC1626_MLE-1_ 1Dbands_75um_140min_20141202_VE2	MLE-1 norm. for MLE spectral counts in MSL2 kd sample	MLE-1 norm. for gene expression in msl2 RNAi dataset and MLE spectral counts in MSL2kd	MLE-1 norm. for MLE spectral counts in RNase sample	LUC1626_MLE-2_ 1Dbands_75um_140min_20141202_VE2	MLE-2 norm. for gene expression in MSL2 RNAi dataset	MLE-2 norm. for MLE spectral counts in RNase	LUC1626_MSL2kd_1Dbands_75um_140min_20141202_VE2	LUC1626_RNase_1Dbands_75um_140min_20141202_VE2	p.value MLE vs Empty-V	p.value MLE vs GFP	p.value MLE vs FLAG	p.value MLE vs Empty-V and GFP combined	Benjamini-Hochberg adjusted p.value	p.value MLE vs MSL2kd	p.value MLE norm. for MLE spectral counts in MSL2kd vs MSL2kd	effect on binding	p.value MLE norm. for gene expression in msl2 RNAi dataset and MLE spectral counts in MSL2kd vs MSL2kd	effect on binding	p.value MLE vs RNase	p.value MLE norm. for MLE spectral counts in RNase vs RNase	effect on binding
gi|17933744|ref|NP_524939.1|	mitochondrial ribosomal protein L4 [Drosophila melanogaster]	1	2	0	1	1	61	55.327	62.8716	114.985	54	61.3636	126.758	52	6	2.3046e-05	2.62275e-05	0.0096724	1.06835e-06	0.000991431	0.500009	0.515945		0.116464		0.000607373	0.000196912	decreased
gi|21357105|ref|NP_649541.1|	mitochondrial ribosomal protein L44 [Drosophila melanogaster]	0	2	0	1	1	39	35.373	41.1864	73.515	38	44.2451	81.042	38	5	9.41974e-05	4.9492e-05	0.0278907	6.50701e-06	0.00301925	0.901387	0.905685		0.103592		0.00111412	0.000518066	decreased
gi|22024201|ref|NP_611354.2|	CG30122, isoform B [Drosophila melanogaster]	12	14	2	12	8	56	50.792	53.6569	105.56	53	55.9894	116.368	23	11	0.000146978	0.000275161	0.34693	1.58285e-05	0.00489628	0.00379078	0.00397351	decreased	0.0481574	decreased	0.00114241	0.000480753	decreased
gi|19921098|ref|NP_609416.1|	CG6094 [Drosophila melanogaster]	0	0	0	0	0	25	22.675	24.44	47.125	25	26.946	51.95	20	1	7.72782e-05	8.61609e-05	0.0616887	2.18473e-05	0.00506858	0.368798	0.372991		0.479243		0.00101833	0.000496513	decreased
gi|17737689|ref|NP_524185.1|	mitochondrial ribosomal protein L15 [Drosophila melanogaster]	0	0	0	1	0	35	31.745	40.2076	65.975	32	40.5306	72.73	47	0	5.42074e-05	0.00010756	0.0372153	2.84148e-05	0.00517048	0.0900178	0.0907263		0.00936695	increased	0.000363722	0.000151962	decreased
gi|17647671|ref|NP_524051.1|	mitochondrial ribosomal protein L20 [Drosophila melanogaster]	0	0	0	0	0	20	18.14	21.1097	37.7	18	20.9467	41.56	25	0	0.000126817	0.000143028	0.089639	3.58449e-05	0.00517048	0.313655	0.312931		0.0260719	increased	0.000858793	0.000360126	decreased
gi|17647519|ref|NP_523997.1|	heat shock protein 26 [Drosophila melanogaster]	0	0	0	0	0	18	16.326	16.8525	33.93	17	17.5482	37.404	2	7	0.000137988	0.000156248	0.0987271	3.90015e-05	0.00517048	0.00297567	0.00312531	decreased	0.00680342	decreased	0.0414231	0.0207031	decreased
gi|20129927|ref|NP_610818.1|	mitochondrial ribosomal protein L18 [Drosophila melanogaster]	0	2	0	0	0	31	28.117	32.7103	58.435	31	36.0643	64.418	58	3	0.000141729	6.16911e-05	0.0430821	5.42995e-05	0.00629874	0.00930991	0.00974462	increased	0.00182475	increased	0.00120342	0.000586846	decreased
gi|17530887|ref|NP_511111.1|	IGF-II mRNA-binding protein, isoform A [Drosophila melanogaster]_x0001_gi|24641108|ref|NP_727456.1| IGF-II mRNA-binding protein, isoform B [Drosophila melanogaster]_x0001_gi|24641110|ref|NP_727457.1| IGF-II mRNA-binding protein, isoform C [Drosophila melanogaster]	8	5	1	2	4	31	28.117	35.932	58.435	33	42.1723	64.418	17	9	0.000615801	0.000200196	0.323621	7.25148e-05	0.00747708	0.0216509	0.0224702	decreased	0.124296		0.00494336	0.00272395	decreased
gi|17647665|ref|NP_523828.1|	mitochondrial ribosomal protein L43 [Drosophila melanogaster]	1	0	0	0	1	14	12.698	12.343	26.39	15	14.5806	29.092	16	0	0.000478383	0.000523955	0.120378	0.000109441	0.00963647	0.781731	0.786829		0.0608023	increased	0.00126819	0.000647666	decreased
gi|21358081|ref|NP_649333.1|	CG7172 [Drosophila melanogaster]	0	0	0	0	0	19	17.233	22.5307	35.815	12	15.689	39.482	11	0	0.000404615	0.00046074	0.112608	0.000114225	0.00963647	0.301619	0.322031		0.737126		0.00273914	0.000391021	decreased
gi|20129763|ref|NP_610313.1|	mitochondrial ribosomal protein L52 [Drosophila melanogaster]	0	0	0	0	0	11	9.977	9.02902	20.735	8	7.23986	22.858	9	0	0.000495758	0.000584093	0.171203	0.000140013	0.0108277	0.871438	0.887963		0.207085		0.0034182	0.000985972	decreased
gi|24642480|ref|NP_727962.1|	no on or off transient A, isoform B [Drosophila melanogaster]	0	0	0	1	1	14	12.698	10.7338	26.39	13	10.9891	29.092	5	0	0.000211694	0.00079275	0.128838	0.000151742	0.010832	0.0284246	0.0296833	decreased	0.481786		0.00144809	0.000647666	decreased
gi|24641946|ref|NP_511152.2|	mitochondrial ribosomal protein L38 [Drosophila melanogaster]	1	2	0	0	1	82	74.374	52.0519	154.57	43	30.0943	170.396	29	2	0.00114724	0.0012494	0.0140031	0.000183884	0.0115843	0.126046	0.125691		0.722442		0.010248	6.34675e-05	decreased
gi|20129021|ref|NP_572839.1|	mitochondrial ribosomal protein L49 [Drosophila melanogaster]	0	0	0	0	0	7	6.349	6.47165	13.195	11	11.2125	14.546	14	0	0.000661854	0.000782863	0.17773	0.000187247	0.0115843	0.23459	0.249203		0.0325696	increased	0.00454208	0.0023472	decreased
gi|19920958|ref|NP_609239.1|	mitochondrial ribosomal protein L51 [Drosophila melanogaster]	0	0	0	0	0	6	5.442	6.23595	11.31	9	10.313	12.468	17	2	0.000791364	0.000953979	0.199459	0.000223549	0.0129658	0.0385064	0.0402942	increased	0.0123203	increased	0.0690602	0.129077
gi|28574706|ref|NP_787971.1|	mitochondrial ribosomal protein L27 [Drosophila melanogaster]	0	0	0	0	0	15	13.605	15.2234	28.275	8	8.95164	31.17	8	0	0.000909554	0.00105347	0.148585	0.000257475	0.0140551	0.353125	0.375207		0.948792		0.00613889	0.000576499	decreased
gi|24583962|ref|NP_609589.1|	CG5787 [Drosophila melanogaster]	2	2	0	2	2	14	12.698	13.0805	26.39	12	12.3615	29.092	7	5	0.00138246	0.00257771	0.133344	0.000324693	0.0167397	0.118572	0.123875		0.705943		0.0651058	0.0279188	decreased
gi|24646105|ref|NP_650120.1|	glorund, isoform A [Drosophila melanogaster]_x0001_gi|24646107|ref|NP_731639.1| glorund, isoform B [Drosophila melanogaster]	0	0	0	0	0	9	8.163	8.41657	16.965	5	5.15532	18.702	0	0	0.00126393	0.00152953	0.207569	0.000359365	0.0175521	0.00765953	0.00784294	decreased	0.0109372	decreased	0.00861913	0.00142645	decreased
gi|24666641|ref|NP_649095.2|	mitochondrial ribosomal protein L21 [Drosophila melanogaster]	0	0	0	0	0	4	3.628	4.96435	7.54	7	9.57841	8.312	26	0	0.0016258	0.00203522	0.235038	0.000461625	0.0200648	0.00537334	0.00552855	increased	0.00366902	increased	0.0112647	0.0116444	decreased
gi|21357011|ref|NP_648092.1|	mitochondrial ribosomal protein L50 [Drosophila melanogaster]	0	0	0	0	0	4	3.628	3.68298	7.54	5	5.07577	8.312	5	0	0.00169782	0.00224198	0.256712	0.000472003	0.0200648	0.867427	0.875452		0.323226		0.0127396	0.0116444	decreased
gi|17647677|ref|NP_523476.1|	mitochondrial ribosomal protein L24 [Drosophila melanogaster]	0	0	0	0	0	7	6.349	5.89862	13.195	4	3.71625	14.546	3	0	0.00167367	0.00209297	0.235038	0.000475674	0.0200648	0.318749	0.334354		0.960553		0.0115602	0.0023472	decreased
gi|17985987|ref|NP_536783.1|	belle [Drosophila melanogaster]	17.171	29	1	16	16	48.395	43.8943	48.7969	91.2246	72.358	80.4398	100.565	26	27	0.00552466	0.00332438	0.110278	0.000573778	0.0223999	0.0265683	0.0257517	decreased	0.169482		0.0484141	0.0191765	decreased
gi|17136290|ref|NP_476616.1|	lamin, isoform A [Drosophila melanogaster]_x0001_gi|386769141|ref|NP_001245892.1| lamin, isoform B [Drosophila melanogaster]_x0001_gi|386769143|ref|NP_001245893.1| lamin, isoform C [Drosophila melanogaster]	20	40	2	13	20	66	59.862	58.3737	124.41	70	68.2596	137.148	42	29	0.0022856	0.0003235	0.227152	0.000579307	0.0223999	0.0131099	0.0136435	decreased	0.872246		0.00472472	0.00264921	decreased
gi|20130109|ref|NP_611304.1|	CG5726 [Drosophila melanogaster]	1	4	0	1	2	11	9.977	9.62852	20.735	13	12.5459	22.858	6	5	0.00343539	0.00218208	0.142957	0.000662465	0.0245907	0.10056	0.100799		0.698546		0.101634	0.12502
gi|17136378|ref|NP_476667.1|	polyA-binding protein, isoform A [Drosophila melanogaster]_x0001_gi|24654793|ref|NP_725749.1| polyA-binding protein, isoform B [Drosophila melanogaster]_x0001_gi|24654797|ref|NP_725750.1| polyA-binding protein, isoform C [Drosophila melanogaster]_x0001_gi|24654800|ref|NP_725751.1| polyA-binding protein, isoform D [Drosophila melanogaster]_x0001_gi|24654804|ref|NP_725752.1| polyA-binding protein, …	14	40	4	22	24	70	63.49	65.2737	131.95	80	82.2475	145.46	52	15	0.00488105	0.000550283	0.581727	0.000700045	0.0249862	0.0294073	0.029872	decreased	0.563878		0.000845479	0.000380591	decreased
gi|17137636|ref|NP_477412.1|	nop5 [Drosophila melanogaster]	8	15	0	5	9	28	25.396	37.5353	52.78	28	41.384	58.184	19	7	0.00447909	0.00199074	0.0514758	0.000824833	0.0262209	0.121923	0.124945		0.236911		0.00475997	0.00235202	decreased
gi|24641860|ref|NP_572918.1|	CG10990, isoform A [Drosophila melanogaster]_x0001_gi|161077812|ref|NP_001096977.1| CG10990, isoform B [Drosophila melanogaster]	5	6	0	4	2	21	19.047	14.3874	39.585	15	11.3304	43.638	2	2	0.00461192	0.00291924	0.0955956	0.000831686	0.0262209	0.00467691	0.00479748	decreased	0.0228359	decreased	0.00575457	0.00111126	decreased
gi|17737855|ref|NP_524284.1|	mitochondrial ribosomal protein L19 [Drosophila melanogaster]	0	0	0	0	0	4	3.628	4.26995	7.54	3	3.53083	8.312	1	0	0.00307677	0.00440414	0.282174	0.000847898	0.0262209	0.171364	0.177212		0.329617		0.0242527	0.0116444	decreased
gi|45553910|ref|NP_996326.1|	sister-of-Sex-lethal [Drosophila melanogaster]	0	0	0	0	0	4	3.628	2.61947	7.54	11	7.94215	8.312	5	0	0.003113	0.00370593	0.202358	0.000900051	0.0262209	0.477087	0.437999		0.489675		0.0201655	0.0116444	decreased
gi|18857967|ref|NP_572424.1|	CG10777 [Drosophila melanogaster]	0	4.093	0	1	2	11.243	10.1974	7.14444	21.1931	15.107	10.5842	23.363	16	4	0.00481526	0.00186544	0.131753	0.000900197	0.0262209	0.568431	0.585508		0.0158087	increased	0.0338945	0.0481549	decreased
gi|17136624|ref|NP_476807.1|	heterogeneous nuclear ribonucleoprotein at 87F, isoform A [Drosophila melanogaster]_x0001_gi|281361714|ref|NP_001163602.1| heterogeneous nuclear ribonucleoprotein at 87F, isoform C [Drosophila melanogaster]	0.5	3	0	0.5	0	19.714	17.8806	20.3655	37.1609	10.5	11.9592	40.9657	1.5	0.5	0.00408961	0.0015976	0.117524	0.00090417	0.0262209	0.0151549	0.0148909	decreased	0.0202393	decreased	0.0102634	0.000619464	decreased
gi|24644479|ref|NP_524243.2|	Rm62, isoform A [Drosophila melanogaster]	31.353	41.683	3	26.958	33	73.875	67.0046	64.7387	139.254	64.26	62.0869	153.512	51.691	50.922	0.00392052	0.00687306	0.430989	0.00110689	0.0300746	0.0675626	0.0710462		0.157492		0.274645	0.0910102
gi|21355533|ref|NP_648367.1|	CG8108, isoform B [Drosophila melanogaster]_x0001_gi|24662017|ref|NP_729568.1| CG8108, isoform A [Drosophila melanogaster]	0	0	0	0	0	3	2.721	3.09193	5.655	3	3.40896	6.234	4	0	0.00424985	0.00701895	0.296772	0.00113428	0.0300746	0.673309	0.675654		0.325123		0.0367286	0.0288806	decreased
gi|24655085|ref|NP_523784.2|	phosphoenolpyruvate carboxykinase, isoform A [Drosophila melanogaster]	0	0	0	0	0	3	2.721	2.09076	5.655	3	2.30514	6.234	0	2	0.00424985	0.00701895	0.296772	0.00113428	0.0300746	0.0269344	0.027654	decreased	0.117036		0.729227	0.703313
gi|17864514|ref|NP_524858.1|	protein on ecdysone puffs, isoform B [Drosophila melanogaster]	15	14	1	13	8	30	27.21	30.1169	56.55	42	46.4869	62.34	14	0	0.00603261	0.00679601	0.275585	0.00153562	0.0383767	0.0138174	0.0136866	decreased	0.0941263		0.000820627	0.000191641	decreased
gi|24657454|ref|NP_647887.1|	CG1316 [Drosophila melanogaster]	1	5	0	2	2	10	9.07	9.15806	18.85	14	14.1359	20.78	9	6	0.00734885	0.00440764	0.142967	0.00161361	0.0383767	0.435974	0.426791		0.648621		0.193054	0.354785
gi|24646383|ref|NP_650227.1|	CG12279 [Drosophila melanogaster]	0	0	0	0	0	2	1.814	1.7137	3.77	4	3.77883	4.156	0	3	0.00560535	0.00795461	0.296815	0.00162248	0.0383767	0.0309285	0.0310114	decreased	0.0798216		0.857379	0.457557
gi|21687222|ref|NP_611022.2|	mitochondrial ribosomal protein L41 [Drosophila melanogaster]	0	0	0	0	0	2	1.814	1.98298	3.77	4	4.37261	4.156	2	0	0.00560535	0.00795461	0.296815	0.00162248	0.0383767	0.599703	0.58736		0.976359		0.0382108	0.0742999
gi|281362528|ref|NP_001163721.1|	caliban, isoform B [Drosophila melanogaster]_x0001_gi|281362530|ref|NP_651341.2| caliban, isoform C [Drosophila melanogaster]	1	1	0	0	0	5	4.535	5.19357	9.425	6	6.87132	10.39	4	0	0.0119839	0.00139618	0.235007	0.00165417	0.0383767	0.564142	0.561829		0.96134		0.00803874	0.00512714	decreased
gi|24647027|ref|NP_524355.2|	mitochondrial ribosomal protein S10, isoform B [Drosophila melanogaster]	0	1	0	0	0	5	4.535	5.74797	9.425	4	5.06987	10.39	1	5	0.00895704	0.00226002	0.256712	0.00175433	0.0387623	0.0818393	0.0852373		0.15565		0.680296	0.809343
gi|17137528|ref|NP_477347.1|	Srp54 [Drosophila melanogaster]	0	1	0	0	0	5	4.535	5.15509	9.425	4	4.54694	10.39	3	0	0.00895704	0.00226002	0.256712	0.00175433	0.0387623	0.519864	0.529083		0.94948		0.0128199	0.00512714	decreased
gi|17864162|ref|NP_524618.1|	ribosomal protein S3A, isoform A [Drosophila melanogaster]_x0001_gi|386763373|ref|NP_001245404.1| ribosomal protein S3A, isoform F [Drosophila melanogaster]	37	55	1	35	39	84	76.188	78.8674	158.34	76	78.6728	174.552	49	38	0.006261	0.00834627	0.0427817	0.00183137	0.0395234	0.0111973	0.0116498	decreased	0.823656		0.00684845	0.00196983	decreased
gi|19921254|ref|NP_609649.1|	ribosomal protein L24 [Drosophila melanogaster]	4	15	0	3	4	25	22.675	25.2187	47.125	27	30.0289	51.95	9	1	0.00903215	0.000433697	0.0580564	0.00206402	0.0426173	0.00752848	0.00786839	decreased	0.0407022	decreased	0.000968629	0.000496513	decreased
gi|17136322|ref|NP_476631.1|	ribosomal protein L19, isoform A [Drosophila melanogaster]_x0001_gi|45552831|ref|NP_995941.1| ribosomal protein L19, isoform B [Drosophila melanogaster]	7	14	0	10	14	42	38.094	41.3034	79.17	28	30.3589	87.276	11	9	0.0037671	0.0142232	0.0353945	0.00206657	0.0426173	0.0154172	0.0151085	decreased	0.0392116	decreased	0.0150501	0.00088824	decreased
gi|21358097|ref|NP_652611.1|	SF2, isoform A [Drosophila melanogaster]_x0001_gi|386765902|ref|NP_001247139.1| SF2, isoform B [Drosophila melanogaster]	5	14	0	8	12	26	23.582	25.4511	49.01	40	43.1704	54.028	20	1	0.00587473	0.00948893	0.0395662	0.00211462	0.0426602	0.0979341	0.092609		0.759659		0.0026776	0.000458321	decreased
gi|21356157|ref|NP_651968.1|	Aly [Drosophila melanogaster]	3	7	0	5	4	13	11.791	#DIV/0!	24.505	21	#DIV/0!	27.014	6	0	0.00751474	0.0121735	0.102018	0.00232858	0.0433202	0.0336762	0.0330951	decreased	not available		0.00255891	0.000735229	decreased
gi|17933570|ref|NP_525073.1|	mitochondrial ribosomal protein L30 [Drosophila melanogaster]	0	1	0	1	1	13	11.791	8.78676	24.505	41	30.5536	27.014	29	3	0.00718921	0.0112134	0.0748738	0.00234084	0.0433202	0.738796	0.747359		0.116033		0.093735	0.00843394	decreased
gi|28574622|ref|NP_649169.3|	translationally controlled tumor protein [Drosophila melanogaster]	6	3	0	4	7	18	16.326	18.9723	33.93	17	19.7555	37.404	10	11	0.00358174	0.0131947	0.0987271	0.00234407	0.0433202	0.0954035	0.09886		0.521704		0.318498	0.234142
gi|161076409|ref|NP_001097227.1|	Acetyl-CoA carboxylase, isoform D [Drosophila melanogaster]	5	7	0	7	5	19	17.233	18.9743	35.815	17	18.7178	39.482	25	33	0.00427051	0.0172722	0.0955843	0.00237443	0.0433202	0.230061	0.230056		0.015991	increased	0.0134063	0.00859739	decreased
gi|24583248|ref|NP_523531.1|	ribosomal protein L7 [Drosophila melanogaster]	9	21	1	21	20	54	48.978	57.401	101.79	48	56.2548	112.212	27	22	0.000868025	0.00614038	0.148375	0.00238157	0.0433202	0.0110825	0.0115467	decreased	0.138141		0.00937621	0.00279757	decreased
gi|24649360|ref|NP_524463.2|	eukaryotic initiation factor 3 p66 subunit [Drosophila melanogaster]	8	17	0	3	3	35	31.745	36.0604	65.975	29	32.9423	72.73	11	8	0.00424394	0.000222969	0.0406264	0.00242742	0.0433202	0.00678893	0.00703714	decreased	0.0236914	decreased	0.00513282	0.00134999	decreased
gi|24658086|ref|NP_523809.2|	quaking related 58E-1 [Drosophila melanogaster]	1	4	0	0	0	26	23.582	23.3338	49.01	11	10.8842	54.028	12	1	0.0105842	0.00150757	0.100946	0.00292661	0.0512433	0.436559	0.439953		0.790561		0.0302596	0.000458321	decreased
gi|17647521|ref|NP_524000.1|	heat shock protein 27 [Drosophprotein folding	0	0	0	0	0	2	1.814	2.51001	3.77	2	2.76738	4.156	1	0	0.0142863	0.0224067	0.331452	0.00364524	0.0615763	0.502775	0.505895		0.605616		0.087983	0.0742999
gi|24663646|ref|NP_729866.1|	ribosomal protein S12 [Drosophila melanogaster]	1	1	0	0	0	4	3.628	3.29761	7.54	5	4.54467	8.312	4	3	0.0300399	0.00224198	0.256712	0.00364946	0.0615763	0.829016	0.823524		0.467919		0.671639	0.790419
gi|17647425|ref|NP_523817.1|	fibrillarin [Drosophila melanogaster]	10	25	0	12	16	33	29.931	42.4212	62.205	45	63.7785	68.574	27	17	0.0167489	0.00854354	0.0271113	0.00408486	0.0676919	0.103915	0.100697		0.347739		0.0267102	0.0250702	decreased
gi|17864394|ref|NP_524781.1|	ribosomal protein L37A, isoform A [Drosophila melanogaster]_x0001_gi|24581863|ref|NP_723060.1| ribosomal protein L37A, isoform B [Drosophila melanogaster]_x0001_gi|320544534|ref|NP_001188691.1| ribosomal protein L37A, isoform C [Drosophila melanogaster]	4	8	0	2	2	29	26.303	26.5012	54.665	13	13.098	60.262	10	7	0.0249313	0.00714163	0.0869997	0.00442099	0.0719768	0.205629	0.205414		0.633451		0.143339	0.00206486	decreased
gi|85725104|ref|NP_001033989.1|	CG11583 [Drosophila melanogaster]rRNA metabolism	2	5	0	0	2	13	11.791	14.8157	24.505	8	10.0522	27.014	4	0	0.0197362	0.0050681	0.159119	0.00477988	0.0764781	0.0649269	0.067441		0.161187		0.00425286	0.000735229	decreased
gi|19921968|ref|NP_610573.1|	CG12909 [Drosophila melanogaster]	1	3	0	0	1	5	4.535	7.00144	9.425	10	15.4387	10.39	2	0	0.022549	0.00633183	0.199494	0.00493077	0.0775552	0.0638928	0.062362		0.0931169		0.009621	0.00512714	decreased
gi|24644923|ref|NP_649747.1|	CG2943 [Drosophila melanogaster]	0	0	0	0	0	4	3.628	3.94918	7.54	1	1.08853	8.312	4	6	0.0149119	0.0194184	0.313164	0.00507734	0.0777081	0.500374	0.479918		0.192911		0.114523	0.293376
gi|24762816|ref|NP_523860.2|	Zinc-finger protein at 72D, isoform B [Drosophila melanogaster]	7	2	0	0	0	18	16.326	19.3091	33.93	16	18.9235	37.404	2	0	0.00952482	0.00017291	0.101994	0.00510797	0.0777081	0.00336556	0.00352707	decreased	0.00497064	decreased	0.00103535	0.00042676	decreased
gi|20128893|ref|NP_569953.1|	CG14817 [Drosophila melanogaster]	0	0	0	0	0	1	0.907	0.601189	1.885	3	1.9885	2.078	1	0	0.0162182	0.0229295	0.331534	0.00543618	0.0784824	0.503566	0.489918		0.879673		0.0884494	0.206441
gi|17738267|ref|NP_524543.1|	heterogeneous nuclear ribonucleoprotein at 98DE, isoform B [Drosophila melanogaster]_x0001_gi|24650836|ref|NP_733251.1| heterogeneous nuclear ribonucleoprotein at 98DE, isoform C [Drosophila melanogaster]	0.5	0	0	0.5	0	49.286	44.7024	45.6327	92.9041	10.5	10.7185	102.416	1.5	0.5	0.0134117	0.0146203	0.080543	0.00549162	0.0784824	0.117748	0.117628		0.139754		0.082733	0.000119192	decreased
gi|24582672|ref|NP_609179.2|	ribosomal protein L36A [Drosophila melanogaster]	0	0	0	0	0	3	2.721	3.02675	5.655	1	1.11237	6.234	0	0	0.0163524	0.0230269	0.331534	0.00549715	0.0784824	0.0736046	0.077196		0.128351		0.0886335	0.0288806	decreased
gi|221330989|ref|NP_001137912.1|	Upf1 [Drosophila melanogaster]	0	0	0	0	0	3	2.721	2.02033	5.655	1	0.742497	6.234	1	0	0.0163524	0.0230269	0.331534	0.00549715	0.0784824	0.503566	0.523911		0.921583		0.0886335	0.0288806	decreased
gi|17647799|ref|NP_524079.1|	protein disulfide isomerase, isoform A [Drosophila melanogaster]	18	33	4	19	16	39	35.373	38.0915	73.515	56	60.3037	81.042	41	70	0.0288532	0.0123558	0.843072	0.00662536	0.0918862	0.416298	0.389731		0.268421		0.03168	0.00204582	decreased
gi|17647893|ref|NP_523595.1|	ribosomal protein S26, isoform B [Drosophila melanogaster]_x0001_gi|24584963|ref|NP_724109.1| ribosomal protein S26, isoform A [Drosophila melanogaster]_x0001_gi|24584966|ref|NP_724110.1| ribosomal protein S26, isoform C [Drosophila melanogaster]	1	1	0	1	2	6	5.442	7.04076	11.31	6	7.76269	12.468	1	0	0.00807556	0.0524525	0.22525	0.00664009	0.0918862	0.0295649	0.0306805	decreased	0.056377		0.00642718	0.00327952	decreased
gi|17864338|ref|NP_524742.1|	mitochondrial ribosomal protein L12, isoform A [Drosophila melanogaster]_x0001_gi|386770863|ref|NP_001246688.1| mitochondrial ribosomal protein L12, isoform B [Drosophila melanogaster]	0	1	0	0	0	3	2.721	3.30748	5.655	3	3.64662	6.234	4	0	0.0406243	0.00701895	0.296772	0.00687009	0.0918862	0.673309	0.675654		0.371505		0.0367286	0.0288806	decreased
gi|24645774|ref|NP_524308.2|	minichromosome maintenance 5 [Drosophila melanogaster]	1	1	0	0	0	5	4.535	4.31197	9.425	3	2.85246	10.39	1	2	0.0483074	0.00364134	0.268913	0.00687466	0.0918862	0.118692	0.125375		0.38507		0.452678	0.235055
gi|17647881|ref|NP_523975.1|	ribosomal protein L14 [Drosophila melanogaster]	17	32	2	18	30	48	43.536	49.6344	90.48	52	59.284	99.744	30	24	0.00513374	0.0366939	0.396274	0.00693107	0.0918862	0.0190619	0.0197392	decreased	0.434713		0.0137095	0.00900155	decreased
gi|21357109|ref|NP_650196.1|	CG5641 [Drosophila melanogaster]	6	4	0	0	2	21	19.047	20.8104	39.585	11	12.0184	43.638	6	2	0.0221667	0.004604	0.111509	0.00704073	0.0920253	0.077679	0.0765846		0.221364		0.0237685	0.00111126	decreased
gi|24645339|ref|NP_649887.1|	ribosomal protein L34b, isoform A [Drosophila melanogaster]_x0001_gi|24645341|ref|NP_731345.1| ribosomal protein L34b, isoform B [Drosophila melanogaster]	1	6	0	2	6	19	17.233	20.0603	35.815	11	12.8047	39.482	10	0	0.0116495	0.0249644	0.116914	0.00744199	0.0959189	0.254544	0.266577		0.872064		0.00392841	0.000391021	decreased
gi|24645861|ref|NP_650048.1|	trailer hitch [Drosophila melanogaster]	0	5	0	5	4	12	10.884	11.0894	22.62	22	22.4152	24.936	8	1	0.0096711	0.0187595	0.10387	0.0076623	0.0964561	0.0999911	0.0942551		0.512536		0.0105236	0.00265421	decreased
gi|24642822|ref|NP_573230.1|	CG5800 [Drosophila melanogaster]	1	1	0	0	1	3	2.721	2.21763	5.655	7	5.70504	6.234	0	0	0.0253335	0.0189907	0.245527	0.00769154	0.0964561	0.0175034	0.0173739	decreased	0.0429158	decreased	0.0200016	0.0288806	decreased
gi|5835236|ref|NP_008279.1|COX2_10704	cytochrome c oxidase subunit II [Drosophila melanogaster]	2	3	0	0	0	9	8.163	#DIV/0!	16.965	5	#DIV/0!	18.702	0	3	0.0463176	0.00152953	0.207569	0.0081116	0.100367	0.00765953	0.00784294	decreased	not available		0.225659	0.0630122
gi|21355973|ref|NP_648206.1|	CG7185, isoform A [Drosophila melanogaster]	0	1	0	0	0	2	1.814	2.00639	3.77	4	4.42422	4.156	3	0	0.0407007	0.00795461	0.296815	0.00847249	0.103199	0.987576	0.969971		0.605972		0.0382108	0.0742999
gi|24657023|ref|NP_647836.2|	Sc2 [Drosophila melanogaster]	0	1	0	1	2	7	6.349	7.20627	13.195	4	4.5401	14.546	8	4	0.00643851	0.0743277	0.235038	0.00856282	0.103199	0.441436	0.430024		0.114489		0.742061	0.390407
gi|18860063|ref|NP_572686.1|	Rpt3 [Drosophila melanogaster]	1	0	0	0	0	2	1.814	1.11345	3.77	4	2.45525	4.156	0	1.083	0.0410732	0.00795461	0.296815	0.00938574	0.104185	0.0309285	0.0310114	decreased	0.157919		0.348865	0.611907
gi|24650747|ref|NP_524538.2|	ribosomal protein L4 [Drosophila melanogaster]	9	22	0	20	22	50	45.35	54.5945	94.25	40	48.1539	103.9	28	16	0.00318174	0.0336808	0.0193084	0.00952417	0.104185	0.0403614	0.0416587	decreased	0.419537		0.0087999	0.0015102	decreased
gi|221460131|ref|NP_733258.3|	CG31048, isoform B [Drosophila melanogaster]	0	0	0	0	0	2	1.814	1.48456	3.77	1	0.81839	4.156	1	0	0.0289603	0.0411198	0.352884	0.00987962	0.104185	0.710577	0.724494		0.807669		0.139476	0.0742999
gi|24654017|ref|NP_611084.2|	CG8414 [Drosophila melanogaster]	0	0	0	0	0	2	1.814	1.86728	3.77	1	1.02937	4.156	1	0	0.0289603	0.0411198	0.352884	0.00987962	0.104185	0.710577	0.724494		0.953159		0.139476	0.0742999
gi|21355295|ref|NP_651179.1|	Hrd3 [Drosophila melanogaster]	0	0	0	0	0	2	1.814	1.9397	3.77	1	1.06929	4.156	0	0	0.0289603	0.0411198	0.352884	0.00987962	0.104185	0.117491	0.122117		0.194705		0.139476	0.0742999
gi|20130403|ref|NP_612021.1|	tubulin-specific chaperone E [Drosophila melanogaster]	0	0	0	0	0	2	1.814	1.81966	3.77	1	1.00312	4.156	0	0	0.0289603	0.0411198	0.352884	0.00987962	0.104185	0.117491	0.122117		0.209097		0.139476	0.0742999
gi|19922458|ref|NP_611228.1|	eIF3-S9, isoform B [Drosophila melanogaster]_x0001_gi|24654452|ref|NP_725691.1| eIF3-S9, isoform A [Drosophila melanogaster]	0	0	0	0	0	1	0.907	1.00869	1.885	2	2.22423	2.078	2	2	0.0289603	0.0411198	0.352884	0.00987962	0.104185	0.765297	0.779401		0.483489		0.655306	0.375471
gi|20129239|ref|NP_608887.1|	mitochondrial ribosomal protein L28 [Drosophila melanogaster]	0	0	0	0	0	1	0.907	1.11458	1.885	2	2.45773	2.078	2	0	0.0289603	0.0411198	0.352884	0.00987962	0.104185	0.765297	0.779401		0.544729		0.139476	0.206441
gi|21355709|ref|NP_651072.1|	mitochondrial ribosomal protein L45 [Drosophila melanogaster]	0	0	0	0	0	1	0.907	1.06543	1.885	2	2.34935	2.078	2	0	0.0289603	0.0411198	0.352884	0.00987962	0.104185	0.765297	0.779401		0.51626		0.139476	0.206441
gi|24583969|ref|NP_609591.2|	Multidrug-Resistance like protein 1, isoform B [Drosophila melanogaster]	0	0	0	0	0	1	0.907	1.00211	1.885	2	2.20972	2.078	1	2	0.0289603	0.0411198	0.352884	0.00987962	0.104185	0.710577	0.701205		0.975813		0.655306	0.375471
gi|28573151|ref|NP_788610.1|	Rlc1, isoform B [Drosophila melanogaster]	0	0	0	0	0	1	0.907	0.914443	1.885	2	2.01641	2.078	4	0	0.0289603	0.0411198	0.352884	0.00987962	0.104185	0.204502	0.214841		0.0650522		0.139476	0.206441
gi|17136564|ref|NP_476772.1|	alpha-Tubulin at 84B [Drosophila melanogaster]	66	93	9	66	62	129	117.003	139.628	243.165	111	132.465	268.062	90	83	0.0223149	0.0351417	0.892603	0.0107137	0.111711	0.0384561	0.0393139	decreased	0.828994		0.0749911	0.00983712	decreased
gi|24583984|ref|NP_652004.2|	upstream of RpIII128 [Drosophila melanogaster]	2	7	0	4	2	10	9.07	12.0868	18.85	12	15.9913	20.78	6	6	0.0332838	0.0207789	0.153466	0.011466	0.116323	0.1582	0.157955		0.339207		0.28001	0.354785
gi|17136728|ref|NP_476869.1|	heterogeneous nuclear ribonucleoprotein at 27C, isoform A [Drosophila melanogaster]_x0001_gi|24582366|ref|NP_723228.1| heterogeneous nuclear ribonucleoprotein at 27C, isoform B [Drosophila melanogaster]_x0001_gi|24582368|ref|NP_723229.1| heterogeneous nuclear ribonucleoprotein at 27C, isoform C [Drosophila melanogaster]_x0001_gi|281364530|ref|NP_001162897.1| heterogeneous nuclear ribonucleoprotei…	11	6	0	2	2	25	22.675	25.1768	47.125	15	16.655	51.95	7	6	0.0490343	0.00178852	0.0853356	0.0114803	0.116323	0.0373199	0.0370719	decreased	0.109365		0.0399778	0.00265187	decreased
gi|24653318|ref|NP_610854.1|	CG4679 [Drosophila melanogaster]	4	4	0	2	0	9	8.163	7.39561	16.965	8	7.24794	18.702	10	9	0.0907406	0.00585329	0.184566	0.011532	0.116323	0.707681	0.704494		0.0766351		0.657515	0.746101
gi|17136294|ref|NP_476618.1|	LanB1, isoform A [Drosophila melanogaster]_x0001_gi|24582614|ref|NP_723319.1| LanB1, isoform B [Drosophila melanogaster]	1	0	0	1	0	3	2.721	2.41603	5.655	4	3.55168	6.234	1	1	0.0235305	0.0451727	0.282174	0.0119784	0.117871	0.171364	0.171107		0.513972		0.230435	0.283239
gi|19922276|ref|NP_610995.1|	SMC2 [Drosophila melanogaster]	1	0	0	1	0	3	2.721	2.61614	5.655	4	3.84585	6.234	2	2	0.0235305	0.0451727	0.282174	0.0119784	0.117871	0.456197	0.453504		0.959726		0.577544	0.703313
gi|22024031|ref|NP_523842.2|	beta-Tubulin at 60D [Drosophila melanogaster]	6.667	15.437	2	9.907	8	24.167	21.9195	18.2086	45.5548	20.553	17.0735	50.219	16.757	24	0.0249871	0.0349012	0.784502	0.0120665	0.117871	0.286042	0.29688		0.201627		0.437933	0.617047
gi|21358145|ref|NP_651668.1|	CG11876, isoform D [Drosophila melanogaster]_x0001_gi|24650940|ref|NP_733265.1| CG11876, isoform A [Drosophila melanogaster]	5	1	0	3	2	8	7.256	7.68837	15.08	11	11.6555	16.624	1	2	0.0319664	0.0252465	0.171203	0.012497	0.120804	0.00961513	0.00992011	decreased	0.0236411	decreased	0.0283676	0.0364789	decreased
gi|45550712|ref|NP_649797.2|	CG9684 [Drosophila melanogaster]	0	1	0	0	0	3	2.721	3.29382	5.655	2	2.42104	6.234	1	0	0.0700124	0.0124673	0.313049	0.015258	0.142642	0.353252	0.362722		0.545929		0.0565362	0.0288806	decreased
gi|17137142|ref|NP_477128.1|	nucleosome assembly protein 1, isoform A [Drosophila melanogaster]_x0001_gi|386768536|ref|NP_001246485.1| nucleosome assembly protein 1, isoform B [Drosophila melanogaster]_x0001_gi|386768538|ref|NP_001246486.1| nucleosome assembly protein 1, isoform C [Drosophila melanogaster]	7	6	0	2	5	11	9.977	12.7895	20.735	15	19.2284	22.858	8	4	0.0672674	0.0154713	0.133352	0.0153147	0.142642	0.202	0.198069		0.507987		0.0363602	0.0549003
gi|19922878|ref|NP_611878.1|	eIF-5A, isoform A [Drosophila melanogaster]_x0001_gi|24762531|ref|NP_726411.1| eIF-5A, isoform B [Drosophila melanogaster]	1	0	0	0	0	2	1.814	1.90992	3.77	3	3.15863	4.156	1	2	0.0700125	0.0124673	0.313049	0.0153709	0.142642	0.353252	0.350541		0.636256		0.909392	0.878741
gi|281361391|ref|NP_731293.3|	polychaetoid, isoform J [Drosophila melanogaster]	1	0	0	0	0	2	1.814	1.45616	3.77	3	2.4082	4.156	3	0	0.0700125	0.0124673	0.313049	0.0153709	0.142642	0.817014	0.827954		0.269325		0.0565362	0.0742999
gi|17647581|ref|NP_523957.1|	lark, isoform A [Drosophila melanogaster]_x0001_gi|24659966|ref|NP_729237.1| lark, isoform B [Drosophila melanogaster]_x0001_gi|24659971|ref|NP_729238.1| lark, isoform C [Drosophila melanogaster]_x0001_gi|24659976|ref|NP_729239.1| lark, isoform D [Drosophila melanogaster]_x0001_gi|24659981|ref|NP_729240.1| lark, isoform E [Drosophila melanogaster]	3	3	0	3	3	15	13.605	14.6251	28.275	6	6.4499	31.17	8	3	0.0366624	0.0691861	0.163427	0.0159199	0.146274	0.607499	0.618821		0.698959		0.149643	0.00485562	decreased
gi|17933708|ref|NP_524776.1|	ergic53, isoform A [Drosophila melanogaster]_x0001_gi|28574399|ref|NP_788479.1| ergic53, isoform B [Drosophila melanogaster]	0	2	0	3	3	7	6.349	7.67932	13.195	7	8.46672	14.546	11	9	0.00525791	0.186771	0.207529	0.0163242	0.148518	0.282176	0.286168		0.064259		0.384023	0.347626
gi|24664664|ref|NP_648775.1|	argonaute 2, isoform B [Drosophila melanogaster]	3	5	0	1	3	11	9.977	10.1026	20.735	7	7.08812	22.858	8	3	0.0676846	0.0190704	0.17773	0.0165445	0.149061	0.760274	0.782451		0.402133		0.0874565	0.019253	decreased
gi|21357009|ref|NP_648091.1|	ribosomal protein L18 [Drosophila melanogaster]	9	52	0	49	53	122	110.654	126.155	229.97	123	140.23	253.516	72	35	0.00507312	0.000959554	0.000124231	0.0168006	0.149822	0.00350529	0.00368124	decreased	0.167698		0.000535887	0.00026362	decreased
gi|17647377|ref|NP_524043.1|	eukaryotic initiation factor 2beta [Drosophila melanogaster]	6	9	0	2	2	13	11.791	14.5449	24.505	12	14.8027	27.014	5	6	0.164596	0.00289388	0.138043	0.0170232	0.149822	0.0411543	0.0429177	decreased	0.155636		0.158929	0.101654
gi|62472445|ref|NP_001014610.1|	GST-containing FLYWCH zinc-finger protein, isoform B [Drosophila melanogaster]	2	3	0	0	0	7	6.349	6.89501	13.195	4	4.344	14.546	5	0	0.129084	0.00209297	0.235038	0.0171133	0.149822	0.843054	0.86425		0.557758		0.0115602	0.0023472	decreased
gi|17530957|ref|NP_511167.1|	mitochondrial ribosomal protein S30 [Drosophila melanogaster]	1	1	0	0	1	2	1.814	1.4519	3.77	7	5.60269	4.156	1	1	0.0517927	0.0426157	0.258489	0.0184389	0.158501	0.154625	0.143833		0.409713		0.190721	0.564546
gi|20129399|ref|NP_609285.1|	aldehyde dehydrogenase [Drosophila melanogaster]	16	18	0	10	8	22	19.954	18.2128	41.47	35	31.9459	45.716	8	33	0.0811239	0.014403	0.0513885	0.0184462	0.158501	0.0164368	0.0158378	decreased	0.116807		0.248946	0.0187261	decreased
gi|24646611|ref|NP_524907.2|	rasputin, isoform B [Drosophila melanogaster]_x0001_gi|24646613|ref|NP_731827.1| rasputin, isoform C [Drosophila melanogaster]_x0001_gi|24646615|ref|NP_731828.1| rasputin, isoform D [Drosophila melanogaster]_x0001_gi|24646617|ref|NP_731829.1| rasputin, isoform E [Drosophila melanogaster]_x0001_gi|45551889|ref|NP_731830.2| rasputin, isoform A [Drosophila melanogaster]	1	0	0	2	1	5	4.535	5.98312	9.425	4	5.27728	10.39	0	0	0.00996302	0.143981	0.256712	0.0188256	0.158948	0.0106046	0.0110888	decreased	0.0122783	decreased	0.0128199	0.00512714	decreased
gi|17647885|ref|NP_523774.1|	ribosomal protein L18A [Drosophila melanogaster]	9	23	0	8	16	39	35.373	41.5589	73.515	26	30.5468	81.042	29	6	0.0421434	0.031465	0.0405389	0.0188408	0.158948	0.574443	0.607241		0.32076		0.00909551	0.000632817	decreased
gi|19920866|ref|NP_609095.1|	CG11266, isoform B [Drosophila melanogaster]_x0001_gi|24582412|ref|NP_723243.1| CG11266, isoform A [Drosophila melanogaster]	0	2	0	0	2	3	2.721	2.85406	5.655	7	7.3423	6.234	1	0	0.0293851	0.0520679	0.245527	0.0193854	0.162069	0.0786548	0.0764989		0.191415		0.0200016	0.0288806	decreased
gi|19920464|ref|NP_608525.1|	CG4164 [Drosophila melanogaster]	7	8	1	1	1	17	15.419	17.8027	32.045	11	12.7005	35.326	6	3	0.0866645	0.00137461	0.643765	0.0197844	0.163928	0.0587007	0.0607072		0.24252		0.0217161	0.00316221	decreased
gi|24581274|ref|NP_722858.1|	CG31694 [Drosophila melanogaster]	4	8	0	4	4	14	12.698	13.1089	26.39	11	11.356	29.092	7	6	0.0579872	0.031591	0.138049	0.0202924	0.166649	0.146883	0.154548		0.778151		0.158973	0.064059
gi|161076325|ref|NP_524640.3|	eukaryotic translation initiation factor 4G, isoform A [Drosophila melanogaster]_x0001_gi|221329589|ref|NP_001137857.1| eukaryotic translation initiation factor 4G, isoform C [Drosophila melanogaster]	6	8	0	13	9	21	19.047	18.4601	39.585	20	19.3837	43.638	19	15	0.00339315	0.223127	0.0815012	0.0210008	0.170954	0.752025	0.757892		0.124155		0.536743	0.43634
gi|21358245|ref|NP_648724.1|	CG13472 [Drosophila melanogaster]	1	2	0	1	2	5	4.535	4.97099	9.425	6	6.57684	10.39	1	0	0.0323536	0.0742412	0.235007	0.0219094	0.1768	0.04029	0.0411624	decreased	0.129467		0.00803874	0.00512714	decreased
gi|24647739|ref|NP_732256.1|	aluminum tubes, isoform A [Drosophila melanogaster]_x0001_gi|24647741|ref|NP_732257.1| aluminum tubes, isoform D [Drosophila melanogaster]_x0001_gi|24647743|ref|NP_732258.1| aluminum tubes, isoform E [Drosophila melanogaster]_x0001_gi|24647745|ref|NP_732259.1| aluminum tubes, isoform F [Drosophila melanogaster]_x0001_gi|45553397|ref|NP_996227.1| aluminum tubes, isoform B [Drosophila melanogaster]	0	11.5	2	0	0	6.357	5.7658	5.75144	11.9829	14.364	14.3282	13.2098	0	7.667	0.124877	0.00184652	0.938265	0.022765	0.177188	0.00964821	0.00956834	decreased	0.0161228	decreased	0.703236	0.466828
gi|17647617|ref|NP_523984.1|	minichromosome maintenance 7 [Drosophila melanogaster]	2	3	0	0	2	6	5.442	5.85566	11.31	6	6.45607	12.468	6	3	0.092575	0.0190318	0.22525	0.0229658	0.177188	0.981701	0.98225		0.418756		0.357403	0.318262
gi|161078635|ref|NP_001097923.1|	CG5028, isoform C [Drosophila melanogaster]	3	6	1	3	3	12	10.884	12.222	22.62	8	8.98349	24.936	3	6	0.0608446	0.0375488	0.740479	0.0231335	0.177188	0.0378812	0.0393877	decreased	0.139574		0.397245	0.157992
gi|17136430|ref|NP_476699.1|	Ras oncogene at 85D [Drosophila melanogaster]	3	3	0	0	1	7	6.349	6.47708	13.195	5	5.10087	14.546	2	1	0.154762	0.0065861	0.225263	0.0231434	0.177188	0.101276	0.106762		0.381677		0.04605	0.0154539	decreased
gi|17137712|ref|NP_477454.1|	Aac11 [Drosophila melanogaster]	3	3	0	1	0	4	3.628	3.40819	7.54	10	9.39412	8.312	6	6	0.0935757	0.0129987	0.208814	0.0236203	0.177188	0.733702	0.703238		0.460713		0.958648	0.293376
gi|24667055|ref|NP_649154.2|	Mi-2, isoform A [Drosophila melanogaster]_x0001_gi|281366478|ref|NP_001163476.1| Mi-2, isoform C [Drosophila melanogaster]	3	3	0	1	1	6	5.442	5.49968	11.31	7	7.07419	12.468	2	2	0.114504	0.0127542	0.216117	0.023732	0.177188	0.073438	0.074178		0.313334		0.119241	0.129077
gi|21356717|ref|NP_650780.1|	mitochondrial ribosomal protein L55 [Drosophila melanogaster]	1	1	0	0	0	4	3.628	3.13584	7.54	2	1.72869	8.312	1	0	0.120221	0.00803235	0.296815	0.0237353	0.177188	0.246829	0.25878		0.667511		0.0384546	0.0116444	decreased
gi|17136246|ref|NP_476594.1|	infertile crescent [Drosophila melanogaster]	0	1	0	0	0	4	3.628	3.73374	7.54	1	1.02915	8.312	0	1	0.0762996	0.0194184	0.313164	0.0237799	0.177188	0.0676977	0.0691385		0.109085		0.437171	0.139219
gi|17738283|ref|NP_524557.1|	nucleoplasmin [Drosophila melanogaster]	0	1	0	0	0	4	3.628	4.71054	7.54	1	1.29839	8.312	3	5	0.0762996	0.0194184	0.313164	0.0237799	0.177188	0.815727	0.787779		0.546983		0.201582	0.515213
gi|21355443|ref|NP_649498.1|	CG1129, isoform A [Drosophila melanogaster]_x0001_gi|24644084|ref|NP_730877.1| CG1129, isoform B [Drosophila melanogaster]	1	4	0	2	1	8	7.256	7.65389	15.08	5	5.27418	16.624	2	5	0.0654163	0.0368155	0.21614	0.0240917	0.177188	0.0770884	0.0812641		0.291809		0.797622	0.453521
gi|20130247|ref|NP_611693.1|	ribosomal protein S24 [Drosophila melanogaster]	3	6	0	1	2	8	7.256	9.11817	15.08	9	11.3098	16.624	2	0	0.138344	0.00905275	0.184566	0.0241126	0.177188	0.0252727	0.0261404	decreased	0.0584508		0.00330536	0.00179095	decreased
gi|18859937|ref|NP_573229.1|	CG8289 [Drosophila melanogaster]	3	2	0	1	0	4	3.628	2.47475	7.54	7	4.77489	8.312	1	0	0.129084	0.0108356	0.235038	0.0242488	0.177188	0.0480027	0.0479342	decreased	0.377224		0.0112647	0.0116444	decreased
gi|24649466|ref|NP_524471.2|	Glutamyl-prolyl-tRNA synthetase, isoform A [Drosophila melanogaster]	6	7	0	1	0	17	15.419	18.423	32.045	9	10.7534	35.326	5	6	0.0767232	0.00284009	0.134566	0.0259944	0.188459	0.079366	0.0796164		0.188674		0.177511	0.015613	decreased
gi|116007382|ref|NP_001036387.1|	ribosomal protein L5, isoform A [Drosophila melanogaster]_x0001_gi|116007384|ref|NP_001036388.1| ribosomal protein L5, isoform B [Drosophila melanogaster]	11	28	1	15	13	87	78.909	78.2359	163.995	30	29.7441	180.786	39	36	0.0745896	0.0639817	0.208201	0.0269257	0.193698	0.620348	0.621798		0.676618		0.687988	0.00129836	decreased
gi|24639372|ref|NP_570011.1|	CG8636 [Drosophila melanogaster]	0	0	0	1	0	1	0.907	0.638241	1.885	4	2.81473	2.078	1	0	0.0145927	0.115389	0.313164	0.027859	0.194725	0.35418	0.339572		0.924487		0.0761611	0.206441
gi|24641779|ref|NP_572884.1|	CG1673 [Drosophila melanogaster]	5	9	0	3	2	9	8.163	5.92887	16.965	15	10.8947	18.702	6	14	0.150767	0.010787	0.142985	0.0280671	0.194725	0.113457	0.110196		0.832862		0.408925	0.0883458
gi|28574898|ref|NP_648818.3|	lethal (3) 72Ab [Drosophila melanogaster]	0	0	0	0	0	1	0.907	1.02902	1.885	1	1.13454	2.078	3	0	0.0605425	0.0777164	0.378834	0.0283275	0.194725	0.230089	0.234686		0.103442		0.227092	0.206441
gi|18079268|ref|NP_525041.1|	mitochondrial ribosomal protein L16 [Drosophila melanogaster]	0	0	0	0	0	1	0.907	0.772571	1.885	1	0.851787	2.078	2	0	0.0605425	0.0777164	0.378834	0.0283275	0.194725	0.501383	0.505202		0.210876		0.227092	0.206441
gi|19921076|ref|NP_609399.1|	replication factor C subunit 3 [Drosophila melanogaster]	0	0	0	0	0	1	0.907	0.924427	1.885	1	1.01921	2.078	0	3	0.0605425	0.0777164	0.378834	0.0283275	0.194725	0.2007	0.202687		0.297154		0.176372	0.132749
gi|19923034|ref|NP_612087.1|	Sac1, isoform A [Drosophila melanogaster]_x0001_gi|320545398|ref|NP_001189016.1| Sac1, isoform B [Drosophila melanogaster]	0	0	0	0	0	1	0.907	0.961394	1.885	1	1.05997	2.078	4	4	0.0605425	0.0777164	0.378834	0.0283275	0.194725	0.100148	0.103715		0.0377893	increased	0.0717562	0.0444642	increased
gi|20129279|ref|NP_609046.1|	CG11015 [Drosophila melanogaster]	0	4	0	2	0	4	3.628	3.5506	7.54	10	9.78666	8.312	2	2	0.0591937	0.032875	0.208814	0.0287231	0.195993	0.108236	0.102321		0.31997		0.142883	0.41518
gi|24663131|ref|NP_524033.2|	yata [Drosophila melanogaster]	4	6	0	5	5	11	9.977	10.8808	20.735	13	14.1776	22.858	5	10	0.0304426	0.108723	0.142957	0.0293559	0.197531	0.051467	0.0523127		0.30185		0.885338	0.937998
gi|24645407|ref|NP_649906.1|	AP-47 [Drosophila melanogaster]	0	2	0	0	1	3	2.721	3.03095	5.655	4	4.45564	6.234	0	3	0.0763186	0.0451727	0.282174	0.0293742	0.197531	0.0187385	0.0192281	decreased	0.0408249	decreased	0.969981	0.851766
gi|20129299|ref|NP_609082.1|	Rat1 [Drosophila melanogaster]	1	2	0	0	0	2	1.814	2.06994	3.77	10	11.4109	4.156	9	2	0.106407	0.010912	0.233245	0.0298814	0.199356	0.437423	0.450286		0.230525		0.43393	0.878741
gi|21355075|ref|NP_649767.1|	CG7878 [Drosophila melanogaster]	1.073	2	0	0	0	4.034	3.65884	3.67165	7.60409	3.021	3.03158	8.38265	5	1	0.16839	0.0043125	0.281412	0.0300752	0.199356	0.569939	0.565699		0.169811		0.226375	0.135861
gi|24648453|ref|NP_650898.1|	signal recognition particle protein 72 [Drosophila melanogaster]	13	11	0	7	9	24	21.768	24.3739	45.24	17	19.0351	49.872	23	9	0.0909153	0.036485	0.0815136	0.0324603	0.213639
gi|19922390|ref|NP_611136.1|	ribosomal protein S15, isoform A [Drosophila melanogaster]	0	8	0	0	1	6	5.442	5.6495	11.31	10	10.3813	12.468	4	1	0.11477	0.00378895	0.191828	0.0328273	0.213906
gi|24643016|ref|NP_728162.1|	CG32549, isoform E [Drosophila melanogaster]	7	4	0	2	4	12	10.884	7.5403	22.62	9	6.23509	24.936	4	7	0.10853	0.0278488	0.159101	0.0329775	0.213906
gi|24646135|ref|NP_731651.1|	Heat-shock-protein-70Aa [Drosophila melanogaster]_x0001_gi|24646137|ref|NP_524798.2| Heat-shock-protein-70Ab [Drosophila melanogaster]	0	0.5	0	0	0	1.117	1.01312	0.69726	2.10554	2.08	1.43152	2.32113	1.06	1.047	0.0964724	0.0364152	0.348369	0.0331923	0.213906
gi|19922992|ref|NP_612033.1|	CG6905, isoform A [Drosophila melanogaster]_x0001_gi|281365388|ref|NP_001163313.1| CG6905, isoform B [Drosophila melanogaster]	0	4	0	0	0	4	3.628	4.03821	7.54	4	4.45227	8.312	2	0	0.202102	0.00287795	0.268887	0.0334989	0.214393
gi|24586016|ref|NP_477439.2|	transport and golgi organization 7 [Drosophila melanogaster]	3	8	0	6	8	14	12.698	14.6734	26.39	14	16.178	29.092	7	19	0.0162489	0.2017	0.124519	0.0339012	0.215481
gi|21357673|ref|NP_651578.1|	CG5590 [Drosophila melanogaster]	3	5	1	4	6	14	12.698	15.7176	26.39	8	9.90242	29.092	8	6	0.0256679	0.164643	0.715536	0.034259	0.216274
gi|24651373|ref|NP_524593.1|	mitochondrial ribosomal protein S18C [Drosophila melanogaster]	0	3	0	0	0	2	1.814	2.49123	3.77	6	8.24	4.156	8	11	0.129984	0.00776302	0.268992	0.0349276	0.217355
gi|281361540|ref|NP_524306.3|	mitochondrial ribosomal protein L37 [Drosophila melanogaster]	0	0	0	1	0	2	1.814	1.8177	3.77	2	2.00408	4.156	6	1	0.0142863	0.174303	0.331452	0.0351079	0.217355
gi|19920832|ref|NP_609037.1|	epsilonCOP [Drosophila melanogaster]	4	13	0	7	4	12	10.884	10.4108	22.62	24	22.9566	24.936	4	6	0.0870235	0.0463385	0.099597	0.0355184	0.217355
gi|17986127|ref|NP_523925.1|	mitochondrial ribosomal protein S6, isoform A [Drosophila melanogaster]_x0001_gi|386770580|ref|NP_001246623.1| mitochondrial ribosomal protein S6, isoform B [Drosophila melanogaster]	0	1	0	0	0	1	0.907	1.66304	1.885	3	5.50068	2.078	0	0	0.119963	0.0229295	0.331534	0.0355315	0.217355
gi|17136796|ref|NP_476908.1|	vacuolar H[+]-ATPase 26kD E subunit, isoform B [Drosophila melanogaster]_x0001_gi|24644298|ref|NP_730957.1| vacuolar H[+]-ATPase 26kD E subunit, isoform A [Drosophila melanogaster]	0	1	0	0	0	3	2.721	3.00662	5.655	1	1.10497	6.234	1	1	0.119963	0.0230269	0.331534	0.0356013	0.217355
gi|21357535|ref|NP_648776.1|	CG7739 [Drosophila melanogaster]	1	0	0	0	0	3	2.721	2.57263	5.655	1	0.945471	6.234	0	1	0.119963	0.0230269	0.331534	0.0367161	0.222697
gi|18859957|ref|NP_573099.1|	CG8939 [Drosophila melanogaster]	0	0	0	0	1	3	2.721	2.23628	5.655	1	0.821861	6.234	0	0	0.0163524	0.174666	0.331534	0.0370559	0.223298
gi|18859899|ref|NP_573252.1|	CG6769 [Drosophila melanogaster]	3	2	0	0	1	4	3.628	2.57033	7.54	6	4.25081	8.312	3	1	0.176779	0.0123591	0.245473	0.0376442	0.225379
gi|24650124|ref|NP_651417.1|	ribosomal protein L27 [Drosophila melanogaster]	2	4	0	7	7	11	9.977	11.2803	20.735	13	14.6982	22.858	12	0	0.00434686	0.364544	0.142957	0.0383255	0.227987
gi|21357053|ref|NP_649560.1|	ribosomal protein L13A [Drosophila melanogaster]	1	2	0	10	8	14	12.698	14.7547	26.39	20	23.2394	29.092	14	3	0.000622386	0.230597	0.102007	0.039603	0.234087
gi|24642280|ref|NP_511166.2|	mitochondrial ribosomal protein L3 [Drosophila melanogaster]	0	2	0	1	3	3	2.721	1.6615	5.655	8	4.88497	6.234	5	4	0.0301837	0.152345	0.235601	0.0404989	0.237401
gi|17136518|ref|NP_476750.1|	stubarista, isoform A [Drosophila melanogaster]_x0001_gi|24639112|ref|NP_726744.1| stubarista, isoform B [Drosophila melanogaster]	11	20	1	13	12	27	24.489	22.3261	50.895	26	23.7037	56.106	21	23	0.0633986	0.084343	0.402166	0.0407773	0.237401
gi|28574516|ref|NP_788023.1|	CG33129, isoform E [Drosophila melanogaster]	19	16	0	6	10	30	27.21	28.9085	56.55	22	23.3733	62.34	15	14	0.178188	0.00839715	0.0580648	0.0409312	0.237401
gi|21357223|ref|NP_648895.1|	twisted bristles roughened eye [Drosophila melanogaster]	4	4	1	0	1	8	7.256	9.42281	15.08	5	6.49311	16.624	5	5	0.257686	0.00604977	0.831229	0.0414545	0.238943
gi|19922464|ref|NP_611242.1|	eIF3-S8 [Drosophila melanogaster]	10	26	0	8	8	35	31.745	37.0246	65.975	22	25.6589	72.73	13	11	0.163282	0.00931402	0.0517386	0.0427424	0.243758
gi|17737290|ref|NP_511073.1|	ribosomal protein S6, isoform B [Drosophila melanogaster]	13	40	0	21	24	42	38.094	34.6127	79.17	51	46.3392	87.276	28	0	0.0706545	0.0450336	0.017753	0.0428323	0.243758
gi|28572990|ref|NP_732199.2|	nucleostemin 1 [Drosophila melanogaster]	0	3	0	3	2	4	3.628	4.16909	7.54	8	9.19314	8.312	8	1	0.0329014	0.191871	0.225303	0.0434057	0.243758
gi|19921566|ref|NP_610013.1|	CG10664, isoform A [Drosophila melanogaster]_x0001_gi|45552419|ref|NP_995732.1| CG10664, isoform B [Drosophila melanogaster]	3	4	0	2	2	4	3.628	3.94952	7.54	12	13.0635	8.312	5	8	0.123501	0.0758782	0.196439	0.0438341	0.243758
gi|28573937|ref|NP_477310.2|	U2 small nuclear riboprotein auxiliary factor 50, isoform A [Drosophila melanogaster]_x0001_gi|386764552|ref|NP_001245710.1| U2 small nuclear riboprotein auxiliary factor 50, isoform D [Drosophila melanogaster]	0	0	0	0	0	0	0	0	0	4	2.91996	0	2	0	0.0832384	0.0910115	0.339462	0.0473417	0.243758
gi|386765679|ref|NP_001247080.1|	CG7518, isoform F [Drosophila melanogaster]	0	0	0	0	0	0	0		0	2		0	0	0	0.081833	0.0941895	0.379077	0.0476858	0.243758
gi|17738065|ref|NP_524415.1|	mitochondrial transcription factor A, isoform A [Drosophila melanogaster]	0	0	0	0	0	0	0		0	2		0	0	0	0.081833	0.0941895	0.379077	0.0476858	0.243758
gi|19920452|ref|NP_608511.1|	mushroom body miniature [Drosophila melanogaster]	0	0	0	0	0	0	0	0	0	2	2.6664	0	2	0	0.081833	0.0941895	0.379077	0.0476858	0.243758
gi|17647875|ref|NP_523743.1|	RNA polymerase I subunit [Drosophila melanogaster]	0	0	0	0	0	0	0		0	2		0	0	0	0.081833	0.0941895	0.379077	0.0476858	0.243758
gi|24645443|ref|NP_731384.1|	spermidine synthase, isoform A [Drosophila melanogaster]_x0001_gi|386765407|ref|NP_001247005.1| spermidine synthase, isoform C [Drosophila melanogaster]	0	0	0	0	0	0	0	0	0	2	2.77704	0	0	1	0.081833	0.0941895	0.379077	0.0476858	0.243758
gi|24659664|ref|NP_648067.2|	CG9953 [Drosophila melanogaster]	0	0	0	0	0	3	2.721		5.655	0		6.234	0	0	0.0838607	0.0931546	0.356306	0.0481131	0.243758
gi|17136446|ref|NP_476708.1|	RNA polymerase I 135kD subunit [Drosophila melanogaster]	0	0	0	0	0	3	2.721	3.6103	5.655	0	0	6.234	1	4	0.0838607	0.0931546	0.356306	0.0481131	0.243758
gi|19921738|ref|NP_610288.1|	CG12736 [Drosophila melanogaster]	0	0	0	0	0	2	1.814		3.77	0		4.156	0	0	0.0830214	0.0954215	0.379078	0.0484006	0.243758
gi|19920726|ref|NP_608904.1|	CG31918 [Drosophila melanogaster]	0	0	0	0	0	2	1.814	1.91082	3.77	0	0	4.156	1	1	0.0830214	0.0954215	0.379078	0.0484006	0.243758
gi|22026807|ref|NP_523778.2|	Dicer-2 [Drosophila melanogaster]	0	0	0	0	0	2	1.814	2.19123	3.77	0	0	4.156	2	1	0.0830214	0.0954215	0.379078	0.0484006	0.243758
gi|24583631|ref|NP_609486.2|	Ge-1, isoform A [Drosophila melanogaster]_x0001_gi|24583633|ref|NP_723654.1| Ge-1, isoform B [Drosophila melanogaster]	0	0	0	0	0	2	1.814		3.77	0		4.156	0	0	0.0830214	0.0954215	0.379078	0.0484006	0.24403
gi|281361016|ref|NP_573221.2|	lethal (1) G0222, isoform D [Drosophila melanogaster]_x0001_gi|281361018|ref|NP_728082.2| lethal (1) G0222, isoform E [Drosophila melanogaster]	0	0	0	0	0	2	1.814	1.51203	3.77	0	0	4.156	0	2	0.0830214	0.0954215	0.379078	0.0484006	0.243758
gi|17647675|ref|NP_523889.1|	mitochondrial ribosomal protein L23, isoform A [Drosophila melanogaster]_x0001_gi|221330777|ref|NP_001137873.1| mitochondrial ribosomal protein L23, isoform B [Drosophila melanogaster]	0	0	0	0	0	2	1.814		3.77	0		4.156	0	0	0.0830214	0.0954215	0.379078	0.0484006	0.243758
gi|161076460|ref|NP_001097242.1|	Not1, isoform C [Drosophila melanogaster]_x0001_gi|386767620|ref|NP_724798.3| Not1, isoform G [Drosophila melanogaster]	0	0	0	0	0	2	1.814	2.05381	3.77	0	0	4.156	0	1	0.0830214	0.0954215	0.379078	0.0484006	0.243758
gi|19920826|ref|NP_609034.1|	Sec61alpha [Drosophila melanogaster]	0	0	0	0	0	2	1.814	2.37302	3.77	0	0	4.156	3	3	0.0830214	0.0954215	0.379078	0.0484006	0.243758
gi|17136254|ref|NP_476598.1|	shuttle craft, isoform A [Drosophila melanogaster]	0	0	0	0	0	2	1.814		3.77	0		4.156	0	0	0.0830214	0.0954215	0.379078	0.0484006	0.243758
gi|18859757|ref|NP_572767.1|	unextended, isoform E [Drosophila melanogaster]_x0001_gi|281366733|ref|NP_001104390.2| unextended, isoform F [Drosophila melanogaster]	0	0	0	0	0	2	1.814	1.82032	3.77	0	0	4.156	3	1	0.0830214	0.0954215	0.379078	0.0484006	0.243758
gi|24658292|ref|NP_647958.1|	CG4769, isoform A [Drosophila melanogaster]_x0001_gi|386770629|ref|NP_001246637.1| CG4769, isoform B [Drosophila melanogaster]	2	0	0	0	0	2	1.814	1.78699	3.77	3	2.95532	4.156	3	6	0.18422	0.0124673	0.313049	0.0484069	0.243758
gi|18543325|ref|NP_570087.1|	vacuolar protein sorting 4 [Drosophila melanogaster]	1	1	0	0	0	2	1.814	1.20881	3.77	3	1.99914	4.156	1	2	0.184954	0.0124673	0.313049	0.0485941	0.243758
gi|17352481|ref|NP_477027.1|	ribonucleoside diphosphate reductase large subunit [Drosophila melanogaster]	4	6	0	2	4	11	9.977	9.98201	20.735	8	8.00402	22.858	2	4	0.122453	0.0500952	0.171203	0.0489111	0.243758
gi|18543299|ref|NP_570027.1|	Threonyl-tRNA synthetase, isoform A [Drosophila melanogaster]	3	5	0	7	8	13	11.791		24.505	12		27.014	10	14	0.00815894	0.393609	0.138043	0.0513844	0.254999
gi|19921434|ref|NP_609792.1|	CaBP1 [Drosophila melanogaster]	12	49	5	10	12	40	36.28		75.4	47		83.12	50	49	0.200835	0.000809319	0.953901	0.0543613	0.268336
gi|24762618|ref|NP_523845.2|	Mov34 [Drosophila melanogaster]	0	2	0	0	1	3	2.721		5.655	3		6.234	2	3	0.11954	0.0712463	0.296772	0.0560457	0.275187
gi|221379202|ref|NP_731849.2|	falafel, isoform B [Drosophila melanogaster]	1	1	0	0	1	4	3.628		7.54	2		8.312	2	2	0.120221	0.0713519	0.296815	0.0564249	0.275591
gi|17647949|ref|NP_523931.1|	signal recognition particle protein 54k [Drosophila melanogaster]	6	2	0	0	0	6	5.442		11.31	6		12.468	7	2	0.321204	0.001107	0.22525	0.0585387	0.284419
gi|17137782|ref|NP_477496.1|	female sterile (2) ketel, isoform A [Drosophila melanogaster]_x0001_gi|386769938|ref|NP_001246108.1| female sterile (2) ketel, isoform D [Drosophila melanogaster]_x0001_gi|386769941|ref|NP_001246109.1| female sterile (2) ketel, isoform B [Drosophila melanogaster]_x0001_gi|386769943|ref|NP_001246110.1| female sterile (2) ketel, isoform C [Drosophila melanogaster]_x0001_gi|386769945|ref|NP_00124611…	1	1	0	1	1	4	3.628		7.54	3		8.312	2	4	0.0766626	0.134683	0.282174	0.0606649	0.293214
gi|24584738|ref|NP_724018.1|	CG31739 [Drosophila melanogaster]	1	1	0	1	0	1	0.907		1.885	7		2.078	3	0	0.139546	0.110478	0.275013	0.0624323	0.300043
gi|17647883|ref|NP_523813.1|	ribosomal protein L23 [Drosophila melanogaster]	20	45	1	15	20	42	38.094		79.17	47		87.276	34	26	0.232896	0.00672465	0.194545	0.0627503	0.300043
gi|24647878|ref|NP_650694.2|	CG7993 [Drosophila melanogaster]	4	1	0	1	1	5	4.535		9.425	5		10.39	4	0	0.176289	0.0427737	0.245455	0.0630478	0.300043
gi|21358459|ref|NP_651782.1|	ribosomal protein S7, isoform A [Drosophila melanogaster]_x0001_gi|24651337|ref|NP_733355.1| ribosomal protein S7, isoform C [Drosophila melanogaster]_x0001_gi|45553763|ref|NP_996312.1| ribosomal protein S7, isoform D [Drosophila melanogaster]	13	24	3	18	17	44	39.908		82.94	25		91.432	16	17	0.0774303	0.18264	0.814964	0.0634828	0.300571
gi|45550973|ref|NP_723789.2|	phosphoethanolamine cytidylyltransferase, isoform B [Drosophila melanogaster]	3	4	0	0	0	6	5.442		11.31	4		12.468	3	3	0.371312	0.00205545	0.245473	0.0641063	0.301983
gi|17975540|ref|NP_524210.1|	actin 79B [Drosophila melanogaster]	2	22.25	2.25	10.25	11	18	16.326		33.93	37.5		37.404	9.833	40	0.0839568	0.0857288	0.759621	0.0725565	0.340063
gi|17136998|ref|NP_477041.1|	pendulin [Drosophila melanogaster]	4	4	0	1	6	9	8.163		16.965	8		18.702	8	6	0.0907406	0.143657	0.184566	0.0731422	0.341085
gi|24668543|ref|NP_730716.1|	Isoleucyl-tRNA synthetase, isoform A [Drosophila melanogaster]_x0001_gi|24668547|ref|NP_524840.2| Isoleucyl-tRNA synthetase, isoform C [Drosophila melanogaster]_x0001_gi|28574730|ref|NP_788565.1| Isoleucyl-tRNA synthetase, isoform D [Drosophila melanogaster]	8	13	0	8	9	17	15.419		32.045	19		35.326	25	26	0.102664	0.129159	0.0955843	0.0751442	0.348669
gi|17136666|ref|NP_476833.1|	dead box protein 73D [Drosophila melanogaster]	0	0	0	0	0	0	0		0	1.106		0	0	0	0.124622	0.145515	0.409298	0.0783239	0.352
gi|19920528|ref|NP_608615.1|	CG18317, isoform A [Drosophila melanogaster]	0	1	0	0	0	2	1.814		3.77	1		4.156	0	0	0.202755	0.0411198	0.352884	0.0800345	0.352
gi|28571148|ref|NP_572529.2|	CG7065 [Drosophila melanogaster]	0	1	0	0	0	2	1.814		3.77	1		4.156	0	1	0.202755	0.0411198	0.352884	0.0800345	0.352
gi|17136908|ref|NP_476980.1|	sugarless [Drosophila melanogaster]	0	1	0	0	0	2	1.814		3.77	1		4.156	1	1	0.202755	0.0411198	0.352884	0.0800345	0.352
gi|21357435|ref|NP_648756.1|	Prp31 [Drosophila melanogaster]	1	0	0	0	0	2	1.814		3.77	1		4.156	0	0	0.202756	0.0411198	0.352884	0.0800345	0.352
gi|17136742|ref|NP_476880.1|	tumor suppressor protein 101 [Drosophila melanogaster]	1	0	0	0	0	2	1.814		3.77	1		4.156	1	2	0.202756	0.0411198	0.352884	0.0800345	0.352
gi|24644940|ref|NP_649752.2|	CD98 heavy chain [Drosophila melanogaster]	1	0	0	0	0	1	0.907		1.885	2		2.078	0	0	0.202756	0.0411198	0.352884	0.0800345	0.352
gi|24650182|ref|NP_651439.2|	CG5913 [Drosophila melanogaster]	1	0	0	0	0	1	0.907		1.885	2		2.078	1	0	0.202756	0.0411198	0.352884	0.0800345	0.352
gi|24654638|ref|NP_728505.1|	enhancer of bithorax, isoform B [Drosophila melanogaster]	0	0	0	0	1	2	1.814		3.77	1		4.156	0	0	0.0289603	0.269486	0.352884	0.0800345	0.352
gi|24583049|ref|NP_523524.2|	GDP dissociation inhibitor, isoform A [Drosophila melanogaster]_x0001_gi|386769370|ref|NP_001245953.1| GDP dissociation inhibitor, isoform B [Drosophila melanogaster]	0	0	0	1	0	1	0.907		1.885	2		2.078	1	2	0.0289603	0.269486	0.352884	0.0800345	0.352
gi|24640849|ref|NP_572573.1|	Lysyl-tRNA synthetase, isoform A [Drosophila melanogaster]	0	0	0	1	0	1	0.907		1.885	2		2.078	1	2	0.0289603	0.269486	0.352884	0.0800345	0.352
gi|24648132|ref|NP_732401.1|	phosphopantothenoylcysteine synthetase [Drosophila melanogaster]	0	3	0	0	0	5	4.535		9.425	1		10.39	4	4	0.261918	0.020232	0.298293	0.0821543	0.359619
gi|21355515|ref|NP_651274.1|	atlastin, isoform A [Drosophila melanogaster]_x0001_gi|24649729|ref|NP_733020.1| atlastin, isoform B [Drosophila melanogaster]	0	0	0	0	0	0	0		0	1		0	0	2	0.136502	0.157568	0.413648	0.0888764	0.369853
gi|24639561|ref|NP_726885.1|	Hsc/Hsp70-interacting protein related, isoform A [Drosophila melanogaster]_x0001_gi|24639563|ref|NP_726886.1| Hsc/Hsp70-interacting protein related, isoform B [Drosophila melanogaster]_x0001_gi|45549303|ref|NP_570074.3| Hsc/Hsp70-interacting protein [Drosophila melanogaster]	0	0	0	0	0	0	0		0	1		0	1	3	0.136502	0.157568	0.413648	0.0888764	0.369853
gi|24639216|ref|NP_569960.2|	Rabconnectin-3B [Drosophila melanogaster]	0	0	0	0	0	0	0		0	1		0	0	2	0.136502	0.157568	0.413648	0.0888764	0.369853
gi|386770342|ref|NP_001246552.1|	sallimus, isoform E [Drosophila melanogaster]	0	0	2	0	0	0	0		0	1		0	0	0	0.136502	0.157568	0.994481	0.0888764	0.369853
gi|20129717|ref|NP_610183.1|	CG7791 [Drosophila melanogaster]	0	0	0	0	0	1	0.907		1.885	0		2.078	1	5	0.136502	0.157568	0.413648	0.0888764	0.369853
gi|24646297|ref|NP_652731.1|	desat1, isoform A [Drosophila melanogaster]_x0001_gi|24646299|ref|NP_731709.1| desat1, isoform B [Drosophila melanogaster]_x0001_gi|24646301|ref|NP_731710.1| desat1, isoform C [Drosophila melanogaster]_x0001_gi|24646303|ref|NP_731711.1| desat1, isoform D [Drosophila melanogaster]_x0001_gi|24646305|ref|NP_731712.1| desat1, isoform E [Drosophila melanogaster]	0	0	0	0	0	1	0.907		1.885	0		2.078	2	2	0.136502	0.157568	0.413648	0.0888764	0.369853
gi|24651753|ref|NP_524612.2|	fat facets, isoform A [Drosophila melanogaster]	0	0	0	0	0	1	0.907		1.885	0		2.078	2	4	0.136502	0.157568	0.413648	0.0888764	0.369853
gi|281361893|ref|NP_001163627.1|	mini spindles, isoform B [Drosophila melanogaster]_x0001_gi|386765876|ref|NP_001247131.1| mini spindles, isoform F [Drosophila melanogaster]	0	0	0	0	0	1	0.907		1.885	0		2.078	2	1	0.136502	0.157568	0.413648	0.0888764	0.369853
gi|24648329|ref|NP_650858.1|	phagocyte signaling impaired [Drosophila melanogaster]	0	0	0	0	0	1	0.907		1.885	0		2.078	0	2	0.136502	0.157568	0.413648	0.0888764	0.369853
gi|20129897|ref|NP_610735.1|	pre-mRNA processing factor 8 [Drosophila melanogaster]	0	0	0	0	0	1	0.907		1.885	0		2.078	2	1	0.136502	0.157568	0.413648	0.0888764	0.369853
gi|24582383|ref|NP_609090.2|	septin interacting protein 2, isoform A [Drosophila melanogaster]_x0001_gi|24582389|ref|NP_723236.1| septin interacting protein 2, isoform D [Drosophila melanogaster]_x0001_gi|24582391|ref|NP_723237.1| septin interacting protein 2, isoform E [Drosophila melanogaster]	0	0	0	0	0	1	0.907		1.885	0		2.078	1	2	0.136502	0.157568	0.413648	0.0888764	0.369853
gi|24642533|ref|NP_524959.1|	RNA-binding protein 2, isoform A [Drosophila melanogaster]	2	3	0	1	3	6	5.442		11.31	5		12.468	3	0	0.128945	0.147322	0.235007	0.0942107	0.389438
gi|17647133|ref|NP_523625.1|	actin 42A [Drosophila melanogaster]	0	37.417	3.25	15.083	17	24.833	22.5235		46.8102	56.5		51.603	16.833	7.5	0.057805	0.118454	0.784901	0.0944219	0.389438
gi|21357721|ref|NP_651582.1|	ALG-2 interacting protein X [Drosophila melanogaster]	0	2	0	0	0	2	1.814		3.77	2		4.156	1	4	0.277674	0.0224067	0.331452	0.0966451	0.394208
gi|17137576|ref|NP_477377.1|	CG4882 [Drosophila melanogaster]	0	2	0	0	0	2	1.814		3.77	2		4.156	1	1	0.277674	0.0224067	0.331452	0.0966451	0.394208
gi|24667063|ref|NP_649156.1|	CG7757, isoform A [Drosophila melanogaster]	0	2	0	0	0	1	0.907		1.885	3		2.078	0	0	0.278174	0.0229295	0.331534	0.0969954	0.394208
gi|24640659|ref|NP_572501.1|	CG2004 [Drosophila melanogaster]	1	1	0	0	0	3	2.721		5.655	1		6.234	2	2	0.279181	0.0230269	0.331534	0.0977024	0.394208
gi|24664387|ref|NP_524075.2|	mitochondrial ribosomal protein L39 [Drosophila melanogaster]	0	0	0	1	1	1	0.907		1.885	3		2.078	2	0	0.0162182	0.376677	0.331534	0.0977025	0.394208
gi|24650984|ref|NP_651677.2|	Rpn2 [Drosophila melanogaster]	4	6	0	4	3	13	11.791		24.505	5		27.014	13	17	0.184768	0.156659	0.181367	0.102695	0.401017
gi|21357743|ref|NP_651605.1|	CG4849 [Drosophila melanogaster]	0	3	0	0	0	4	3.628		7.54	1		8.312	2	0	0.330928	0.0194184	0.313164	0.103087	0.401017
gi|17864462|ref|NP_524826.1|	troponin C-akin-1, isoform A [Drosophila melanogaster]	2	2	0	0	2	5	4.535		9.425	3		10.39	3	0	0.203448	0.0925614	0.268913	0.103693	0.401017
gi|24660075|ref|NP_523959.2|	smallminded, isoform A [Drosophila melanogaster]	2	2	0	1	1	4	3.628		7.54	4		8.312	2	3	0.203299	0.0928118	0.268887	0.103735	0.401017
gi|24580525|ref|NP_524923.1|	S-adenosylmethionine synthetase, isoform C [Drosophila melanogaster]_x0001_gi|24580527|ref|NP_722593.1| S-adenosylmethionine synthetase, isoform J [Drosophila melanogaster]	4	9	0	3	5	11	9.977		20.735	10		22.858	7	8	0.208059	0.0885404	0.159092	0.103893	0.401017
gi|24584107|ref|NP_524836.2|	beta'-coatomer protein [Drosophila melanogaster]	0	2	0	1	0	3	2.721		5.655	2		6.234	9	11	0.18422	0.111862	0.313049	0.103944	0.401017
gi|17738257|ref|NP_524537.1|	mitochondrial ribosomal protein S22 [Drosophila melanogaster]	2	1	0	0	0	3	2.721		5.655	2		6.234	2	2	0.331359	0.0124673	0.313049	0.103944	0.401017
gi|24653139|ref|NP_610805.1|	CG8778 [Drosophila melanogaster]	0	1	0	0	2	2	1.814		3.77	3		4.156	1	2	0.0700124	0.271244	0.313049	0.103944	0.401017
gi|24641342|ref|NP_572736.1|	CG1703 [Drosophila melanogaster]	1	1	0	1	0	4	3.628		7.54	1		8.312	1	2	0.18554	0.116204	0.313164	0.104889	0.401017
gi|19921778|ref|NP_610339.1|	spenito, isoform B [Drosophila melanogaster]_x0001_gi|24586450|ref|NP_724633.1| spenito, isoform A [Drosophila melanogaster]	1	0	0	1	1	4	3.628		7.54	1		8.312	2	1	0.0822218	0.27271	0.313164	0.105117	0.401017
gi|281361582|ref|NP_650086.2|	multidrug resistance protein 4 ortholog [Drosophila melanogaster]	0	0.333	0	1.04	1	3.163	2.86884		5.96225	1.143		6.57271	2.111	4.974	0.0355556	0.3498	0.325621	0.10559	0.401017
gi|17864264|ref|NP_524687.1|	ribosomal protein L30, isoform C [Drosophila melanogaster]_x0001_gi|24585096|ref|NP_724149.1| ribosomal protein L30, isoform B [Drosophila melanogaster]	13	36	4	16	19	41	37.187		77.285	31		85.198	24	1	0.189423	0.0708538	0.927056	0.105948	0.401017
gi|17137100|ref|NP_477098.1|	Rho1, isoform A [Drosophila melanogaster]_x0001_gi|19549710|ref|NP_599135.1| Rho1, isoform B [Drosophila melanogaster]_x0001_gi|19549712|ref|NP_599136.1| Rho1, isoform C [Drosophila melanogaster]_x0001_gi|24654021|ref|NP_725524.1| Rho1, isoform D [Drosophila melanogaster]_x0001_gi|45552649|ref|NP_995849.1| Rho1, isoform G [Drosophila melanogaster]_x0001_gi|45552651|ref|NP_995850.1| Rho1, isoform …	2	1	0	1	1	2	1.814		3.77	5		4.156	3	5	0.164569	0.134946	0.28224	0.106071	0.401017
gi|28574941|ref|NP_788485.1|	signal recognition particle receptor beta [Drosophila melanogaster]	1	2	0	0	1	3	2.721		5.655	3		6.234	1	3	0.236045	0.0712463	0.296772	0.10611	0.401017
gi|24640662|ref|NP_572503.1|	lethal (1) G0020 [Drosophila melanogaster]	0	1	0	1	2	3	2.721		5.655	3		6.234	3	1	0.0406243	0.34943	0.296772	0.10611	0.401017
gi|24584970|ref|NP_523596.2|	bicoid stability factor [Drosophila melanogaster]	1	2	0	0	1	4	3.628		7.54	2		8.312	3	3	0.236295	0.0713519	0.296815	0.106304	0.401017
gi|17137796|ref|NP_477505.1|	G protein salpha 60A, isoform B [Drosophila melanogaster]_x0001_gi|281364159|ref|NP_001163283.1| G protein salpha 60A, isoform D [Drosophila melanogaster]	0	0.333	0	0.333	0	1.5	1.3605		2.8275	0.667		3.117	0	0	0.140471	0.180474	0.374098	0.108778	0.408361
gi|23397395|ref|NP_609150.2|	lysine ketoglutarate reductase [Drosophila melanogaster]	6	10	0	2	2	9	8.163		16.965	11		18.702	6	8	0.466299	0.00875258	0.164998	0.109131	0.408361
gi|18921153|ref|NP_572567.1|	lethal (1) G0320 [Drosophila melanogaster]	0	1	0	0	2	4	3.628		7.54	1		8.312	0	1	0.0762996	0.271893	0.313164	0.111699	0.41629
gi|17137000|ref|NP_477042.1|	clathrin heavy chain, isoform A [Drosophila melanogaster]_x0001_gi|24642310|ref|NP_727901.1| clathrin heavy chain, isoform B [Drosophila melanogaster]_x0001_gi|45555323|ref|NP_996451.1| clathrin heavy chain, isoform D [Drosophila melanogaster]_x0001_gi|45555333|ref|NP_996452.1| clathrin heavy chain, isoform C [Drosophila melanogaster]_x0001_gi|161077848|ref|NP_001096993.1| clathrin heavy chain, i…	12	27	1	10	12	40	36.28		75.4	19		83.12	42	76	0.268145	0.0848494	0.387025	0.11447	0.424911
gi|17137002|ref|NP_477043.1|	CG4038 [Drosophila melanogaster]	1	0	0	3	5	5	4.535		9.425	6		10.39	6	0	0.00534409	0.588175	0.235007	0.115311	0.425417
gi|17136264|ref|NP_476603.1|	annexin IX, isoform B [Drosophila melanogaster]_x0001_gi|45553445|ref|NP_996252.1| annexin IX, isoform D [Drosophila melanogaster]	10	10	0	3	5	19	17.233		35.815	9		39.482	6	11	0.333102	0.0443017	0.128135	0.115698	0.425417
gi|24642408|ref|NP_727937.1|	CG42354, isoform A [Drosophila melanogaster]_x0001_gi|221329953|ref|NP_001138201.1| CG42354, isoform B [Drosophila melanogaster]_x0001_gi|221329955|ref|NP_001138202.1| CG42354, isoform C [Drosophila melanogaster]	0	0	0	3	1	4	3.628		7.54	2		8.312	2	0	0.00568073	0.51051	0.296815	0.116208	0.425417
gi|17648053|ref|NP_524120.1|	Tudor-SN [Drosophila melanogaster]	9	11	0	3	8	19	17.233		35.815	10		39.482	15	21	0.27169	0.0941999	0.122305	0.11644	0.425417
gi|19922746|ref|NP_611685.1|	ribosomal protein S16 [Drosophila melanogaster]	21	49	0	27	26	49	44.443		92.365	49		101.822	33	27	0.19209	0.12818	0.0154438	0.118071	0.429687
gi|24652922|ref|NP_725114.1|	ribosomal protein S11, isoform C [Drosophila melanogaster]	6	8	0	3	3	6	5.442		11.31	14		12.468	4	1	0.321678	0.0626243	0.167707	0.11856	0.42978
gi|17647889|ref|NP_524002.1|	ribosomal protein S17 [Drosophila melanogaster]	20	28	2	26	27	58	52.606		109.33	32		120.524	25	25	0.0759813	0.367781	0.476675	0.124223	0.448557
gi|386763913|ref|NP_572308.3|	Rpt4 [Drosophila melanogaster]	7	21	0	10	9	17	15.419		32.045	24		35.326	14	18	0.229327	0.102223	0.0815136	0.126407	0.454673
gi|24660351|ref|NP_648149.1|	CG12262 [Drosophila melanogaster]	0	0	0	0	3	2	1.814		3.77	2		4.156	5	3	0.0142863	0.56824	0.331452	0.128078	0.458906
gi|24585145|ref|NP_724165.1|	lethal (2) 37Cc, isoform A [Drosophila melanogaster]_x0001_gi|24585147|ref|NP_476607.2| lethal (2) 37Cc, isoform B [Drosophila melanogaster]	2	9	0	5	6	9	8.163		16.965	12		18.702	7	14	0.108091	0.272195	0.159101	0.130941	0.46736
gi|24661707|ref|NP_524004.2|	ribosomal protein S9, isoform A [Drosophila melanogaster]_x0001_gi|24661711|ref|NP_729506.1| ribosomal protein S9, isoform D [Drosophila melanogaster]	19	18	2	22	21	27	24.489		50.895	40		56.106	23	22	0.0434505	0.458088	0.616674	0.131788	0.46858
gi|62862016|ref|NP_001015155.1|	ribosomal protein L15, isoform A [Drosophila melanogaster]_x0001_gi|62862018|ref|NP_001015156.1| ribosomal protein L15, isoform B [Drosophila melanogaster]_x0001_gi|161076131|ref|NP_001104430.1| ribosomal protein L15, isoform C [Drosophila melanogaster]_x0001_gi|281366787|ref|NP_001104429.2| ribosomal protein L15, isoform E [Drosophila melanogaster]_x0001_gi|386771819|ref|NP_001245395.1| ribosoma…	2	1	0	3	2	9	8.163		16.965	2		18.702	5	0	0.113737	0.328917	0.240657	0.134783	0.477398
gi|17737841|ref|NP_524274.1|	replication protein A 70 [Drosophila melanogaster]	5	3	0	0	1	6	5.442		11.31	4		12.468	3	0	0.476267	0.0124666	0.245473	0.140404	0.495417
gi|17136320|ref|NP_476630.1|	ribosomal protein LP1 [Drosophila melanogaster]	2	3	0	1	3	3	2.721		5.655	7		6.234	3	1	0.177073	0.195503	0.245527	0.1414	0.497043
gi|24583944|ref|NP_609579.1|	CG5525 [Drosophila melanogaster]	0	1.111	0	0	2	2.4	2.1768		4.524	2.182		4.9872	2.235	3	0.0999673	0.311388	0.320435	0.141957	0.497119
gi|17647891|ref|NP_523376.1|	ribosomal protein S19a, isoform A [Drosophila melanogaster]_x0001_gi|24642574|ref|NP_727992.1| ribosomal protein S19a, isoform B [Drosophila melanogaster]_x0001_gi|24642576|ref|NP_727993.1| ribosomal protein S19a, isoform C [Drosophila melanogaster]	5	4	0	2	4	9	8.163		16.965	6		18.702	3	4	0.225128	0.146541	0.199459	0.143838	0.501812
gi|17136806|ref|NP_476921.1|	small ribonucleoprotein particle protein SmB, isoform A [Drosophila melanogaster]_x0001_gi|320544917|ref|NP_001188780.1| small ribonucleoprotein particle protein SmB, isoform B [Drosophila melanogaster]	0	2	0	3	3	5	4.535		9.425	4		10.39	3	0	0.0298944	0.513082	0.256712	0.148199	0.51366
gi|24660036|ref|NP_648111.1|	sec63 [Drosophila melanogaster]	1	3	0	1	3	5	4.535		9.425	4		10.39	15	13	0.145309	0.254812	0.256712	0.148341	0.51366
gi|24653088|ref|NP_523716.2|	frazzled, isoform A [Drosophila melanogaster]	0	3	0	0	0	3	2.721		5.655	1		6.234	2	3	0.4506	0.0230269	0.331534	0.149654	0.516279
gi|24657961|ref|NP_477049.2|	Gp150, isoform D [Drosophila melanogaster]	1	3	1	0	1	6	5.442		11.31	1		12.468	2	2	0.321283	0.10706	0.908321	0.155491	0.533218
gi|17737721|ref|NP_524204.1|	proteasome 54kD subunit [Drosophila melanogaster]	0	2	1	3	2	5	4.535		9.425	3		10.39	4	3	0.0480813	0.467128	0.897629	0.156086	0.533218
gi|24642900|ref|NP_728116.1|	CG32495, isoform B [Drosophila melanogaster]_x0001_gi|281361034|ref|NP_001162782.1| glutathione synthetase, isoform E [Drosophila melanogaster]_x0001_gi|281361044|ref|NP_001162784.1| glutathione synthetase, isoform J [Drosophila melanogaster]_x0001_gi|281361051|ref|NP_728117.2| CG32495, isoform G [Drosophila melanogaster]	2	2	0	2	1	4	3.628		7.54	4		8.312	2	4	0.203299	0.196659	0.268887	0.156288	0.533218
gi|21357545|ref|NP_650279.1|	dicarboxylate carrier 1, isoform A [Drosophila melanogaster]_x0001_gi|24646533|ref|NP_731793.1| dicarboxylate carrier 1, isoform B [Drosophila melanogaster]	0	1	0	0	0	4	3.628		7.54	0		8.312	1	1	0.286655	0.0914201	0.339094	0.161193	0.547939
gi|28572004|ref|NP_788764.1|	Trap1 [Drosophila melanogaster]	4.207	3.629	0	1.102	2.262	4.264	3.86745		8.03764	7.167		8.86059	10.125	21.413	0.346765	0.0850501	0.230749	0.165473	0.557897
gi|28574962|ref|NP_648062.2|	CG10077, isoform A [Drosophila melanogaster]	1.28	0	0	0	0	1.303	1.18182		2.45615	1.112		2.70763	1.109	0	0.340512	0.059343	0.367333	0.166042	0.557897
gi|24651247|ref|NP_651760.1|	CG7911 [Drosophila melanogaster]	0	5	1	4	0	5	4.535		9.425	4		10.39	5	5	0.23637	0.25394	0.884348	0.171481	0.557897
gi|24581334|ref|NP_608743.2|	CG17259 [Drosophila melanogaster]	4	5	0	2	2	3	2.721		5.655	10		6.234	1	3	0.357769	0.129044	0.220234	0.171553	0.557897
gi|21357739|ref|NP_651601.1|	glycoprotein 93 [Drosophila melanogaster]	35.376	62.957	2	33.519	34.932	68.295	61.9436		128.736	57.899		141.917	40.696	67.447	0.341636	0.102068	0.265959	0.1717	0.557897
gi|24643715|ref|NP_523433.2|	sluggish A, isoform E [Drosophila melanogaster]_x0001_gi|386764855|ref|NP_001245796.1| sluggish A, isoform N [Drosophila melanogaster]	3	1	0	0	1	4	3.628		7.54	2		8.312	4	3	0.371643	0.0713519	0.296815	0.17191	0.557897
gi|21356161|ref|NP_651970.1|	Rs1 [Drosophila melanogaster]	1	2	0	1	1	2	1.814		3.77	4		4.156	8	0	0.236295	0.193073	0.296815	0.172529	0.557897
gi|17737663|ref|NP_524172.1|	Rab-protein 8, isoform A [Drosophila melanogaster]_x0001_gi|386771441|ref|NP_001246837.1| Rab-protein 8, isoform C [Drosophila melanogaster]	4.2	1.1	0.2	1.9	1.25	4	3.628		7.54	5		8.312	3	9.667	0.268191	0.159008	0.486339	0.172606	0.557897
gi|24656849|ref|NP_651974.1|	eIF5B, isoform B [Drosophila melanogaster]_x0001_gi|386770500|ref|NP_001246599.1| eIF5B, isoform C [Drosophila melanogaster]_x0001_gi|386770506|ref|NP_001246602.1| eIF5B, isoform F [Drosophila melanogaster]	7	3	0	2	5	8	7.256		15.08	8		16.624	7	4	0.245822	0.181149	0.191798	0.172966	0.557897
gi|17647679|ref|NP_524022.1|	mitochondrial ribosomal protein L2 [Drosophila melanogaster]	1	0	0	0	0	4	3.628		7.54	0		8.312	0	0	0.306294	0.0914201	0.339094	0.174174	0.557897
gi|24648279|ref|NP_650838.1|	CG4562, isoform A [Drosophila melanogaster]	0	0.333	0	0	0	0	0		0	1.172		0	0	0	0.279587	0.138602	0.406698	0.175602	0.557897
gi|17737759|ref|NP_524226.1|	karyopherin beta 3 [Drosophila melanogaster]	3	4	0	5	10	10	9.07		18.85	10		20.78	12	16	0.0199325	0.652503	0.164993	0.176462	0.557897
gi|21358129|ref|NP_652610.1|	Spt5 [Drosophila melanogaster]	0	0	0	0	1	1	0.907		1.885	1		2.078	3	0	0.0605425	0.410983	0.378834	0.178825	0.557897
gi|161076281|ref|NP_001104479.1|	suppressor of forked, isoform E [Drosophila melanogaster]_x0001_gi|386771836|ref|NP_001104480.2| suppressor of forked, isoform G [Drosophila melanogaster]	0	0	0	0	1	1	0.907		1.885	1		2.078	1	2	0.0605425	0.410983	0.378834	0.178825	0.557897
gi|21357845|ref|NP_650422.1|	CG6904, isoform B [Drosophila melanogaster]_x0001_gi|24646982|ref|NP_731968.1| CG6904, isoform C [Drosophila melanogaster]	3	1	0	0	0	2	1.814		3.77	3		4.156	1	7	0.482847	0.0124673	0.313049	0.178842	0.557897
gi|24656494|ref|NP_647775.1|	CG12079 [Drosophila melanogaster]	3	1	0	0	0	3	2.721		5.655	2		6.234	2	3	0.482847	0.0124673	0.313049	0.178842	0.557897
gi|28574893|ref|NP_788510.1|	zetaCOP, isoform A [Drosophila melanogaster]	0	0	0	1	0	3	2.721		5.655	0		6.234	0	0	0.0838607	0.345372	0.356306	0.178898	0.557897
gi|24762707|ref|NP_611955.2|	CG4806 [Drosophila melanogaster]	0	2	0	0	2	3	2.721		5.655	2		6.234	2	0	0.18422	0.271244	0.313049	0.179279	0.557897
gi|24646446|ref|NP_524336.2|	C-terminal binding protein, isoform A [Drosophila melanogaster]_x0001_gi|24646448|ref|NP_731762.1| C-terminal binding protein, isoform B [Drosophila melanogaster]_x0001_gi|24646450|ref|NP_731763.1| C-terminal binding protein, isoform C [Drosophila melanogaster]_x0001_gi|24646452|ref|NP_731764.1| C-terminal binding protein, isoform D [Drosophila melanogaster]	1	2	0	1	0	3	2.721		5.655	2		6.234	1	4	0.331359	0.111862	0.313049	0.17972	0.557897
gi|24651387|ref|NP_733364.1|	aralar1, isoform C [Drosophila melanogaster]	0	1	0	0	0	0	0		0	2		0	0	1	0.339886	0.0941895	0.379077	0.180346	0.557897
gi|24584046|ref|NP_609618.2|	Ski6 [Drosophila melanogaster]	2	6	0	2	1	7	6.349		13.195	4		14.546	3	1	0.394789	0.0743277	0.235038	0.180786	0.557897
gi|28573195|ref|NP_649693.3|	CG1091, isoform B [Drosophila melanogaster]	1	0	0	0	0	0	0		0	2		0	0	0	0.339886	0.0941895	0.379077	0.184141	0.557897
gi|20129879|ref|NP_610664.1|	CG13220 [Drosophila melanogaster]	1	0	0	0	0	2	1.814		3.77	0		4.156	1	1	0.339886	0.0954215	0.379078	0.185	0.557897
gi|18858091|ref|NP_572160.1|	CG2982 [Drosophila melanogaster]	1	0	0	0	0	2	1.814		3.77	0		4.156	0	0	0.339886	0.0954215	0.379078	0.185	0.557897
gi|17137288|ref|NP_477210.1|	succinate dehydrogenase A, isoform A [Drosophila melanogaster]_x0001_gi|24655642|ref|NP_725881.1| succinate dehydrogenase A, isoform B [Drosophila melanogaster]_x0001_gi|24655647|ref|NP_725882.1| succinate dehydrogenase A, isoform C [Drosophila melanogaster]	1	0	0	0	0	2	1.814		3.77	0		4.156	1	0	0.339886	0.0954215	0.379078	0.185	0.557897
gi|18921137|ref|NP_572346.1|	ribosomal protein L17, isoform D [Drosophila melanogaster]_x0001_gi|24640202|ref|NP_727118.1| ribosomal protein L17, isoform A [Drosophila melanogaster]_x0001_gi|24640204|ref|NP_727119.1| ribosomal protein L17, isoform B [Drosophila melanogaster]_x0001_gi|24640206|ref|NP_727120.1| ribosomal protein L17, isoform C [Drosophila melanogaster]	7	6	0	4	3	14	12.698		26.39	5		29.092	8	1	0.360262	0.155133	0.176449	0.185079	0.557897
gi|45550423|ref|NP_610914.2|	CG16935 [Drosophila melanogaster]	0	1	1	1	1	1	0.907		1.885	3		2.078	0	2	0.119963	0.376677	0.9496	0.18673	0.557897
gi|19921908|ref|NP_610484.1|	CG8801 [Drosophila melanogaster]	0	2	0	0	0	1	0.907		1.885	2		2.078	3	0	0.407474	0.0411198	0.352884	0.187556	0.557897
gi|21357815|ref|NP_648747.1|	CTP synthase, isoform B [Drosophila melanogaster]	0	2	0	0	0	1	0.907		1.885	2		2.078	2	0	0.407474	0.0411198	0.352884	0.187556	0.557897
gi|28571872|ref|NP_651323.3|	baiser [Drosophila melanogaster]	2	0	0	0	0	1	0.907		1.885	2		2.078	1	2	0.407474	0.0411198	0.352884	0.187556	0.557897
gi|116007706|ref|NP_001036551.1|	yu, isoform A [Drosophila melanogaster]_x0001_gi|24639856|ref|NP_726991.1| yu, isoform D [Drosophila melanogaster]_x0001_gi|386763843|ref|NP_001245532.1| yu, isoform E [Drosophila melanogaster]	2	0	0	0	0	1	0.907		1.885	2		2.078	0	1	0.407474	0.0411198	0.352884	0.187556	0.557897
gi|62862480|ref|NP_001015387.1|	CG40042, isoform A [Drosophila melanogaster]	1	1	0	0	0	2	1.814		3.77	1		4.156	1	0	0.40876	0.0411198	0.352884	0.188771	0.557897
gi|24667554|ref|NP_649234.1|	CG6020 [Drosophila melanogaster]	1	1	0	0	0	2	1.814		3.77	1		4.156	0	3	0.40876	0.0411198	0.352884	0.188771	0.557897
gi|24646365|ref|NP_524330.2|	members only [Drosophila melanogaster]	1	1	0	0	0	2	1.814		3.77	1		4.156	3	3	0.40876	0.0411198	0.352884	0.188771	0.557897
gi|24648138|ref|NP_650786.2|	CG11779, isoform A [Drosophila melanogaster]	0	1	0	0	1	1	0.907		1.885	2		2.078	1	1	0.202755	0.269486	0.352884	0.188771	0.557897
gi|24649072|ref|NP_651066.2|	CG6937 [Drosophila melanogaster]	0	1	0	0	1	1	0.907		1.885	2		2.078	2	0	0.202755	0.269486	0.352884	0.188771	0.557897
gi|21357453|ref|NP_650449.1|	CG31301 [Drosophila melanogaster]	1	1	0	0	0	1	0.907		1.885	2		2.078	0	1	0.40876	0.0411198	0.352884	0.188771	0.557897
gi|17647469|ref|NP_524061.1|	glued [Drosophila melanogaster]	1	1	0	0	0	1	0.907		1.885	2		2.078	1	1	0.40876	0.0411198	0.352884	0.188771	0.557897
gi|17137346|ref|NP_477240.1|	dribble [Drosophila melanogaster]	0	1	0	0	1	2	1.814		3.77	1		4.156	1	0	0.202755	0.269486	0.352884	0.188771	0.557897
gi|45551186|ref|NP_726630.2|	CG11076, isoform A [Drosophila melanogaster]	0	1	0	1	0	2	1.814		3.77	1		4.156	0	1	0.202755	0.269486	0.352884	0.188771	0.557897
gi|17137582|ref|NP_477380.1|	farnesyl pyrophosphate synthase [Drosophila melanogaster]	0	0	0	1	1	2	1.814		3.77	1		4.156	4	6	0.0289603	0.507727	0.352884	0.188771	0.557897
gi|18860045|ref|NP_572687.1|	Klp10A, isoform A [Drosophila melanogaster]_x0001_gi|24641201|ref|NP_727491.1| Klp10A, isoform B [Drosophila melanogaster]_x0001_gi|24641203|ref|NP_727492.1| Klp10A, isoform C [Drosophila melanogaster]_x0001_gi|24641205|ref|NP_727493.1| Klp10A, isoform D [Drosophila melanogaster]_x0001_gi|24641207|ref|NP_727494.1| Klp10A, isoform E [Drosophila melanogaster]	2	4	0	3	1	6	5.442		11.31	4		12.468	4	9	0.268647	0.195217	0.245473	0.192515	0.56572
gi|17136618|ref|NP_476804.1|	gamma-Tubulin at 23C [Drosophila melanogaster]	2	5	0	2	1	3	2.721		5.655	7		6.234	4	5	0.371331	0.104234	0.245527	0.192637	0.56572
gi|18859969|ref|NP_573087.1|	membrane steroid binding protein, isoform A [Drosophila melanogaster]_x0001_gi|281360942|ref|NP_001162765.1| membrane steroid binding protein, isoform B [Drosophila melanogaster]	3	1	1	0	0	4	3.628		7.54	1		8.312	2	3	0.483634	0.0194184	0.936913	0.194266	0.568702
gi|17137194|ref|NP_477159.1|	hemomucin [Drosophila melanogaster]	0	6	0	2	1	3	2.721		5.655	6		6.234	5	5	0.276278	0.144168	0.256755	0.198296	0.578675
gi|20129237|ref|NP_608885.1|	CG3756 [Drosophila melanogaster]	0	0	0	0	3	1	0.907		1.885	2		2.078	2	2	0.0289603	0.695169	0.352884	0.199781	0.579752
gi|24583513|ref|NP_609444.1|	CG6750 [Drosophila melanogaster]	4	0	0	0	0	2	1.814		3.77	1		4.156	2	2	0.58148	0.0411198	0.352884	0.199914	0.579752
gi|281362724|ref|NP_733244.5|	La related protein, isoform D [Drosophila melanogaster]_x0001_gi|386766673|ref|NP_001247347.1| La related protein, isoform G [Drosophila melanogaster]_x0001_gi|386766675|ref|NP_001247348.1| La related protein, isoform H [Drosophila melanogaster]	11	0	0	9	9	11	9.977		20.735	15		22.858	21	7	0.0771512	0.571052	0.133352	0.201144	0.5815
gi|18858123|ref|NP_572221.1|	ypsilon schachtel, isoform A [Drosophila melanogaster]	14	10	0	4	4	14	12.698		26.39	13		29.092	5	0	0.607734	0.0180688	0.128838	0.202947	0.583588
gi|17864292|ref|NP_524708.1|	aconitase, isoform B [Drosophila melanogaster]_x0001_gi|281365315|ref|NP_001163030.1| aconitase, isoform D [Drosophila melanogaster]	17	25	1	5	6	15	13.605		28.275	31		31.17	30	31	0.67884	0.0209798	0.477624	0.204208	0.583588
gi|19922434|ref|NP_611209.1|	brahma associated protein 55kD [Drosophila melanogaster]	0	5	0	2	2	4	3.628		7.54	5		8.312	2	4	0.23637	0.255103	0.256712	0.204218	0.583588
gi|17136764|ref|NP_476891.1|	Tyrosyl-tRNA synthetase [Drosophila melanogaster]	2	3	0	1	3	5	4.535		9.425	4		10.39	1	4	0.237829	0.254812	0.256712	0.204964	0.583588
gi|17933656|ref|NP_524445.1|	NADH:ubiquinone reductase 42kD subunit precursor, isoform A [Drosophila melanogaster]_x0001_gi|24648886|ref|NP_732692.1| NADH:ubiquinone reductase 42kD subunit precursor, isoform B [Drosophila melanogaster]	3	2	0	2	2	3	2.721		5.655	6		6.234	0	3	0.238099	0.255361	0.256755	0.205412	0.583588
gi|17137198|ref|NP_477161.1|	ribosomal protein L9, isoform A [Drosophila melanogaster]_x0001_gi|24583602|ref|NP_723644.1| ribosomal protein L9, isoform B [Drosophila melanogaster]	15	9	0	10	7	13	11.791		24.505	21		27.014	16	19	0.309866	0.178756	0.102018	0.206178	0.583588
gi|17737775|ref|NP_524237.1|	vacuolar H[+] ATPase subunit 36-1 [Drosophila melanogaster]	2	7	0	2	3	6	5.442		11.31	7		12.468	3	2	0.344106	0.14787	0.216117	0.206583	0.583588
gi|24647110|ref|NP_524364.2|	FK506-binding protein 1 [Drosophila melanogaster]	3	6	4	2	3	6	5.442		11.31	7		12.468	5	0	0.344622	0.14787	0.999061	0.206897	0.583588
gi|21355217|ref|NP_651245.1|	CG5728 [Drosophila melanogaster]	0	1	0	0	1	3	2.721		5.655	0		6.234	2	1	0.263651	0.336411	0.356306	0.209107	0.58439
gi|24642586|ref|NP_523377.1|	rudimentary, isoform A [Drosophila melanogaster]	0	1	0	0	1	3	2.721		5.655	0		6.234	2	7	0.263651	0.336411	0.356306	0.209107	0.58439
gi|17647879|ref|NP_523530.1|	ribosomal protein L13, isoform A [Drosophila melanogaster]_x0001_gi|85724916|ref|NP_001033891.1| ribosomal protein L13, isoform B [Drosophila melanogaster]	19	17	0	11	15	30	27.21		56.55	19		62.34	24	12	0.305478	0.191677	0.0646736	0.209575	0.58439
gi|21355081|ref|NP_652012.1|	delta-coatomer protein, isoform A [Drosophila melanogaster]	6	12	2	4	5	14	12.698		26.39	9		29.092	5	6	0.436483	0.0882498	0.929684	0.2097	0.58439
gi|17137608|ref|NP_477395.1|	alpha-coatomer protein, isoform A [Drosophila melanogaster]_x0001_gi|24655452|ref|NP_728648.1| alpha-coatomer protein, isoform B [Drosophila melanogaster]	24	20	1	6	8	21	19.047		39.585	26		43.638	34	35	0.729929	0.00580004	0.451779	0.210596	0.58513
gi|24646371|ref|NP_524331.2|	Actin-related protein 87C [Drosophila melanogaster]	4	4	0	0	0	3	2.721		5.655	5		6.234	3	3	0.651194	0.00358743	0.268913	0.213419	0.589851
gi|24667955|ref|NP_730611.1|	acetyl coenzyme A synthase, isoform A [Drosophila melanogaster]	0	1	0	1	0	3	2.721		5.655	0		6.234	1	5	0.263651	0.345372	0.356306	0.213647	0.589851
gi|24665395|ref|NP_648905.1|	CG4169 [Drosophila melanogaster]	27	38	2	46	46	60	54.42		113.1	63		124.68	60	61	0.00391612	0.830868	0.279707	0.214202	0.589851
gi|17647193|ref|NP_523400.1|	beta-coatomer protein [Drosophila melanogaster]	13	3	1	2	4	11	9.977		20.735	8		22.858	15	16	0.430722	0.0500952	0.753134	0.226625	0.622212
gi|161078688|ref|NP_001097946.1|	walrus, isoform B [Drosophila melanogaster]_x0001_gi|24652801|ref|NP_725073.1| walrus, isoform A [Drosophila melanogaster]	4	6	1	5	6	7	6.349		13.195	11		14.546	6	8	0.1566	0.42792	0.765939	0.232478	0.636399
gi|21355751|ref|NP_648238.1|	rhea, isoform A [Drosophila melanogaster]_x0001_gi|386770815|ref|NP_001246674.1| rhea, isoform B [Drosophila melanogaster]	3	2	0	0	2	5	4.535		9.425	2		10.39	3	4	0.404899	0.134484	0.28224	0.233838	0.638241
gi|17136678|ref|NP_476841.1|	recombination repair protein 1, isoform A [Drosophila melanogaster]	14	3	0	2	4	9	8.163		16.965	10		18.702	5	0	0.45425	0.0500675	0.171192	0.241853	0.657209
gi|19921674|ref|NP_610192.1|	PNGase-like, isoform A [Drosophila melanogaster]	0	0	0	1	1	3	2.721		5.655	0		6.234	1	3	0.0838607	0.509306	0.356306	0.242204	0.657209
gi|17136974|ref|NP_477025.1|	pavarotti [Drosophila melanogaster]	5	1	0	1	4	4	3.628		7.54	6		8.312	1	1	0.268039	0.308466	0.245473	0.250414	0.675903
gi|45549259|ref|NP_524808.2|	elongation factor 1 beta [Drosophila melanogaster]	3	1	0	1	1	4	3.628		7.54	2		8.312	3	1	0.371643	0.193073	0.296815	0.25055	0.675903
gi|24651181|ref|NP_651740.1|	ribosomal protein S8, isoform C [Drosophila melanogaster]_x0001_gi|386766732|ref|NP_001247362.1| ribosomal protein S8, isoform E [Drosophila melanogaster]	33	88	2	69	75	94	85.258		177.19	107		195.332	87	18	0.0698804	0.793375	0.0734722	0.252865	0.680169
gi|19922116|ref|NP_610802.1|	spt4 [Drosophila melanogaster]	0	2	0	0	0	0	0		0	3		0	1	0	0.448786	0.0925857	0.356567	0.256643	0.688338
gi|19923002|ref|NP_612044.1|	ubiquitin-specific protease 7 [Drosophila melanogaster]	0	2	0	0	0	3	2.721		5.655	0		6.234	1	3	0.450769	0.0931546	0.356306	0.257515	0.688686
gi|24582809|ref|NP_523511.2|	Alanyl-tRNA synthetase, isoform A [Drosophila melanogaster]_x0001_gi|45552267|ref|NP_995656.1| Alanyl-tRNA synthetase, isoform B [Drosophila melanogaster]	8	7	1	5	7	12	10.884		22.62	10		24.936	19	19	0.286729	0.303619	0.715463	0.260067	0.693511
gi|45550607|ref|NP_648585.3|	topoisomerase 2 [Drosophila melanogaster]	0	9	0	8	4	22	19.954		41.47	3		45.716	16	9	0.147012	0.489226	0.16641	0.261689	0.694036
gi|24584994|ref|NP_609888.2|	CG10333 [Drosophila melanogaster]	1.123	3.224	0	1.042	1	5.15	4.67105		9.70775	1.035		10.7017	5.2	4.078	0.40119	0.196834	0.295629	0.264887	0.694036
gi|17738165|ref|NP_524474.1|	heat shock protein 68 [Drosophila melanogaster]	1.271	0.5	0	0	1.084	3.35	3.03845		6.31475	0		6.9613	0	0	0.374171	0.353874	0.349776	0.26576	0.694036
gi|28571689|ref|NP_788665.1|	B52, isoform A [Drosophila melanogaster]_x0001_gi|28571699|ref|NP_788666.1| B52, isoform C [Drosophila melanogaster]_x0001_gi|386765710|ref|NP_788667.2| B52, isoform N [Drosophila melanogaster]	7	9	0	14	16	15	13.605		28.275	22		31.17	19	0	0.0178407	0.805615	0.0925713	0.266569	0.694036
gi|17933600|ref|NP_525091.1|	glyceraldehyde 3 phosphate dehydrogenase 2, isoform B [Drosophila melanogaster]_x0001_gi|18110149|ref|NP_542445.1| glyceraldehyde 3 phosphate dehydrogenase 2, isoform A [Drosophila melanogaster]	13.818	15	2.667	12.75	16.5	28	25.396		52.78	16.5		58.184	0	15	0.166611	0.505655	0.895908	0.267342	0.694036
gi|24644343|ref|NP_649566.2|	MTA1-like, isoform B [Drosophila melanogaster]	2	0	0	0	0	0	0		0	3		0	0	0	0.46867	0.0925857	0.356567	0.268113	0.694036
gi|19922774|ref|NP_611731.1|	CG3501 [Drosophila melanogaster]	1	3	0	0	1	2	1.814		3.77	3		4.156	2	3	0.482846	0.111862	0.313049	0.26882	0.694036
gi|19922816|ref|NP_611790.1|	eIF2B-delta, isoform A [Drosophila melanogaster]	3	0	0	1	1	2	1.814		3.77	3		4.156	1	1	0.330097	0.272059	0.313049	0.26882	0.694036
gi|24640549|ref|NP_511082.2|	thioredoxin peroxidase 2, isoform A [Drosophila melanogaster]_x0001_gi|24656348|ref|NP_728793.1| thioredoxin peroxidase 2, isoform B [Drosophila melanogaster]	4	3	0	0	0	1	0.907		1.885	6		2.078	5	3	0.64805	0.0204223	0.285907	0.269113	0.694036
gi|24585051|ref|NP_524715.2|	sterol carrier protein X-related thiolase [Drosophila melanogaster]	0	2	0	1	2	2	1.814		3.77	3		4.156	5	2	0.18422	0.451927	0.313049	0.269238	0.694036
gi|24644153|ref|NP_649521.1|	CG12163, isoform B [Drosophila melanogaster]	0	1	0	2	2	2	1.814		3.77	3		4.156	0	4	0.0700124	0.616207	0.313049	0.269238	0.694036
gi|24652825|ref|NP_477067.2|	megator [Drosophila melanogaster]	2	0	0	1	2	2	1.814		3.77	3		4.156	2	0	0.18422	0.451927	0.313049	0.269238	0.694036
gi|17738151|ref|NP_524464.1|	Tat-binding protein-1 [Drosophila melanogaster]	1	5.5	0	1	0	3.2	2.9024		6.032	3.667		6.6496	2	1.214	0.599259	0.0479976	0.284028	0.270623	0.695672
gi|24582751|ref|NP_523509.2|	PDGF- and VEGF-receptor related, isoform A [Drosophila melanogaster]	3	10	0	2	3	8	7.256		15.08	7		16.624	21	14	0.553094	0.0850579	0.199441	0.275662	0.706154
gi|17737463|ref|NP_523719.1|	imitation SWI, isoform A [Drosophila melanogaster]_x0001_gi|24653132|ref|NP_725203.1| imitation SWI, isoform B [Drosophila melanogaster]_x0001_gi|24653134|ref|NP_725204.1| imitation SWI, isoform C [Drosophila melanogaster]	3	0	0	1	1	1	0.907		1.885	4		2.078	3	1	0.324382	0.27271	0.313164	0.276222	0.706154
gi|19920632|ref|NP_608748.1|	CG3523, isoform A [Drosophila melanogaster]	7	38	0	24	18	35	31.745		65.975	30		72.73	46	66	0.193971	0.471864	0.0394533	0.278424	0.709829
gi|24649027|ref|NP_524450.2|	Tcp1-like, isoform A [Drosophila melanogaster]_x0001_gi|24649029|ref|NP_732748.1| Tcp1-like, isoform B [Drosophila melanogaster]	7	17	2	14	7	27	24.489		50.895	11		56.106	13	16	0.272829	0.37582	0.825466	0.281025	0.714497
gi|24655311|ref|NP_611382.1|	CG15100 [Drosophila melanogaster]	9	8	2	9	7	17	15.419		32.045	9		35.326	9	8	0.23017	0.422174	0.910894	0.28238	0.71598
gi|45551966|ref|NP_733041.2|	scaffold attachment factor B, isoform B [Drosophila melanogaster]	2	2	0	3	2	3	2.721		5.655	5		6.234	6	1	0.203448	0.467128	0.268913	0.288737	0.723394
gi|24643268|ref|NP_573388.1|	lethal (1) G0156, isoform A [Drosophila melanogaster]_x0001_gi|386764719|ref|NP_728257.2| lethal (1) G0156, isoform C [Drosophila melanogaster]	8	20	1	12	14	22	19.954		41.47	19		45.716	14	24	0.222165	0.448144	0.506522	0.289381	0.723394
gi|161076411|ref|NP_001097228.1|	lipin, isoform B [Drosophila melanogaster]_x0001_gi|320543642|ref|NP_001188882.1| lipin, isoform K [Drosophila melanogaster]	0	3	0	0	1	2	1.814		3.77	2		4.156	1	1	0.450047	0.174303	0.331452	0.289718	0.723394
gi|24651109|ref|NP_651715.1|	CG7593 [Drosophila melanogaster]	3	0	0	0	1	2	1.814		3.77	2		4.156	1	0	0.450048	0.174303	0.331452	0.289718	0.723394
gi|24585954|ref|NP_610203.2|	Ars2, isoform A [Drosophila melanogaster]_x0001_gi|24585956|ref|NP_724453.1| Ars2, isoform C [Drosophila melanogaster]_x0001_gi|24585958|ref|NP_724454.1| Ars2, isoform D [Drosophila melanogaster]	1	3	0	0	0	1	0.907		1.885	3		2.078	2	2	0.608103	0.0229295	0.331534	0.290324	0.723394
gi|21358013|ref|NP_651658.1|	cleavage and polyadenylation specificity factor 100, isoform A [Drosophila melanogaster]	0	3	0	1	0	1	0.907		1.885	3		2.078	3	2	0.4506	0.174666	0.331534	0.290324	0.723394
gi|21358201|ref|NP_650318.1|	dipeptidase B, isoform A [Drosophila melanogaster]_x0001_gi|24646701|ref|NP_731863.1| dipeptidase B, isoform B [Drosophila melanogaster]_x0001_gi|24646703|ref|NP_731864.1| dipeptidase B, isoform C [Drosophila melanogaster]	1	2	0	0	1	1	0.907		1.885	3		2.078	0	1	0.452082	0.174666	0.331534	0.29154	0.723394
gi|24657265|ref|NP_523916.2|	Ras opposite [Drosophila melanogaster]	1	1	0	0	2	3	2.721		5.655	1		6.234	1	2	0.279181	0.375658	0.331534	0.29154	0.723394
gi|17738077|ref|NP_524421.1|	ribosomal protein S20 [Drosophila melanogaster]	6	38	1	10	7	11	9.977		20.735	42		22.858	8	9	0.434796	0.186371	0.480468	0.293267	0.725737
gi|24651145|ref|NP_651727.1|	CG7834, isoform A [Drosophila melanogaster]_x0001_gi|24651147|ref|NP_733307.1| CG7834, isoform B [Drosophila melanogaster]	3	7	2	1	0	3	2.721		5.655	6		6.234	4	9	0.742535	0.0214112	0.987423	0.295644	0.729673
gi|21357329|ref|NP_649294.1|	CG9391, isoform A [Drosophila melanogaster]_x0001_gi|386771549|ref|NP_730610.3| CG9391, isoform C [Drosophila melanogaster]	5	1	0	0	1	2	1.814		3.77	4		4.156	3	1	0.620237	0.0713519	0.296815	0.297277	0.731759
gi|28574818|ref|NP_476819.2|	alpha-Adaptin, isoform A [Drosophila melanogaster]	13	9	0	4	2	14	12.698		26.39	8		29.092	16	30	0.740333	0.0302287	0.153499	0.30192	0.741221
gi|24658560|ref|NP_726243.1|	bellwether [Drosophila melanogaster]	23	44	7	37	46	58	52.606		109.33	52		120.524	47	64	0.0313759	0.833274	0.985872	0.303161	0.742305
gi|45549251|ref|NP_524679.3|	misshapen, isoform A [Drosophila melanogaster]	7	4	0	1	2	3	2.721		5.655	9		6.234	4	5	0.607616	0.0787801	0.227549	0.309207	0.750804
gi|24661864|ref|NP_648350.1|	CG18178 [Drosophila melanogaster]	3	9	0	4	4	6	5.442		11.31	10		12.468	6	0	0.403556	0.264136	0.191828	0.309485	0.750804
gi|221330901|ref|NP_729108.2|	CG32409 [Drosophila melanogaster]	2	2	0	2	2	4	3.628		7.54	3		8.312	8	0	0.278278	0.413394	0.282174	0.311003	0.750804
gi|21358039|ref|NP_648553.1|	CG5642 [Drosophila melanogaster]	3	5	0	2	6	5	4.535		9.425	8		10.39	13	15	0.257556	0.444126	0.21614	0.312968	0.750804
gi|24638644|ref|NP_651926.1|	CG1970 [Drosophila melanogaster]	4	6	0	0	2	6	5.442		11.31	4		12.468	6	11	0.667826	0.042642	0.245473	0.313366	0.750804
gi|24582272|ref|NP_609058.2|	Translocon-associated protein delta [Drosophila melanogaster]	6	17	0	12	14	12	10.884		22.62	27		24.936	17	25	0.202497	0.559141	0.0941928	0.315636	0.750804
gi|20130029|ref|NP_611078.1|	CG8397 [Drosophila melanogaster]	1	2	0	0	0	1	0.907		1.885	2		2.078	1	1	0.593909	0.0411198	0.352884	0.316177	0.750804
gi|17137292|ref|NP_477212.1|	adenosine 2, isoform A [Drosophila melanogaster]_x0001_gi|24582109|ref|NP_723146.1| adenosine 2, isoform B [Drosophila melanogaster]_x0001_gi|24582111|ref|NP_723147.1| adenosine 2, isoform C [Drosophila melanogaster]	2	1	0	0	0	2	1.814		3.77	1		4.156	0	3	0.593909	0.0411198	0.352884	0.316177	0.750804
gi|17137584|ref|NP_477381.1|	Bub3 [Drosophila melanogaster]	2	1	0	0	0	2	1.814		3.77	1		4.156	2	0	0.593909	0.0411198	0.352884	0.316177	0.750804
gi|17136888|ref|NP_476967.1|	RNA polymerase II elongation factor [Drosophila melanogaster]	2	0	0	1	0	1	0.907		1.885	2		2.078	0	1	0.407474	0.269486	0.352884	0.316177	0.750804
gi|24638603|ref|NP_524621.2|	host cell factor, isoform A [Drosophila melanogaster]_x0001_gi|24638605|ref|NP_726566.1| host cell factor, isoform B [Drosophila melanogaster]_x0001_gi|24638607|ref|NP_726567.1| host cell factor, isoform C [Drosophila melanogaster]_x0001_gi|45552145|ref|NP_995595.1| host cell factor, isoform D [Drosophila melanogaster]	3	0	0	0	0	1	0.907		1.885	1		2.078	0	1	0.72761	0.0777164	0.378834	0.316815	0.750804
gi|116007488|ref|NP_001036440.1|	ribosomal protein L38 [Drosophila melanogaster]	7	9	0	6	5	12	10.884		22.62	9		24.936	6	2	0.408352	0.272195	0.159101	0.316896	0.750804
gi|281363794|ref|NP_001163208.1|	par-1, isoform P [Drosophila melanogaster]	1	1	0	0	1	1	0.907		1.885	2		2.078	1	0	0.40876	0.269486	0.352884	0.31715	0.750804
gi|17647857|ref|NP_523915.1|	replication factor C subunit 4 [Drosophila melanogaster]	1	1	0	0	1	3	2.721		5.655	0		6.234	1	0	0.410475	0.336411	0.356306	0.319102	0.753475
gi|24645384|ref|NP_649899.1|	rumpelstiltskin, isoform A [Drosophila melanogaster]	12	5	1	8	9	11	9.977		20.735	15		22.858	13	12	0.250421	0.497406	0.667089	0.319902	0.753475
gi|24583343|ref|NP_609377.1|	CG5384 [Drosophila melanogaster]	10	5	0	4	4	8	7.256		15.08	10		16.624	8	5	0.513895	0.175798	0.177712	0.322298	0.757196
gi|17137088|ref|NP_477090.1|	Rab-protein 2 [Drosophila melanogaster]	7	13	2	8	9	17	15.419		32.045	11		35.326	10	21	0.314103	0.402275	0.900555	0.328266	0.76781
gi|24649454|ref|NP_651196.1|	CG5854, isoform A [Drosophila melanogaster]	14	8	0	3	4	13	11.791		24.505	9		27.014	9	11	0.734866	0.0397318	0.153478	0.328471	0.76781
gi|24645909|ref|NP_650064.1|	CG5214 [Drosophila melanogaster]	23	20	1	0	1	8	7.256		15.08	9		16.624	8	11	0.998309	0.00202179	0.778785	0.332178	0.773226
gi|17864298|ref|NP_524714.1|	hoi-polloi [Drosophila melanogaster]	4	7	0	6	9	7	6.349		13.195	13		14.546	17	11	0.138467	0.653097	0.165039	0.334163	0.773226
gi|17864318|ref|NP_524726.1|	ribosomal protein L8, isoform A [Drosophila melanogaster]_x0001_gi|24656124|ref|NP_728756.1| ribosomal protein L8, isoform B [Drosophila melanogaster]	13	14	0	8	12	18	16.326		33.93	17		37.404	12	0	0.400509	0.311941	0.0987271	0.334295	0.773226
gi|19923020|ref|NP_612059.1|	CG13900, isoform B [Drosophila melanogaster]	0	4	0	0	0	1	0.907		1.885	1		2.078	0	8	0.823752	0.0777164	0.378834	0.334775	0.773226
gi|21355591|ref|NP_648273.1|	signal recognition particle protein 68 [Drosophila melanogaster]	4	1	0	2	0	2	1.814		3.77	4		4.156	6	3	0.507729	0.192449	0.296815	0.335573	0.773226
gi|24641760|ref|NP_572879.2|	CG1640, isoform A [Drosophila melanogaster]_x0001_gi|24641764|ref|NP_727697.1| CG1640, isoform C [Drosophila melanogaster]_x0001_gi|24641766|ref|NP_727698.1| CG1640, isoform D [Drosophila melanogaster]_x0001_gi|24641768|ref|NP_727699.1| CG1640, isoform E [Drosophila melanogaster]_x0001_gi|24641770|ref|NP_727700.1| CG1640, isoform F [Drosophila melanogaster]	1	4	0	3	3	6	5.442		11.31	3		12.468	3	4	0.237612	0.513384	0.256755	0.337356	0.773226
gi|17137592|ref|NP_477385.1|	Int6 homologue [Drosophila melanogaster]	3	2	0	1	1	5	4.535		9.425	1		10.39	9	4	0.509335	0.20044	0.298293	0.337453	0.773226
gi|221513456|ref|NP_730662.2|	CG32441, isoform C [Drosophila melanogaster]	2	1	0	1	3	1	0.907		1.885	5		2.078	2	4	0.242054	0.511345	0.298331	0.337453	0.773226
gi|21357853|ref|NP_649070.1|	ribosomal protein L26 [Drosophila melanogaster]	14	13	0	11	15	17	15.419		32.045	22		35.326	16	11	0.2446	0.527166	0.0868334	0.345954	0.786213
gi|221331151|ref|NP_729954.2|	CG32138, isoform A [Drosophila melanogaster]	8	6	0	3	1	7	6.349		13.195	7		14.546	3	5	0.696125	0.0589986	0.207529	0.347672	0.786213
gi|19922884|ref|NP_611884.1|	something that sticks like glue, isoform A [Drosophila melanogaster]	0	1	0	1	0	1	0.907		1.885	1		2.078	2	0	0.338336	0.410983	0.378834	0.34804	0.786213
gi|17737403|ref|NP_523529.1|	DNA replication-related element factor [Drosophila melanogaster]	0	0	0	1	1	1	0.907		1.885	1		2.078	0	2	0.0605425	0.662697	0.378834	0.34804	0.786213
gi|28571808|ref|NP_732694.2|	pitchoune, isoform B [Drosophila melanogaster]_x0001_gi|28571809|ref|NP_524446.3| pitchoune, isoform A [Drosophila melanogaster]	1	1	0	0	0	2	1.814		3.77	0		4.156	1	3	0.578371	0.0954215	0.379078	0.349899	0.786213
gi|18858117|ref|NP_572335.1|	CG3224 [Drosophila melanogaster]	0	1	0	1	0	2	1.814		3.77	0		4.156	0	0	0.339886	0.412457	0.379078	0.349899	0.786213
gi|28572018|ref|NP_733313.2|	CG31033, isoform C [Drosophila melanogaster]	1	1	1	0	0	0	0		0	2		0	0	0	0.578371	0.0941895	0.972379	0.349899	0.786213
gi|24654665|ref|NP_523870.2|	mitochondrial ribosomal protein L17 [Drosophila melanogaster]	1	0	0	1	0	0	0		0	2		0	0	0	0.339886	0.412457	0.379077	0.349899	0.786213
gi|17136208|ref|NP_476570.1|	glutamine synthetase 1, isoform B [Drosophila melanogaster]_x0001_gi|24580558|ref|NP_722606.1| glutamine synthetase 1, isoform C [Drosophila melanogaster]_x0001_gi|281360453|ref|NP_001162839.1| glutamine synthetase 1, isoform D [Drosophila melanogaster]	0	1	0	4	1	3	2.721		5.655	2		6.234	0	0	0.0700124	0.746078	0.313049	0.354868	0.795337
gi|17136882|ref|NP_476964.1|	ribosomal protein S18, isoform A [Drosophila melanogaster]_x0001_gi|24656100|ref|NP_725943.1| ribosomal protein S18, isoform B [Drosophila melanogaster]	14	11	1	13	9	39	35.373		73.515	8		81.042	25	13	0.378284	0.429755	0.538014	0.355673	0.795337
gi|24651794|ref|NP_524614.2|	modulo, isoform A [Drosophila melanogaster]_x0001_gi|386766864|ref|NP_001247401.1| modulo, isoform C [Drosophila melanogaster]	22	28	3	20	22	37	33.559		69.745	29		76.886	19	8	0.329482	0.441274	0.838418	0.358606	0.797197
gi|17136880|ref|NP_476963.1|	ribosomal protein L27A, isoform A [Drosophila melanogaster]	3	5	0	15	18	17	15.419		32.045	12		35.326	37	9	0.00503139	0.982192	0.120392	0.358804	0.797197
gi|19920608|ref|NP_608731.1|	CG9641, isoform A [Drosophila melanogaster]	9	2	0	0	0	1	0.907		1.885	4		2.078	5	0	0.851436	0.0190471	0.313164	0.359082	0.797197
gi|24581061|ref|NP_608664.2|	ghost [Drosophila melanogaster]	6	3	0	1	2	8	7.256		15.08	2		16.624	3	3	0.597079	0.157849	0.249098	0.361637	0.798582
gi|17647589|ref|NP_523486.1|	little imaginal discs, isoform A [Drosophila melanogaster]_x0001_gi|24582084|ref|NP_723140.1| little imaginal discs, isoform B [Drosophila melanogaster]_x0001_gi|386769190|ref|NP_001245908.1| little imaginal discs, isoform C [Drosophila melanogaster]_x0001_gi|386769192|ref|NP_001245909.1| little imaginal discs, isoform D [Drosophila melanogaster]_x0001_gi|386769194|ref|NP_001245910.1| little imag…	2	5	0	2	1	4	3.628		7.54	4		8.312	3	3	0.546484	0.196659	0.268887	0.362051	0.798582
gi|24585265|ref|NP_609980.1|	CG10166 [Drosophila melanogaster]	3	4	0	1	2	3	2.721		5.655	5		6.234	3	4	0.547107	0.196794	0.268913	0.362623	0.798582
gi|21358101|ref|NP_649690.1|	CG1104, isoform A [Drosophila melanogaster]_x0001_gi|386765246|ref|NP_001246957.1| CG1104, isoform C [Drosophila melanogaster]	2	1	0	0	0	0	0		0	3		0	1	3	0.595481	0.0925857	0.356567	0.363148	0.798582
gi|21356927|ref|NP_649539.1|	ribosomal protein L35A [Drosophila melanogaster]	0	1	0	2	3	3	2.721		5.655	2		6.234	3	2	0.0700124	0.74662	0.313049	0.365482	0.799695
gi|24762316|ref|NP_660194.1|	CG30185 [Drosophila melanogaster]	1	2	0	1	2	3	2.721		5.655	2		6.234	1	0	0.331359	0.451927	0.313049	0.36624	0.799695
gi|17137242|ref|NP_477185.1|	disc proliferation abnormal [Drosophila melanogaster]	2	1	0	2	1	3	2.721		5.655	2		6.234	5	3	0.331359	0.451927	0.313049	0.36624	0.799695
gi|17136812|ref|NP_476925.1|	superoxide dismutase 2 (Mn) [Drosophila melanogaster]	3	9	0	2	3	6	5.442		11.31	7		12.468	5	6	0.611573	0.14787	0.216117	0.369335	0.803763
gi|18859803|ref|NP_572742.1|	pretaporter, isoform A [Drosophila melanogaster]_x0001_gi|320541972|ref|NP_001188583.1| pretaporter, isoform B [Drosophila melanogaster]_x0001_gi|320541974|ref|NP_001188584.1| pretaporter, isoform C [Drosophila melanogaster]	8	4	0	0	2	4	3.628		7.54	6		8.312	6	6	0.810477	0.042642	0.245473	0.370022	0.803763
gi|24663668|ref|NP_729871.1|	ribosomal protein S4, isoform A [Drosophila melanogaster]_x0001_gi|24663672|ref|NP_524053.2| ribosomal protein S4, isoform B [Drosophila melanogaster]	26	37	1	34	33	44	39.908		82.94	48		91.432	41	37	0.12949	0.744014	0.182813	0.370701	0.803763
gi|24664191|ref|NP_524069.2|	mitochondrial phosphate carrier protein, isoform A [Drosophila melanogaster]_x0001_gi|24664195|ref|NP_729978.1| mitochondrial phosphate carrier protein, isoform B [Drosophila melanogaster]_x0001_gi|386771109|ref|NP_001246757.1| mitochondrial phosphate carrier protein, isoform C [Drosophila melanogaster]	1	7	0	1	4	7	6.349		13.195	3		14.546	14	17	0.453704	0.308822	0.245527	0.373083	0.805964
gi|24646379|ref|NP_731737.1|	putative achaete scute target 1, isoform A [Drosophila melanogaster]	4	4	0	3	4	2	1.814		3.77	10		4.156	4	5	0.422324	0.488364	0.233245	0.3746	0.805964
gi|386766497|ref|NP_001247302.1|	nucleoporin 358, isoform B [Drosophila melanogaster]	10	3	0	2	1	6	5.442		11.31	5		12.468	5	9	0.724239	0.0742412	0.235007	0.379943	0.805964
gi|24642336|ref|NP_727910.1|	shibire, isoform K [Drosophila melanogaster]_x0001_gi|45555473|ref|NP_996465.1| shibire, isoform G [Drosophila melanogaster]_x0001_gi|45555485|ref|NP_996466.1| shibire, isoform F [Drosophila melanogaster]_x0001_gi|281360946|ref|NP_001162766.1| shibire, isoform J [Drosophila melanogaster]	8	5	0	7	7	8	7.256		15.08	12		16.624	10	20	0.253072	0.575041	0.165013	0.380069	0.805964
gi|19921922|ref|NP_610503.1|	ribosomal protein L31, isoform B [Drosophila melanogaster]_x0001_gi|24652126|ref|NP_724804.1| ribosomal protein L31, isoform A [Drosophila melanogaster]_x0001_gi|24652129|ref|NP_724805.1| ribosomal protein L31, isoform C [Drosophila melanogaster]	6	4	0	1	2	6	5.442		11.31	4		12.468	3	1	0.667826	0.104042	0.245473	0.380095	0.805964
gi|21356893|ref|NP_651456.1|	Dak1 [Drosophila melanogaster]	2	5	0	4	2	6	5.442		11.31	4		12.468	6	4	0.370925	0.43217	0.245473	0.380583	0.805964
gi|17864668|ref|NP_524996.1|	belphegor, isoform A [Drosophila melanogaster]_x0001_gi|386765887|ref|NP_001247135.1| belphegor, isoform B [Drosophila melanogaster]_x0001_gi|386765889|ref|NP_001247136.1| belphegor, isoform C [Drosophila melanogaster]	4	2	0	3	4	5	4.535		9.425	5		10.39	5	6	0.268526	0.553031	0.245455	0.380668	0.805964
gi|24640745|ref|NP_511096.2|	oligosaccharyltransferase 48kD subunit [Drosophila melanogaster]	7	20	1	10	6	13	11.791		24.505	18		27.014	39	26	0.580861	0.216937	0.609813	0.384312	0.805964
gi|24644404|ref|NP_649585.1|	jagunal, isoform A [Drosophila melanogaster]_x0001_gi|24644406|ref|NP_731002.1| jagunal, isoform B [Drosophila melanogaster]	1	5	0	2	1	2	1.814		3.77	5		4.156	6	5	0.528487	0.264957	0.28224	0.391188	0.805964
gi|21357573|ref|NP_650434.1|	arginine methyltransferase 3, isoform A [Drosophila melanogaster]	0	1	0	0	0	1	0.907		1.885	0		2.078	0	2	0.554554	0.157568	0.413648	0.391197	0.805964
gi|19920498|ref|NP_608575.1|	CG4764 [Drosophila melanogaster]	0	1	0	0	0	1	0.907		1.885	0		2.078	1	2	0.554554	0.157568	0.413648	0.391197	0.805964
gi|17136292|ref|NP_476617.1|	laminin A [Drosophila melanogaster]	0	1	0	0	0	1	0.907		1.885	0		2.078	1	3	0.554554	0.157568	0.413648	0.391197	0.805964
gi|24649014|ref|NP_732744.1|	AP-50, isoform A [Drosophila melanogaster]_x0001_gi|28571823|ref|NP_651049.3| AP-50, isoform B [Drosophila melanogaster]_x0001_gi|281362279|ref|NP_001163686.1| AP-50, isoform C [Drosophila melanogaster]	0	1	0	0	0	0	0		0	1		0	2	5	0.554554	0.157568	0.413648	0.391197	0.805964
gi|24645465|ref|NP_731390.1|	Ugt58Fa [Drosophila melanogaster]	0	1	0	0	0	0	0		0	1		0	3	4	0.554554	0.157568	0.413648	0.391197	0.805964
gi|24661759|ref|NP_648337.1|	CG3335 [Drosophila melanogaster]	1	0	0	0	0	0	0		0	1		0	3	1	0.554554	0.157568	0.413648	0.391197	0.805964
gi|19922080|ref|NP_610746.1|	CG8858 [Drosophila melanogaster]	1	0	0	0	0	0	0		0	1		0	1	2	0.554554	0.157568	0.413648	0.391197	0.805964
gi|17137696|ref|NP_477444.1|	COP9 complex homolog subunit 4, isoform A [Drosophila melanogaster]_x0001_gi|281360357|ref|NP_001163080.1| COP9 complex homolog subunit 4, isoform B [Drosophila melanogaster]	1	0	0	0	0	1	0.907		1.885	0		2.078	0	3	0.554554	0.157568	0.413648	0.391197	0.805964
gi|24657891|ref|NP_647918.2|	Rpd3 [Drosophila melanogaster]	1	0	0	0	0	1	0.907		1.885	0		2.078	0	3	0.554554	0.157568	0.413648	0.391197	0.805964
gi|24643409|ref|NP_728308.1|	CG11943, isoform B [Drosophila melanogaster]	0	0	0	1	0	1	0.907		1.885	0		2.078	2	0	0.136502	0.616712	0.413648	0.391197	0.805964
gi|19922232|ref|NP_610941.1|	optic atrophy 1-like, isoform B [Drosophila melanogaster]	0	0	0	1	0	1	0.907		1.885	0		2.078	1	2	0.136502	0.616712	0.413648	0.391197	0.805964
gi|19920758|ref|NP_608932.1|	CG6907 [Drosophila melanogaster]	0	0	0	0	1	0	0		0	1		0	2	0	0.136502	0.616712	0.413648	0.391197	0.805964
gi|18859983|ref|NP_573097.1|	CG9172, isoform A [Drosophila melanogaster]_x0001_gi|24642371|ref|NP_727921.1| CG9172, isoform B [Drosophila melanogaster]	0	0	0	1	0	0	0		0	1		0	1	2	0.136502	0.616713	0.413648	0.391197	0.805964
gi|17136856|ref|NP_476950.1|	Rac1 [Drosophila melanogaster]	0	0.5	0	0.5	0	1	0.907		1.885	0		2.078	1	0	0.385192	0.437847	0.413648	0.39256	0.805964
gi|21356563|ref|NP_648121.1|	Rac2 [Drosophila melanogaster]	0	0.5	0	0.5	0	0	0		0	1		0	1	1	0.385192	0.437847	0.413648	0.39256	0.805964
gi|24647046|ref|NP_731993.1|	suppressor of variegation 3-9, isoform B [Drosophila melanogaster]	6	6	1	6	8	11	9.977		20.735	8		22.858	17	15	0.235344	0.62983	0.753134	0.399757	0.815216
gi|17136898|ref|NP_476975.1|	vig2, isoform B [Drosophila melanogaster]	12	8	0	8	8	12	10.884		22.62	14		24.936	15	6	0.410239	0.421765	0.133344	0.400125	0.815216
gi|116007908|ref|NP_001036652.1|	mitochondrial ribosomal protein S5, isoform C [Drosophila melanogaster]_x0001_gi|116007910|ref|NP_001036653.1| mitochondrial ribosomal protein S5, isoform A [Drosophila melanogaster]	2	2	0	0	1	2	1.814		3.77	2		4.156	1	0	0.608104	0.174303	0.331452	0.401329	0.815216
gi|24665814|ref|NP_730250.1|	CG6512, isoform B [Drosophila melanogaster]	0	2	0	1	2	2	1.814		3.77	2		4.156	2	5	0.277674	0.569561	0.331452	0.401329	0.815216
gi|17530827|ref|NP_511065.1|	minichromosome maintenance 6 [Drosophila melanogaster]	3	0	0	1	1	3	2.721		5.655	1		6.234	1	4	0.426121	0.376677	0.331534	0.401459	0.815216
gi|24648872|ref|NP_651000.1|	CG6439, isoform A [Drosophila melanogaster]_x0001_gi|281362242|ref|NP_001163682.1| CG6439, isoform B [Drosophila melanogaster]	5	2	0	1	7	4	3.628		7.54	7		8.312	5	11	0.2964	0.567418	0.235038	0.405827	0.822287
gi|17736973|ref|NP_523457.1|	Rab-protein 5, isoform E [Drosophila melanogaster]_x0001_gi|24581101|ref|NP_722795.1| Rab-protein 5, isoform A [Drosophila melanogaster]_x0001_gi|24581103|ref|NP_722796.1| Rab-protein 5, isoform B [Drosophila melanogaster]_x0001_gi|24581105|ref|NP_722797.1| Rab-protein 5, isoform C [Drosophila melanogaster]_x0001_gi|24581107|ref|NP_722798.1| Rab-protein 5, isoform D [Drosophila melanogaster]_x000…	1	4	0	6	1	5	4.535		9.425	4		10.39	2	4	0.237343	0.631149	0.256712	0.406909	0.822683
gi|161078016|ref|NP_730830.2|	lost, isoform B, partial [Drosophila melanogaster]	20	13	0	7	15	22	19.954		41.47	17		45.716	17	11	0.545821	0.286004	0.0868334	0.410457	0.827711
gi|24580896|ref|NP_722715.1|	rieske iron-sulfur protein, isoform B [Drosophila melanogaster]	1	9	0	0	2	1	0.907		1.885	7		2.078	3	1	0.654722	0.191965	0.275013	0.41118	0.827711
gi|221379660|ref|NP_996224.2|	cheerio, isoform G [Drosophila melanogaster]	12	6	0	0	0	3	2.721		5.655	2		6.234	15	5	0.987301	0.0124673	0.313049	0.414571	0.832732
gi|18859837|ref|NP_573109.1|	peroxisomal multifunctional enzyme type 2 [Drosophila melanogaster]	14	8	0	3	6	12	10.884		22.62	10		24.936	15	7	0.739905	0.110622	0.153466	0.416845	0.83549
gi|24582874|ref|NP_609236.2|	CG13096 [Drosophila melanogaster]	6	5	0	7	7	11	9.977		20.735	7		22.858	7	0	0.216928	0.683802	0.17773	0.420766	0.839884
gi|19920620|ref|NP_608738.1|	CG3542, isoform A [Drosophila melanogaster]	19	12	0	1	5	13	11.791		24.505	9		27.014	12	2	0.940835	0.0271079	0.153478	0.420847	0.839884
gi|24656625|ref|NP_647791.2|	ribosomal protein L28, isoform A [Drosophila melanogaster]_x0001_gi|24656628|ref|NP_728839.1| ribosomal protein L28, isoform B [Drosophila melanogaster]_x0001_gi|24656632|ref|NP_728840.1| ribosomal protein L28, isoform D [Drosophila melanogaster]_x0001_gi|281365564|ref|NP_001163336.1| ribosomal protein L28, isoform E [Drosophila melanogaster]_x0001_gi|281365566|ref|NP_001163337.1| ribosomal prote…	6	17	0	6	7	5	4.535		9.425	26		10.39	15	13	0.52495	0.36974	0.138508	0.422024	0.840426
gi|17737375|ref|NP_523429.1|	penguin [Drosophila melanogaster]	4	3	0	1	0	3	2.721		5.655	3		6.234	1	1	0.73441	0.0712463	0.296772	0.423464	0.841486
gi|20129811|ref|NP_610457.1|	CG11784, isoform A [Drosophila melanogaster]_x0001_gi|320543692|ref|NP_001188889.1| CG11784, isoform B [Drosophila melanogaster]	2	1	0	3	2	3	2.721		5.655	3		6.234	1	2	0.236045	0.653115	0.296772	0.42451	0.841763
gi|17136538|ref|NP_476760.1|	topoisomerase 1, isoform A [Drosophila melanogaster]_x0001_gi|62473712|ref|NP_001014742.1| topoisomerase 1, isoform C [Drosophila melanogaster]	4	1	0	2	1	5	4.535		9.425	1		10.39	1	0	0.520603	0.350508	0.298293	0.436598	0.862486
gi|17737765|ref|NP_524229.1|	germ line transcription factor 1, isoform A [Drosophila melanogaster]	6	2	0	2	1	5	4.535		9.425	3		10.39	3	2	0.650507	0.196794	0.268913	0.437514	0.862486
gi|19920346|ref|NP_608326.1|	CG14207, isoform A [Drosophila melanogaster]	2.5	11	0	4	5	7	6.349		13.195	9		14.546	5	1.5	0.52545	0.356588	0.191805	0.438617	0.862486
gi|17137562|ref|NP_477370.1|	NTPase, isoform A [Drosophila melanogaster]	1	3	0	5	2	6	5.442		11.31	2		12.468	2	2	0.203596	0.710564	0.26906	0.438678	0.862486
gi|18859989|ref|NP_573057.1|	CG9281, isoform B [Drosophila melanogaster]_x0001_gi|24642252|ref|NP_727881.1| CG9281, isoform C [Drosophila melanogaster]	15	4	0	1	4	8	7.256		15.08	6		16.624	5	4	0.734953	0.112566	0.207539	0.441624	0.866443
gi|17137312|ref|NP_477222.1|	surfeit 4, isoform A [Drosophila melanogaster]_x0001_gi|24647117|ref|NP_732016.1| surfeit 4, isoform B [Drosophila melanogaster]	0	1	0	1	2	1	0.907		1.885	2		2.078	2	3	0.202755	0.696447	0.352884	0.446152	0.869436
gi|24654465|ref|NP_611233.1|	CG14482 [Drosophila melanogaster]	1	0	0	1	2	1	0.907		1.885	2		2.078	2	3	0.202756	0.696447	0.352884	0.446152	0.869436
gi|19921046|ref|NP_609361.1|	eEF1delta, isoform B [Drosophila melanogaster]	1	0	0	2	1	1	0.907		1.885	2		2.078	0	1	0.202756	0.696448	0.352884	0.446152	0.869436
gi|320546077|ref|NP_001189137.1|	CG42674, isoform E [Drosophila melanogaster]	1	1	0	1	1	2	1.814		3.77	1		4.156	1	0	0.40876	0.507727	0.352884	0.446898	0.869436
gi|19921528|ref|NP_609948.1|	Asparaginyl-tRNA synthetase [Drosophila melanogaster]	12	14	0	8	9	16	14.512		30.16	14		33.248	19	23	0.576334	0.315534	0.116404	0.448521	0.870769
gi|19922030|ref|NP_610679.1|	translocase of outer membrane 70, isoform A [Drosophila melanogaster]_x0001_gi|24583795|ref|NP_723711.1| translocase of outer membrane 70, isoform B [Drosophila melanogaster]_x0001_gi|24583797|ref|NP_723712.1| translocase of outer membrane 70, isoform C [Drosophila melanogaster]	5	5	0	5	2	6	5.442		11.31	6		12.468	7	7	0.511647	0.402899	0.22525	0.455077	0.881652
gi|17136318|ref|NP_476629.1|	ribosomal protein L36, isoform A [Drosophila melanogaster]_x0001_gi|24638917|ref|NP_726686.1| ribosomal protein L36, isoform B [Drosophila melanogaster]_x0001_gi|24638919|ref|NP_726687.1| ribosomal protein L36, isoform C [Drosophila melanogaster]_x0001_gi|24638921|ref|NP_726688.1| ribosomal protein L36, isoform D [Drosophila melanogaster]	5	17	0	17	15	15	13.605		28.275	22		31.17	24	8	0.134488	0.873349	0.0925713	0.457802	0.882721
gi|24645515|ref|NP_649946.1|	ribosomal protein S29 [Drosophila melanogaster]	4	1	0	1	1	2	1.814		3.77	3		4.156	1	1	0.619777	0.272059	0.313049	0.462261	0.882721
gi|24583150|ref|NP_524895.2|	FK506-binding protein FKBP59 [Drosophila melanogaster]	2	2	0	1	2	2	1.814		3.77	3		4.156	7	4	0.483339	0.451927	0.313049	0.463237	0.882721
gi|19922704|ref|NP_611604.1|	CG10306 [Drosophila melanogaster]	5	7	0	7	4	7	6.349		13.195	9		14.546	7	7	0.404076	0.548486	0.191805	0.465925	0.882721
gi|20128923|ref|NP_569995.1|	CG2918, isoform A [Drosophila melanogaster]_x0001_gi|281359726|ref|NP_001162645.1| CG2918, isoform B [Drosophila melanogaster]	3	0	0	0	0	0	0		0	1		0	0	0	0.753992	0.157568	0.413648	0.466605	0.882721
gi|24644917|ref|NP_524270.2|	mitochondrial ribosomal protein S9 [Drosophila melanogaster]	3	0	0	0	0	0	0		0	1		0	2	1	0.753992	0.157568	0.413648	0.466605	0.882721
gi|17647529|ref|NP_523899.1|	heat shock protein 83 [Drosophila melanogaster]	64.417	76.414	8	60.378	78.806	106.442	96.5429		200.643	84.934		221.186	99.179	128.14	0.156955	0.811744	0.920666	0.470697	0.882721
gi|24585671|ref|NP_724342.1|	histone H2B [Drosophila melanogaster]_x0001_gi|78706956|ref|NP_001027283.1| histone H2B [Drosophila melanogaster]_x0001_gi|78706964|ref|NP_001027287.1| histone H2B [Drosophila melanogaster]_x0001_gi|78706972|ref|NP_001027291.1| histone H2B [Drosophila melanogaster]_x0001_gi|78706982|ref|NP_001027296.1| histone H2B [Drosophila melanogaster]_x0001_gi|78706990|ref|NP_001027300.1| histone H2B [Drosop…	1	1	0	3	5	3	2.721		5.655	4		6.234	1	0	0.0766626	0.857918	0.282174	0.471557	0.882721
gi|17647191|ref|NP_523388.1|	beta spectrin [Drosophila melanogaster]	3	31	0	6	10	15	13.605		28.275	12		31.17	15	12	0.49833	0.374726	0.128843	0.472423	0.882721
gi|17933654|ref|NP_524427.1|	rudimentary-like [Drosophila melanogaster]	2	2	1	3	3	5	4.535		9.425	2		10.39	7	5	0.278703	0.684444	0.910863	0.473064	0.882721
gi|17864106|ref|NP_524582.1|	ribosomal protein L32, isoform A [Drosophila melanogaster]_x0001_gi|24651276|ref|NP_733340.1| ribosomal protein L32, isoform B [Drosophila melanogaster]_x0001_gi|221460569|ref|NP_001138127.1| ribosomal protein L32, isoform D [Drosophila melanogaster]_x0001_gi|221460572|ref|NP_001138128.1| ribosomal protein L32, isoform E [Drosophila melanogaster]	0	1	0	2	3	3	2.721		5.655	1.2		6.234	6	2	0.10777	0.816219	0.327625	0.47817	0.882721
gi|18860517|ref|NP_573357.1|	Mec2 [Drosophila melanogaster]	2	5	0	4	2	5	4.535		9.425	4		10.39	5	15	0.455081	0.512854	0.256712	0.478503	0.882721
gi|22024126|ref|NP_610786.2|	CG8545 [Drosophila melanogaster]	4	2	0	3	4	5	4.535		9.425	4		10.39	8	0	0.344139	0.632226	0.256712	0.478763	0.882721
gi|22024141|ref|NP_610939.2|	ribosomal protein S23 [Drosophila melanogaster]	12	19	1	7	6	20	18.14		37.7	10		41.56	11	2	0.806104	0.132867	0.625507	0.47958	0.882721
gi|17137790|ref|NP_477502.1|	G protein alphai subunit 65A [Drosophila melanogaster]	0	0.333	0	0.333	5.25	1.5	1.3605		2.8275	0.667		3.117	4	4	0.140471	0.888974	0.374098	0.480671	0.882721
gi|24585669|ref|NP_724341.1|	histone H1 [Drosophila melanogaster]_x0001_gi|78706962|ref|NP_001027286.1| histone H1 [Drosophila melanogaster]_x0001_gi|78706980|ref|NP_001027295.1| histone H1 [Drosophila melanogaster]_x0001_gi|78706988|ref|NP_001027299.1| histone H1 [Drosophila melanogaster]_x0001_gi|78706998|ref|NP_001027304.1| histone H1 [Drosophila melanogaster]_x0001_gi|78707008|ref|NP_001027309.1| histone H1 [Drosophila m…	4	8	0	2	2	6	5.442		11.31	5		12.468	6	1	0.749312	0.147514	0.235007	0.482583	0.882721
gi|22024069|ref|NP_610310.2|	CG2064 [Drosophila melanogaster]	6	5	0	3	2	3	2.721		5.655	8		6.234	5	12	0.676107	0.245588	0.235601	0.48408	0.882721
gi|17737907|ref|NP_524316.1|	ribosomal protein L3, isoform A [Drosophila melanogaster]	6	2	0	14	12	13	11.791		24.505	8		27.014	11	1	0.0520395	0.980611	0.159119	0.484963	0.882721
gi|17737731|ref|NP_524211.1|	ribosomal protein LP0 [Drosophila melanogaster]	23	19	1	4	6	19	17.233		35.815	12		39.482	17	9	0.965543	0.026678	0.609848	0.495064	0.882721
gi|21357349|ref|NP_648767.1|	CG7275 [Drosophila melanogaster]	0	0	0	0	2	1	0.907		1.885	0		2.078	0	0	0.136502	0.826513	0.413648	0.496848	0.882721
gi|17864148|ref|NP_524608.1|	gamma-coatomer protein, isoform A [Drosophila melanogaster]	7	10	0	5	9	15	13.605		28.275	6		31.17	16	21	0.490048	0.535234	0.163427	0.498956	0.882721
gi|17864358|ref|NP_524752.1|	elongation factor Tu mitochondrial, isoform A [Drosophila melanogaster]_x0001_gi|281363316|ref|NP_001163144.1| elongation factor Tu mitochondrial, isoform B [Drosophila melanogaster]	2	5	0	2	4	9	8.163		16.965	1		18.702	3	3	0.514162	0.562731	0.256398	0.499301	0.882721
gi|17136376|ref|NP_476666.1|	armadillo, isoform A [Drosophila melanogaster]_x0001_gi|19549863|ref|NP_599100.1| armadillo, isoform B [Drosophila melanogaster]_x0001_gi|24639204|ref|NP_476665.2| armadillo, isoform D [Drosophila melanogaster]_x0001_gi|45553932|ref|NP_996328.1| armadillo, isoform E [Drosophila melanogaster]	0	0	2	0	0	0	0		0	0		0	0	0	0.5	0.5	0.993321	0.499998	0.882721
gi|19920446|ref|NP_608503.1|	CG11490 [Drosophila melanogaster]	0	0	0	0	0	0	0		0	0		0	2	1	0.5	0.5	0.5	0.499998	0.882721
gi|320542611|ref|NP_650019.4|	CG14692 [Drosophila melanogaster]	0	0	0	0	0	0	0		0	0		0	0	2	0.5	0.5	0.5	0.499998	0.882721
gi|281366676|ref|NP_001104092.2|	CG40625 [Drosophila melanogaster]	0	0	0	0	0	0	0		0	0		0	0	1.051	0.5	0.5	0.5	0.499998	0.882721
gi|19921598|ref|NP_610053.1|	CG9318 [Drosophila melanogaster]	0	0	0	0	0	0	0		0	0		0	2	3	0.5	0.5	0.5	0.499998	0.882721
gi|17136286|ref|NP_476614.1|	lace [Drosophila melanogaster]	0	0	0	0	0	0	0		0	0		0	2	1	0.5	0.5	0.5	0.499998	0.882721
gi|24585387|ref|NP_610025.1|	nessun dorma, isoform A [Drosophila melanogaster]_x0001_gi|24585389|ref|NP_724247.1| nessun dorma, isoform B [Drosophila melanogaster]	0	0	0	0	0	0	0		0	0		0	2	1	0.5	0.5	0.5	0.499998	0.882721
gi|17738187|ref|NP_524494.1|	oligosaccharyl transferase 3 [Drosophila melanogaster]	0	0	0	0	0	0	0		0	0		0	2	1	0.5	0.5	0.5	0.499998	0.882721
gi|21355283|ref|NP_648327.1|	pathetic, isoform A [Drosophila melanogaster]	0	0	0	0	0	0	0		0	0		0	1	2	0.5	0.5	0.5	0.499998	0.882721
gi|24652022|ref|NP_610467.1|	receptor mediated endocytosis 8 [Drosophila melanogaster]	0	0	0	0	0	0	0		0	0		0	0	4	0.5	0.5	0.5	0.499998	0.882721
gi|24762734|ref|NP_726481.1|	epidermal growth factor receptor pathway substrate clone 15, isoform C [Drosophila melanogaster]	0	27.667	2	103.5	0	98	88.886		184.73	0		203.644	146	118	0.459943	0.536875	0.813016	0.50067	0.882721
gi|24645123|ref|NP_649814.1|	CG8043 [Drosophila melanogaster]	2	3	1	1	0	0	0		0	5		0	4	1	0.697776	0.34147	0.929439	0.501834	0.882721
gi|24653791|ref|NP_611019.2|	relative of woc, isoform A [Drosophila melanogaster]	1	2	0	0	0	1	0.907		1.885	1		2.078	1	0	0.746357	0.0777164	0.378834	0.504774	0.882721
gi|24666371|ref|NP_652671.1|	caprin [Drosophila melanogaster]	0	0	3	2	1	1	0.907		1.885	1		2.078	1	0	0.0605425	0.820226	0.998698	0.504774	0.882721
gi|20129847|ref|NP_610551.1|	CG1371 [Drosophila melanogaster]	1	0	0	0	2	1	0.907		1.885	1		2.078	8	5	0.338336	0.661471	0.378834	0.504775	0.882721
gi|281361491|ref|NP_731402.3|	CG8478, isoform C [Drosophila melanogaster]	1	0	0	0	2	1	0.907		1.885	1		2.078	1	0	0.338336	0.661471	0.378834	0.504775	0.882721
gi|116007766|ref|NP_001036581.1|	Ecdysone-induced protein 63E, isoform F [Drosophila melanogaster]_x0001_gi|320545531|ref|NP_001189042.1| Ecdysone-induced protein 63E, isoform M [Drosophila melanogaster]	0	2	0	0	1	1	0.907		1.885	1		2.078	0	0.5	0.575454	0.410983	0.378834	0.504775	0.882721
gi|17136932|ref|NP_477002.1|	mitochondrial acyl carrier protein 1, isoform B [Drosophila melanogaster]	2	1	0	0	0	1	0.907		1.885	1		2.078	0	2	0.746357	0.0777164	0.378834	0.504775	0.882721
gi|24653912|ref|NP_611051.2|	CG8207 [Drosophila melanogaster]	0	1	0	1	1	1	0.907		1.885	1		2.078	2	1	0.338336	0.662697	0.378834	0.505957	0.882721
gi|17737405|ref|NP_523532.1|	proteasome 35kD subunit [Drosophila melanogaster]	2	1	0	0	0	0	0		0	2		0	0	1	0.747422	0.0941895	0.379077	0.50655	0.882721
gi|20129611|ref|NP_609933.1|	mind bomb 2 [Drosophila melanogaster]	2	1	0	0	0	2	1.814		3.77	0		4.156	0	1	0.747422	0.0954215	0.379078	0.50655	0.882721
gi|24644349|ref|NP_730978.1|	sec23, isoform A [Drosophila melanogaster]_x0001_gi|24644351|ref|NP_730979.1| sec23, isoform B [Drosophila melanogaster]	1	2	0	0	0	2	1.814		3.77	0		4.156	7	7	0.747422	0.0954215	0.379078	0.50655	0.882721
gi|21355963|ref|NP_652032.1|	Sphingosine-1-phosphate lyase, isoform A [Drosophila melanogaster]_x0001_gi|24654344|ref|NP_725652.1| Sphingosine-1-phosphate lyase, isoform B [Drosophila melanogaster]	1	2	0	0	0	2	1.814		3.77	0		4.156	0	0	0.747422	0.0954215	0.379078	0.50655	0.882721
gi|19921430|ref|NP_609790.1|	CG4278 [Drosophila melanogaster]	2	4	0	0	0	2	1.814		3.77	2		4.156	1	0	0.825826	0.0224067	0.331452	0.506753	0.882721
gi|24641311|ref|NP_572722.2|	CG1749 [Drosophila melanogaster]	1	0	0	1	1	2	1.814		3.77	0		4.156	0	1	0.339886	0.663922	0.379078	0.507732	0.882721
gi|320541772|ref|NP_572302.2|	Rabconnectin-3A [Drosophila melanogaster]	0	1	0	1	1	0	0		0	2		0	0	0	0.339886	0.663922	0.379077	0.507732	0.882721
gi|17865835|ref|NP_524472.1|	Rab-protein 7, isoform A [Drosophila melanogaster]_x0001_gi|386766374|ref|NP_001247276.1| Rab-protein 7, isoform B [Drosophila melanogaster]_x0001_gi|386766376|ref|NP_001247277.1| Rab-protein 7, isoform C [Drosophila melanogaster]	2	1	0	0	3	3	2.721		5.655	1		6.234	4	4	0.452082	0.568733	0.331534	0.508633	0.882721
gi|18860011|ref|NP_573111.1|	CG9911, isoform A [Drosophila melanogaster]_x0001_gi|24642439|ref|NP_727947.1| CG9911, isoform B [Drosophila melanogaster]_x0001_gi|24642441|ref|NP_727948.1| CG9911, isoform D [Drosophila melanogaster]	1	3	0	2	0	3	2.721		5.655	1		6.234	1	2	0.608103	0.375658	0.331534	0.508633	0.882721
gi|221458445|ref|NP_651038.3|	CG13850 [Drosophila melanogaster]	2	1	0	2	1	2	1.814		3.77	2		4.156	2	1	0.451529	0.569561	0.331452	0.508844	0.882721
gi|221330643|ref|NP_523462.2|	ribosomal protein S21, isoform E [Drosophila melanogaster]	1	1	0	2	2	2	1.814		3.77	2		4.156	1	2	0.27868	0.723671	0.331452	0.508844	0.882721
gi|24653514|ref|NP_523735.2|	cysteine proteinase-1, isoform C [Drosophila melanogaster]	0	0	0	2	1	0	0		0	2		0	0	2	0.081833	0.821015	0.379077	0.509522	0.882721
gi|17136958|ref|NP_477016.1|	chickadee, isoform A [Drosophila melanogaster]_x0001_gi|19549898|ref|NP_599131.1| chickadee, isoform B [Drosophila melanogaster]_x0001_gi|24582073|ref|NP_723136.1| chickadee, isoform C [Drosophila melanogaster]_x0001_gi|45552225|ref|NP_995635.1| chickadee, isoform D [Drosophila melanogaster]_x0001_gi|386769178|ref|NP_001245905.1| chickadee, isoform E [Drosophila melanogaster]_x0001_gi|386769180|r…	12	21	0	13	9	17	15.419		32.045	20		35.326	21	19	0.630769	0.358839	0.092558	0.510023	0.882721
gi|21356855|ref|NP_652058.1|	Dek, isoform B [Drosophila melanogaster]	2	0	0	0	0	1	0.907		1.885	0		2.078	0	0	0.766813	0.157568	0.413648	0.51039	0.882721
gi|24645688|ref|NP_650001.2|	Rrp46 [Drosophila melanogaster]	2	0	0	0	0	1	0.907		1.885	0		2.078	0	0	0.766813	0.157568	0.413648	0.51039	0.882721
gi|24582360|ref|NP_723226.1|	without children, isoform B [Drosophila melanogaster]	2	0	0	0	0	1	0.907		1.885	0		2.078	5	0	0.766813	0.157568	0.413648	0.51039	0.882721
gi|24641198|ref|NP_524887.2|	GTP-binding protein [Drosophila melanogaster]	1	2	0	4	2	4	3.628		7.54	2		8.312	7	9	0.236295	0.766474	0.296815	0.510889	0.882721
gi|19922420|ref|NP_611180.1|	CG8963, isoform A [Drosophila melanogaster]_x0001_gi|45552685|ref|NP_995867.1| CG8963, isoform B [Drosophila melanogaster]_x0001_gi|281363522|ref|NP_001163171.1| CG8963, isoform C [Drosophila melanogaster]_x0001_gi|386768159|ref|NP_001246380.1| CG8963, isoform D [Drosophila melanogaster]	2	0	0	0	0	0	0		0	1		0	2	0	0.767465	0.157568	0.413648	0.511924	0.882721
gi|28573133|ref|NP_788617.1|	p24-related-2, isoform A [Drosophila melanogaster]_x0001_gi|320542571|ref|NP_001189205.1| p24-related-2, isoform B [Drosophila melanogaster]	1	6	0	2	6	5	4.535		9.425	5		10.39	5	9	0.370015	0.661344	0.245455	0.513218	0.882721
gi|18859657|ref|NP_573258.1|	vacuolar peduncle, isoform B [Drosophila melanogaster]_x0001_gi|24642383|ref|NP_727925.1| vacuolar peduncle, isoform C [Drosophila melanogaster]_x0001_gi|45551467|ref|NP_727926.2| vacuolar peduncle, isoform A [Drosophila melanogaster]_x0001_gi|45555677|ref|NP_996482.1| vacuolar peduncle, isoform D [Drosophila melanogaster]	0	3	0	0	0	0	0		0	1		0	0	1	0.848821	0.157568	0.413648	0.513668	0.882721
gi|24645604|ref|NP_649979.1|	CG3940 [Drosophila melanogaster]	5	0	0	1	0	1	0.907		1.885	1		2.078	0	2	0.641811	0.410983	0.378834	0.514603	0.882721
gi|17933722|ref|NP_524873.1|	ferritin 1 heavy chain homologue, isoform A [Drosophila melanogaster]_x0001_gi|24651356|ref|NP_733358.1| ferritin 1 heavy chain homologue, isoform B [Drosophila melanogaster]_x0001_gi|24651358|ref|NP_733359.1| ferritin 1 heavy chain homologue, isoform C [Drosophila melanogaster]_x0001_gi|24651360|ref|NP_733360.1| ferritin 1 heavy chain homologue, isoform D [Drosophila melanogaster]	3	8	1	4	6	8	7.256		15.08	6		16.624	8	9	0.453789	0.582079	0.817998	0.516564	0.884449
gi|281365319|ref|NP_620114.3|	burgundy [Drosophila melanogaster]	5	12	0	2	2	3	2.721		5.655	10		6.234	2	2	0.852423	0.129044	0.220234	0.530909	0.907337
gi|24649395|ref|NP_651177.1|	Rpn9, isoform A [Drosophila melanogaster]_x0001_gi|24649397|ref|NP_732899.1| Rpn9, isoform B [Drosophila melanogaster]	4	1	0	0	3	4	3.628		7.54	1		8.312	2	6	0.614095	0.441231	0.313164	0.536898	0.915885
gi|21356361|ref|NP_650017.1|	arginine methyltransferase 1 [Drosophila melanogaster]	10	12	0	3	4	8	7.256		15.08	11		16.624	8	14	0.861936	0.0884275	0.171203	0.542181	0.920112
gi|17136354|ref|NP_476651.1|	non-claret disjunctional [Drosophila melanogaster]	8	14	0	4	6	9	8.163		16.965	12		18.702	10	5	0.784636	0.199661	0.159101	0.542245	0.920112
gi|24584671|ref|NP_523585.2|	vacuolar H[+]-ATPase 55kD B subunit, isoform B [Drosophila melanogaster]_x0001_gi|24646341|ref|NP_731726.1| vacuolar H[+]-ATPase 55kD B subunit, isoform A [Drosophila melanogaster]_x0001_gi|281361666|ref|NP_001163597.1| vacuolar H[+]-ATPase 55kD B subunit, isoform C [Drosophila melanogaster]	18	38	1	10	14	24	21.768		45.24	26		49.872	26	23	0.92489	0.101692	0.426338	0.54235	0.920112
gi|24662081|ref|NP_648378.1|	Vap-33-1, isoform B [Drosophila melanogaster]_x0001_gi|45554146|ref|NP_996347.1| Vap-33-1, isoform C [Drosophila melanogaster]	2	2	0	6	5	2	1.814		3.77	8		4.156	2	4	0.1441	0.874204	0.249186	0.543906	0.921067
gi|17136706|ref|NP_476857.1|	roughened, isoform A [Drosophila melanogaster]_x0001_gi|320545448|ref|NP_001189023.1| roughened, isoform B [Drosophila melanogaster]	4	3	0	5	5	7	6.349		13.195	4		14.546	3	4	0.296743	0.771642	0.235038	0.545929	0.921674
gi|20130025|ref|NP_611063.1|	glycerophosphate oxidase-1, isoform C [Drosophila melanogaster]_x0001_gi|24653942|ref|NP_725495.1| glycerophosphate oxidase-1, isoform A [Drosophila melanogaster]_x0001_gi|24653944|ref|NP_725496.1| glycerophosphate oxidase-1, isoform B [Drosophila melanogaster]_x0001_gi|161077125|ref|NP_001097332.1| glycerophosphate oxidase-1, isoform D [Drosophila melanogaster]	6	5	0	2	1	4	3.628		7.54	5		8.312	2	2	0.810568	0.143981	0.256712	0.54654	0.921674
gi|19920344|ref|NP_608324.1|	ribosomal protein S10b, isoform C [Drosophila melanogaster]_x0001_gi|24643307|ref|NP_728273.1| ribosomal protein S10b, isoform B [Drosophila melanogaster]_x0001_gi|386764739|ref|NP_001245758.1| ribosomal protein S10b, isoform D [Drosophila melanogaster]	5	2	0	4	3	4	3.628		7.54	5		8.312	4	2	0.455081	0.632226	0.256712	0.547244	0.921674
gi|20129465|ref|NP_609548.1|	Ced-12 [Drosophila melanogaster]	4	0	0	1	0	1	0.907		1.885	1		2.078	2	2	0.682007	0.410983	0.378834	0.551475	0.927117
gi|221458344|ref|NP_524444.3|	CG6455 [Drosophila melanogaster]	2	2	1	1	3	3	2.721		5.655	2		6.234	3	3	0.483339	0.615783	0.936835	0.555074	0.93148
gi|24639402|ref|NP_477494.2|	female sterile (1) Yb [Drosophila melanogaster]	3	2	0	0	0	1	0.907		1.885	2		2.078	1	0	0.836949	0.0411198	0.352884	0.56373	0.940287
gi|24585880|ref|NP_610181.2|	CG17337 [Drosophila melanogaster]	0	1	1	1	3	2	1.814		3.77	1		4.156	4	6	0.202755	0.824436	0.962008	0.564286	0.940287
gi|24652322|ref|NP_476885.2|	14-3-3zeta, isoform D [Drosophila melanogaster]_x0001_gi|24652324|ref|NP_724884.1| 14-3-3zeta, isoform E [Drosophila melanogaster]_x0001_gi|62471695|ref|NP_001014515.1| 14-3-3zeta, isoform J [Drosophila melanogaster]	5	7.167	3	10	8	8.464	7.67685		15.9546	11		17.5882	7.2	9.6	0.224553	0.852242	0.991964	0.564536	0.940287
gi|24643725|ref|NP_523434.2|	helicase [Drosophila melanogaster]	2	0	0	1	2	2	1.814		3.77	1		4.156	1	1	0.407474	0.696447	0.352884	0.564835	0.940287
gi|24649524|ref|NP_651208.1|	CG5991, isoform A [Drosophila melanogaster]_x0001_gi|24649526|ref|NP_732948.1| CG5991, isoform B [Drosophila melanogaster]_x0001_gi|24649528|ref|NP_732949.1| CG5991, isoform C [Drosophila melanogaster]	1	1	0	2	1	1	0.907		1.885	2		2.078	1	2	0.40876	0.696448	0.352884	0.565388	0.940287
gi|17136288|ref|NP_476615.1|	annexin X, isoform A [Drosophila melanogaster]	1	2	0	0	3	0	0		0	4		0	1	3	0.505323	0.562184	0.339462	0.569831	0.945981
gi|18860087|ref|NP_573130.1|	eukaryotic translation initiation factor 2alpha [Drosophila melanogaster]	10	20	1	10	14	17	15.419		32.045	18		35.326	16	21	0.564194	0.567756	0.566649	0.577706	0.955699
gi|45550715|ref|NP_649812.2|	CG8036, isoform B [Drosophila melanogaster]_x0001_gi|45551847|ref|NP_731263.2| CG8036, isoform C [Drosophila melanogaster]	17	26	4	8	9	22	19.954		41.47	16		45.716	18	20	0.9234	0.091201	0.990124	0.577745	0.955699
gi|19921136|ref|NP_609494.1|	replication factor C 38kD subunit [Drosophila melanogaster]	3	0	0	0	1	2	1.814		3.77	0		4.156	3	4	0.632116	0.412457	0.379078	0.579281	0.956536
gi|24581952|ref|NP_723089.1|	helicase at 25E, isoform A [Drosophila melanogaster]_x0001_gi|24581954|ref|NP_723090.1| helicase at 25E, isoform B [Drosophila melanogaster]_x0001_gi|24581956|ref|NP_723091.1| helicase at 25E, isoform C [Drosophila melanogaster]	10	9	1	8	9	12	10.884		22.62	11		24.936	11	16	0.50489	0.645977	0.703155	0.584822	0.96397
gi|45552449|ref|NP_995747.1|	Tryptophanyl-tRNA synthetase, isoform B [Drosophila melanogaster]_x0001_gi|24645295|ref|NP_731327.1| Tryptophanyl-tRNA synthetase, isoform A [Drosophila melanogaster]	3	2	0	2	0	0	0		0	5		0	1	0	0.710746	0.453849	0.325878	0.586076	0.964324
gi|22026966|ref|NP_652027.2|	NAT1, isoform B [Drosophila melanogaster]_x0001_gi|24653232|ref|NP_725242.1| NAT1, isoform A [Drosophila melanogaster]	1	0	0	0	4	2	1.814		3.77	0		4.156	0	0	0.339886	0.725325	0.379078	0.59085	0.966119
gi|17137626|ref|NP_477405.1|	inos [Drosophila melanogaster]	2	4	0	0	4	3	2.721		5.655	3		6.234	1	3	0.63132	0.508975	0.296772	0.590975	0.966119
gi|20129809|ref|NP_610453.1|	phosphomannomutase 45A, isoform A [Drosophila melanogaster]	0	2	0	0	0	1	0.907		1.885	0		2.078	2	1	0.772025	0.157568	0.413648	0.592501	0.966119
gi|28574933|ref|NP_648429.2|	CG6310 [Drosophila melanogaster]	1	1	0	0	0	1	0.907		1.885	0		2.078	2	2	0.773316	0.157568	0.413648	0.598619	0.966119
gi|24666674|ref|NP_649099.1|	CG9629 [Drosophila melanogaster]	1	1	0	0	0	0	0		0	1		0	1	2	0.773316	0.157568	0.413648	0.598619	0.966119
gi|24583463|ref|NP_524723.2|	fatty acid (long chain) transport protein, isoform A [Drosophila melanogaster]_x0001_gi|24583465|ref|NP_723597.1| fatty acid (long chain) transport protein, isoform B [Drosophila melanogaster]	1	1	0	0	0	1	0.907		1.885	0		2.078	0	3	0.773316	0.157568	0.413648	0.598619	0.966119
gi|386769341|ref|NP_001245944.1|	protein phosphatase 2A at 29B, isoform D [Drosophila melanogaster]	1	1	1	0	0	1	0.907		1.885	0		2.078	0	7	0.773316	0.157568	0.985877	0.598619	0.966119
gi|21356539|ref|NP_650068.1|	Ranbp9 [Drosophila melanogaster]	1	1	0	0	0	1	0.907		1.885	0		2.078	2	1	0.773316	0.157568	0.413648	0.598619	0.966119
gi|24642136|ref|NP_511161.2|	tiny tim 50 [Drosophila melanogaster]	1	1	0	0	0	0	0		0	1		0	1	4	0.773316	0.157568	0.413648	0.598619	0.966119
gi|21357667|ref|NP_651868.1|	CG11334, isoform B [Drosophila melanogaster]_x0001_gi|24651647|ref|NP_733430.1| CG11334, isoform A [Drosophila melanogaster]	1	0	0	0	1	0	0		0	1		0	3	0	0.554554	0.616712	0.413648	0.598619	0.966119
gi|24649844|ref|NP_733060.1|	CG31120, isoform B [Drosophila melanogaster]	1	0	0	0	1	1	0.907		1.885	0		2.078	2	2	0.554554	0.616712	0.413648	0.598619	0.966119
gi|17975542|ref|NP_524352.1|	histone H4 replacement, isoform C [Drosophila melanogaster]_x0001_gi|24585675|ref|NP_724344.1| histone H4 [Drosophila melanogaster]_x0001_gi|24646873|ref|NP_731927.1| histone H4 replacement, isoform A [Drosophila melanogaster]_x0001_gi|24646875|ref|NP_731928.1| histone H4 replacement, isoform B [Drosophila melanogaster]_x0001_gi|78706958|ref|NP_001027284.1| histone H4 [Drosophila melanogaster]_x0…	2	0	5	20	20	5	4.535		9.425	2		10.39	1	0	0.0881788	0.999733	0.99893	0.603263	0.96835
gi|18858001|ref|NP_572478.1|	CG12123 [Drosophila melanogaster]	1	4	0	1	1	2	1.814		3.77	2		4.156	3	3	0.73278	0.37617	0.331452	0.605458	0.96835
gi|21356311|ref|NP_649284.1|	CG10565, isoform A [Drosophila melanogaster]_x0001_gi|386771514|ref|NP_001246856.1| CG10565, isoform B [Drosophila melanogaster]	1	1	0	1	4	2	1.814		3.77	2		4.156	6	0	0.27868	0.83172	0.331452	0.605458	0.96835
gi|21357149|ref|NP_651885.1|	CG1890 [Drosophila melanogaster]	1	3	0	2	1	2	1.814		3.77	2		4.156	1	1	0.607599	0.569561	0.331452	0.606111	0.96835
gi|17136276|ref|NP_476609.1|	Aspartyl-tRNA synthetase [Drosophila melanogaster]	9	12	0	4	4	5	4.535		9.425	13		10.39	12	14	0.859372	0.204157	0.181276	0.606212	0.96835
gi|24655252|ref|NP_728614.1|	puromycin sensitive aminopeptidase, isoform C [Drosophila melanogaster]	13	11	0	6	5	8	7.256		15.08	14		16.624	23	21	0.829792	0.229795	0.153499	0.606262	0.96835
gi|21356859|ref|NP_649158.1|	Rpn1 [Drosophila melanogaster]	2	2	0	2	1	4	3.628		7.54	0		8.312	2	13	0.635075	0.634069	0.339094	0.608731	0.970623
gi|28573273|ref|NP_610182.3|	lethal (2) 09851 [Drosophila melanogaster]	5	3	0	0	0	1	0.907		1.885	2		2.078	0	2	0.966364	0.0411198	0.352884	0.613018	0.975782
gi|221330822|ref|NP_001097492.2|	karst, isoform E [Drosophila melanogaster]	0	9	0	0	1	2	1.814		3.77	0		4.156	5	3	0.693543	0.412457	0.379078	0.61732	0.980946
gi|386767398|ref|NP_001246199.1|	lingerer, isoform H [Drosophila melanogaster]	4	2	0	3	3	2	1.814		3.77	5		4.156	1	1	0.529306	0.684444	0.28224	0.623079	0.988406
gi|21357495|ref|NP_648058.1|	CG10103 [Drosophila melanogaster]	13	3	0	0	0	0	0		0	3		0	4	2	0.946274	0.0925857	0.356567	0.626459	0.990175
gi|21356487|ref|NP_648452.1|	ubiquitin C-terminal hydrolase [Drosophila melanogaster]	3	1	0	2	2	0	0		0	5		0	7	5	0.631993	0.706284	0.325878	0.63079	0.990175
gi|24645595|ref|NP_731443.1|	Fmr1, isoform C [Drosophila melanogaster]_x0001_gi|24645597|ref|NP_731444.1| Fmr1, isoform D [Drosophila melanogaster]	0	1	0	5.5	3.5	0	0		0	7		0	0	2	0.307997	0.89984	0.305433	0.635952	0.990175
gi|24158427|ref|NP_608888.2|	GDP-mannose 4,6-dehydratase [Drosophila melanogaster]	1	1	0	0	2	1	0.907		1.885	1		2.078	1	4	0.576913	0.661471	0.378834	0.637295	0.990175
gi|21357965|ref|NP_648746.1|	Glycyl-tRNA synthetase, isoform A [Drosophila melanogaster]	1	1	0	0	2	1	0.907		1.885	1		2.078	2	3	0.576913	0.661471	0.378834	0.637295	0.990175
gi|21355207|ref|NP_651234.1|	spase 22/23-subunit, isoform A [Drosophila melanogaster]_x0001_gi|386766388|ref|NP_001247279.1| spase 22/23-subunit, isoform B [Drosophila melanogaster]	0	1	0	1	2	1	0.907		1.885	1		2.078	1	2	0.338336	0.820226	0.378834	0.637295	0.990175
gi|19921676|ref|NP_610193.1|	dream [Drosophila melanogaster]	2	0	0	1	1	1	0.907		1.885	1		2.078	0	0	0.575455	0.662697	0.378834	0.637295	0.990175
gi|24639835|ref|NP_511048.2|	minichromosome maintenance 3 [Drosophila melanogaster]	4	4	0	1	0	2	1.814		3.77	3		4.156	3	0	0.881392	0.111862	0.313049	0.637424	0.990175
gi|24668018|ref|NP_649305.1|	CG7324 [Drosophila melanogaster]	1	1	0	1	1	1	0.907		1.885	1		2.078	2	3	0.576913	0.662697	0.378834	0.638048	0.990175
gi|21356473|ref|NP_650822.1|	CG6195 [Drosophila melanogaster]	1	2	0	0	1	2	1.814		3.77	0		4.156	0	0	0.747422	0.412457	0.379078	0.638802	0.990175
gi|21355335|ref|NP_648944.1|	CG6664, isoform A [Drosophila melanogaster]_x0001_gi|24665711|ref|NP_730232.1| CG6664, isoform B [Drosophila melanogaster]_x0001_gi|24665715|ref|NP_730233.1| CG6664, isoform C [Drosophila melanogaster]	0	2	0	1	1	2	1.814		3.77	0		4.156	2	0	0.576913	0.663922	0.379078	0.638802	0.990175
gi|17737349|ref|NP_523361.1|	vacuolar H[+]-ATPase SFD subunit, isoform A [Drosophila melanogaster]	2	1	0	0	1	2	1.814		3.77	0		4.156	1	2	0.747422	0.412457	0.379078	0.638802	0.990175
gi|17136642|ref|NP_476818.1|	Kinesin-like protein at 61F [Drosophila melanogaster]	4	2	0	2	1	4	3.628		7.54	1		8.312	3	5	0.733584	0.452666	0.313164	0.639096	0.990175
gi|24655003|ref|NP_523781.2|	Dodeca-satellite-binding protein 1, isoform C [Drosophila melanogaster]_x0001_gi|24655007|ref|NP_725785.1| Dodeca-satellite-binding protein 1, isoform D [Drosophila melanogaster]_x0001_gi|24655011|ref|NP_725786.1| Dodeca-satellite-binding protein 1, isoform E [Drosophila melanogaster]_x0001_gi|24655014|ref|NP_725787.1| Dodeca-satellite-binding protein 1, isoform F [Drosophila melanogaster]_x0001_…	31	42	0	24	32	42	38.094		79.17	41		87.276	52	44	0.660224	0.566975	0.0235147	0.639132	0.990175
gi|24668413|ref|NP_730695.1|	delta-1-Pyrroline-5-carboxylate dehydrogenase 1, isoform A [Drosophila melanogaster]_x0001_gi|24668417|ref|NP_649368.2| delta-1-Pyrroline-5-carboxylate dehydrogenase 1, isoform B [Drosophila melanogaster]_x0001_gi|24668425|ref|NP_730698.1| delta-1-Pyrroline-5-carboxylate dehydrogenase 1, isoform D [Drosophila melanogaster]_x0001_gi|320546182|ref|NP_001189159.1| delta-1-Pyrroline-5-carboxylate deh…	10	1	0	1	2	2	1.814		3.77	3		4.156	2	2	0.728469	0.451927	0.313049	0.641423	0.990245
gi|17647459|ref|NP_523783.1|	Prp19 [Drosophila melanogaster]	0	0	0	4	2	2	1.814		3.77	0		4.156	1	0	0.0830214	0.969799	0.379078	0.644312	0.990245
gi|28574889|ref|NP_524106.3|	failed axon connections, isoform A [Drosophila melanogaster]	9	1	0	1	2	2	1.814		3.77	3		4.156	5	1	0.729968	0.451927	0.313049	0.644962	0.990245
gi|21357605|ref|NP_652145.1|	CG14476, isoform B [Drosophila melanogaster]_x0001_gi|24643746|ref|NP_728434.1| CG14476, isoform A [Drosophila melanogaster]_x0001_gi|24643749|ref|NP_728435.1| CG14476, isoform C [Drosophila melanogaster]_x0001_gi|24643751|ref|NP_728436.1| CG14476, isoform D [Drosophila melanogaster]_x0001_gi|24643753|ref|NP_728437.1| CG14476, isoform E [Drosophila melanogaster]	9	1	0	3	2	5	4.535		9.425	2		10.39	4	6	0.632077	0.558665	0.28224	0.645703	0.990245
gi|24645208|ref|NP_649846.2|	skpA associated protein, isoform A [Drosophila melanogaster]_x0001_gi|161078106|ref|NP_001097713.1| skpA associated protein, isoform B [Drosophila melanogaster]	11	13	2	20	22	19	17.233		35.815	21		39.482	15	18	0.10854	0.982884	0.819243	0.646915	0.990245
gi|17647897|ref|NP_523382.1|	ribosomal protein S5a [Drosophila melanogaster]	2	3	0	6	3	5	4.535		9.425	3		10.39	5	3	0.313821	0.866031	0.268913	0.648614	0.990245
gi|21357445|ref|NP_650253.1|	CG12360, isoform A [Drosophila melanogaster]_x0001_gi|24646455|ref|NP_731765.1| CG12360, isoform B [Drosophila melanogaster]	0	0	0	2	4	2	1.814		3.77	0		4.156	0	1	0.0830214	0.971965	0.379078	0.648623	0.990245
gi|17136954|ref|NP_477014.1|	La autoantigen-like, isoform A [Drosophila melanogaster]_x0001_gi|24585414|ref|NP_724257.1| La autoantigen-like, isoform B [Drosophila melanogaster]	3	2	0	4	5	4	3.628		7.54	4		8.312	2	0	0.31364	0.8661	0.268887	0.648641	0.990245
gi|20129705|ref|NP_610144.1|	ribosomal protein L21 [Drosophila melanogaster]	11	15	0	10	14	13	11.791		24.505	18		27.014	12	13	0.528396	0.728988	0.112596	0.648781	0.990245
gi|19920594|ref|NP_608706.1|	CG9894, isoform B [Drosophila melanogaster]_x0001_gi|24581208|ref|NP_722833.1| CG9894, isoform A [Drosophila melanogaster]_x0001_gi|386769002|ref|NP_001245850.1| CG9894, isoform C [Drosophila melanogaster]	5	2	0	0	0	1	0.907		1.885	1		2.078	0	2	0.967962	0.0777164	0.378834	0.654232	0.996925
gi|17975520|ref|NP_525120.1|	nucleolar protein at 60B, isoform A [Drosophila melanogaster]_x0001_gi|62471759|ref|NP_001014547.1| nucleolar protein at 60B, isoform B [Drosophila melanogaster]_x0001_gi|281364183|ref|NP_001163286.1| nucleolar protein at 60B, isoform C [Drosophila melanogaster]_x0001_gi|281364185|ref|NP_001163287.1| nucleolar protein at 60B, isoform D [Drosophila melanogaster]_x0001_gi|281364187|ref|NP_001163288…	1	2	0	7	6	4	3.628		7.54	4		8.312	5	2	0.111957	0.979884	0.268887	0.656552	0.99712
gi|21355253|ref|NP_648997.1|	CG6259 [Drosophila melanogaster]	5	8	0	0	0	1	0.907		1.885	1		2.078	8	0	0.997614	0.0777164	0.378834	0.657024	0.99712
gi|17864676|ref|NP_525002.1|	thioredoxin peroxidase 1, isoform A [Drosophila melanogaster]_x0001_gi|24641739|ref|NP_727689.1| thioredoxin peroxidase 1, isoform B [Drosophila melanogaster]	10	17	1	16	15	19	17.233		35.815	17		39.482	16	23	0.357506	0.86594	0.556251	0.657583	0.99712
gi|24643243|ref|NP_573384.1|	Nat1 [Drosophila melanogaster]	10	6	0	6	5	9	8.163		16.965	7		18.702	11	14	0.708321	0.54867	0.191805	0.662827	0.999966
gi|17647245|ref|NP_523707.1|	T-complex chaperonin 5, isoform A [Drosophila melanogaster]	16	16.889	0	14	12	17.6	15.9632		33.176	18.818		36.5728	13.765	22	0.64989	0.630267	0.0943039	0.665028	0.999966
gi|28574259|ref|NP_609930.4|	CG31793 [Drosophila melanogaster]	37	83	0	26.96	22	52.837	47.9232		99.5977	38.685		109.795	39.889	21.726	0.934396	0.132852	0.0188705	0.666678	0.999966
gi|24665414|ref|NP_730182.1|	CG32165 [Drosophila melanogaster]	0	2	0	2	2	1	0.907		1.885	2		2.078	0	6	0.407474	0.824764	0.352884	0.666967	0.999966
gi|45550461|ref|NP_611379.2|	CG15098 [Drosophila melanogaster]	1	3	0	1	1	2	1.814		3.77	1		4.156	0	0	0.736575	0.507727	0.352884	0.66697	0.999966
gi|24464584|ref|NP_722583.1|	lethal (2) giant larvae, isoform B [Drosophila melanogaster]	1	2	0	1	2	1	0.907		1.885	2		2.078	4	5	0.593909	0.696447	0.352884	0.667366	0.999966
gi|19921944|ref|NP_610527.1|	CG1516, isoform E [Drosophila melanogaster]_x0001_gi|24652210|ref|NP_724837.1| CG1516, isoform A [Drosophila melanogaster]_x0001_gi|24652212|ref|NP_724838.1| CG1516, isoform B [Drosophila melanogaster]_x0001_gi|24652214|ref|NP_724839.1| CG1516, isoform D [Drosophila melanogaster]_x0001_gi|24652216|ref|NP_724840.1| CG1516, isoform G [Drosophila melanogaster]_x0001_gi|320543723|ref|NP_001188898.1| …	13	17	1	15	18	19	17.233		35.815	20		39.482	10	36	0.39057	0.858506	0.525954	0.66859	0.999966
gi|161077838|ref|NP_573077.2|	CG15602 [Drosophila melanogaster]	10	9	0	2	3	7	6.349		13.195	7		14.546	3	4	0.92312	0.112753	0.207529	0.66956	0.999966
gi|24650011|ref|NP_733091.1|	CG31098 [Drosophila melanogaster]	12	49	0	15	19	21	19.047		39.585	29		43.638	26	22	0.699409	0.566199	0.0616987	0.672923	0.999966
gi|17737635|ref|NP_524156.1|	reptin [Drosophila melanogaster]	5	2	0	0	0	2	1.814		3.77	0		4.156	2	0	0.952377	0.0954215	0.379078	0.673631	0.999966
gi|17137654|ref|NP_477421.1|	enolase, isoform A [Drosophila melanogaster]_x0001_gi|281360527|ref|NP_001162853.1| enolase, isoform F [Drosophila melanogaster]	14	18	1	4	7	10	9.07		18.85	15		20.78	5	6	0.951423	0.130619	0.679001	0.6772	0.999966
gi|17933602|ref|NP_525092.1|	proteasome 28kD subunit 1 [Drosophila melanogaster]	1	3	0	3	2	0	0		0	5		0	2	1	0.608656	0.793797	0.325878	0.678489	0.999966
gi|45549019|ref|NP_476610.2|	dre4, isoform A [Drosophila melanogaster]	4	29	0	8	6	10	9.07		18.85	10		20.78	24	16	0.714625	0.574799	0.164993	0.678874	0.999966
gi|24648964|ref|NP_732723.1|	pyruvate kinase, isoform B [Drosophila melanogaster]	8	12	2	11	13	24	21.768		45.24	5		49.872	17	24	0.506912	0.78499	0.872794	0.679094	0.999966
gi|19921706|ref|NP_610233.1|	Eb1, isoform B [Drosophila melanogaster]_x0001_gi|24586069|ref|NP_724496.1| Eb1, isoform A [Drosophila melanogaster]_x0001_gi|24586072|ref|NP_724497.1| Eb1, isoform D [Drosophila melanogaster]	0	0	0	3	2	1	0.907		1.885	1		2.078	2	4	0.0605425	0.95537	0.378834	0.683749	0.999966
gi|24643988|ref|NP_649470.2|	eIF3-S10 [Drosophila melanogaster]	15	12	0	10	8	9	8.163		16.965	18		18.702	16	29	0.755069	0.523142	0.130979	0.689768	0.999966
gi|24646530|ref|NP_524343.2|	poly, isoform A [Drosophila melanogaster]_x0001_gi|320542746|ref|NP_001189215.1| poly, isoform B [Drosophila melanogaster]	5	6	0	3	4	4	3.628		7.54	6		8.312	7	6	0.746175	0.553158	0.245473	0.692192	0.999966
gi|161078302|ref|NP_001097795.1|	Rrp6 [Drosophila melanogaster]	19	21	0	12	15	16	14.512		30.16	25		33.248	14	35	0.777555	0.508336	0.0815219	0.693957	0.999966
gi|24641402|ref|NP_727563.1|	heat shock protein cognate 3, isoform A [Drosophila melanogaster]_x0001_gi|24641404|ref|NP_511132.2| heat shock protein cognate 3, isoform B [Drosophila melanogaster]_x0001_gi|24641406|ref|NP_727564.1| heat shock protein cognate 3, isoform C [Drosophila melanogaster]_x0001_gi|24641408|ref|NP_727565.1| heat shock protein cognate 3, isoform D [Drosophila melanogaster]	66.586	115.799	15.4	89.304	105.16	130.668	118.516		246.309	106.095		271.528	109.963	110.894	0.282122	0.974968	0.997774	0.696351	0.999966
gi|21355551|ref|NP_651987.1|	V-ATPase 69 kDa subunit 2, isoform A [Drosophila melanogaster]_x0001_gi|24583986|ref|NP_723775.1| V-ATPase 69 kDa subunit 2, isoform B [Drosophila melanogaster]_x0001_gi|24583988|ref|NP_723776.1| V-ATPase 69 kDa subunit 2, isoform C [Drosophila melanogaster]_x0001_gi|386769568|ref|NP_001246015.1| V-ATPase 69 kDa subunit 2, isoform D [Drosophila melanogaster]	14	10	0	4	4	9	8.163		16.965	9		18.702	12	15	0.939363	0.175761	0.177706	0.698645	0.999966
gi|19921848|ref|NP_610418.1|	CG8258 [Drosophila melanogaster]	13	11	0	12	11	14	12.698		26.39	14		29.092	16	31	0.557957	0.787446	0.124519	0.703289	0.999966
gi|24653084|ref|NP_610793.1|	CG13151 [Drosophila melanogaster]	12	41	0	6	6	15	13.605		28.275	10		31.17	18	0	0.945084	0.184558	0.138062	0.705176	0.999966
gi|45551086|ref|NP_725084.2|	ERp60 [Drosophila melanogaster]	35	16	0	15	9	20	18.14		37.7	18		41.56	26	25	0.847471	0.443737	0.089639	0.709184	0.999966
gi|28573010|ref|NP_788676.1|	NEM-sensitive fusion protein 2 [Drosophila melanogaster]	4	2	0	3	1	2	1.814		3.77	3		4.156	1	6	0.732995	0.615783	0.313049	0.711432	0.999966
gi|17864182|ref|NP_524631.1|	ADP ribosylation factor 102F [Drosophila melanogaster]	3.143	2.5	0.5	0	0	1	0.907		1.885	1.5		2.078	0	0	0.917142	0.0562252	0.860098	0.713661	0.999966
gi|17137190|ref|NP_477157.1|	calnexin 99A, isoform B [Drosophila melanogaster]_x0001_gi|24651030|ref|NP_733286.1| calnexin 99A, isoform A [Drosophila melanogaster]_x0001_gi|116008118|ref|NP_001036767.1| calnexin 99A, isoform D [Drosophila melanogaster]	5	5	0	1	1	1	0.907		1.885	5		2.078	2	8	0.917912	0.198665	0.298331	0.714417	0.999966
gi|24653276|ref|NP_610842.1|	serine palmitoyltransferase subunit I, isoform A [Drosophila melanogaster]_x0001_gi|24653278|ref|NP_725255.1| serine palmitoyltransferase subunit I, isoform B [Drosophila melanogaster]_x0001_gi|24653280|ref|NP_725256.1| serine palmitoyltransferase subunit I, isoform C [Drosophila melanogaster]	0	6	0	1	4	3	2.721		5.655	2		6.234	4	7	0.575191	0.746078	0.313049	0.716093	0.999966
gi|17981717|ref|NP_536731.1|	zipper, isoform A [Drosophila melanogaster]	29	157	0	0	2	1	0.907		1.885	1		2.078	4	38	0.987227	0.661471	0.378834	0.718258	0.999966
gi|19922486|ref|NP_611265.1|	catalase [Drosophila melanogaster]	19	8	0	2	2	7	6.349		13.195	3		14.546	1	4	0.956771	0.195743	0.245527	0.722305	0.999966
gi|18859963|ref|NP_573081.1|	CG6370 [Drosophila melanogaster]	7	5	2	8	10	13	11.791		24.505	4		27.014	29	33	0.421432	0.89307	0.948887	0.722612	0.999966
gi|62484234|ref|NP_609215.3|	Arginyl-tRNA synthetase [Drosophila melanogaster]	9	4	0	0	3	3	2.721		5.655	3		6.234	2	5	0.95919	0.348349	0.296772	0.722895	0.999966
gi|281366731|ref|NP_001104391.2|	CG7627, isoform A [Drosophila melanogaster]_x0001_gi|386769333|ref|NP_001245943.1| CG7627, isoform B [Drosophila melanogaster]	0	0.333	0	0	0	0	0		0	0		0	0	1.3	0.768831	0.5	0.5	0.724235	0.999966
gi|19922710|ref|NP_611608.1|	Unc-115b, isoform C [Drosophila melanogaster]	4	1	0	0	0	0	0		0	1		0	1	1	0.948667	0.157568	0.413648	0.724406	0.999966
gi|45551915|ref|NP_732260.2|	lamin B receptor, isoform A [Drosophila melanogaster]_x0001_gi|24657315|ref|NP_726115.1| lamin B receptor, isoform B [Drosophila melanogaster]	2	4	0	5	6	4	3.628		7.54	5		8.312	8	3	0.344139	0.917155	0.256712	0.725365	0.999966
gi|19921464|ref|NP_609844.1|	CG31251 [Drosophila melanogaster]	55	80	1	31	46	77	69.839		145.145	50		160.006	84	44	0.925458	0.359852	0.102603	0.728743	0.999966
gi|21357547|ref|NP_650283.1|	CG6453, isoform A [Drosophila melanogaster]_x0001_gi|386769761|ref|NP_001246063.1| CG6453, isoform B [Drosophila melanogaster]	9	5	0	1	4	5	4.535		9.425	5		10.39	9	5	0.901427	0.308347	0.245455	0.735393	0.999966
gi|28574107|ref|NP_609329.3|	DnaJ-like-2, isoform A [Drosophila melanogaster]_x0001_gi|24646556|ref|NP_731804.1| DnaJ-like-2, isoform B [Drosophila melanogaster]_x0001_gi|24646558|ref|NP_731805.1| DnaJ-like-2, isoform C [Drosophila melanogaster]_x0001_gi|24646560|ref|NP_731806.1| DnaJ-like-2, isoform D [Drosophila melanogaster]_x0001_gi|24646562|ref|NP_731807.1| DnaJ-like-2, isoform E [Drosophila melanogaster]	9	10	0	8	5	7	6.349		13.195	11		14.546	7	7	0.774834	0.604912	0.17773	0.735539	0.999966
gi|24583839|ref|NP_723725.1|	CG4619, isoform A [Drosophila melanogaster]_x0001_gi|281364734|ref|NP_001162929.1| CG4619, isoform B [Drosophila melanogaster]	2	1	0	0	0	1	0.907		1.885	0		2.078	0	0	0.887064	0.157568	0.413648	0.739342	0.999966
gi|17137450|ref|NP_477300.1|	tho2, isoform A [Drosophila melanogaster]	2	1	0	0	0	1	0.907		1.885	0		2.078	0	3	0.887064	0.157568	0.413648	0.739342	0.999966
gi|24581012|ref|NP_722763.1|	regulatory particle non-ATPase 3 [Drosophila melanogaster]	2	1	0	0	0	0	0		0	1		0	4	10	0.887064	0.157568	0.413648	0.739342	0.999966
gi|24584683|ref|NP_723996.1|	thioredoxin reductase-1, isoform A [Drosophila melanogaster]	2	1	0	0	0	0	0		0	1		0	0	0	0.887064	0.157568	0.413648	0.739342	0.999966
gi|161076900|ref|NP_001097159.1|	gluon [Drosophila melanogaster]	0	1	0	0	2	1	0.907		1.885	0		2.078	0	3	0.554554	0.826513	0.413648	0.739342	0.999966
gi|24645047|ref|NP_731237.1|	kuzbanian, isoform D [Drosophila melanogaster]	2	0	0	0	1	1	0.907		1.885	0		2.078	1	0	0.766813	0.616712	0.413648	0.739342	0.999966
gi|24641313|ref|NP_572723.1|	dipeptidyl aminopeptidase III, isoform C [Drosophila melanogaster]	2	0	0	0	1	0	0		0	1		0	0	1	0.767465	0.616712	0.413648	0.739342	0.999966
gi|28574757|ref|NP_649426.3|	spase 25-subunit [Drosophila melanogaster]	0	0	0	1	2	1	0.907		1.885	0		2.078	2	0	0.136502	0.924362	0.413648	0.739342	0.999966
gi|19922220|ref|NP_610932.1|	chromator, isoform A [Drosophila melanogaster]_x0001_gi|45551828|ref|NP_730762.2| chromator, isoform B [Drosophila melanogaster]_x0001_gi|45551829|ref|NP_730763.2| chromator, isoform C [Drosophila melanogaster]	16	8	0	4	1	5	4.535		9.425	5		10.39	8	2	0.975076	0.308347	0.245455	0.739992	0.999966
gi|24580553|ref|NP_722605.1|	transport and golgi organization 1, isoform A [Drosophila melanogaster]_x0001_gi|320544607|ref|NP_723198.2| transport and golgi organization 1, isoform C [Drosophila melanogaster]	3	1	0	0	1	1	0.907		1.885	1		2.078	2	2	0.854494	0.410983	0.378834	0.740058	0.999966
gi|21355239|ref|NP_648345.1|	CG3164, isoform A [Drosophila melanogaster]_x0001_gi|85816269|ref|NP_995603.2| CG3164, isoform C [Drosophila melanogaster]	1	1	0	1	0	0	0		0	1		0	2	1	0.773316	0.616713	0.413648	0.740384	0.999966
gi|116007798|ref|NP_001036597.1|	CG6767, isoform A [Drosophila melanogaster]	1	2	0	2	0	1	0.907		1.885	1		2.078	3	3	0.746357	0.661471	0.378834	0.740533	0.999966
gi|21356165|ref|NP_651972.1|	CG3689, isoform C [Drosophila melanogaster]	2	0	0	2	1	1	0.907		1.885	1		2.078	4	0	0.575455	0.820226	0.378834	0.740533	0.999966
gi|21356301|ref|NP_651363.1|	pdsw, isoform A [Drosophila melanogaster]_x0001_gi|24581441|ref|NP_722908.1| pdsw, isoform B [Drosophila melanogaster]	2	1	0	1	1	1	0.907		1.885	1		2.078	1	0	0.746357	0.662697	0.378834	0.741011	0.999966
gi|17137192|ref|NP_477158.1|	CG10425 [Drosophila melanogaster]	3	5	0	4	2	3	2.721		5.655	4		6.234	16	15	0.736591	0.683849	0.282174	0.745491	0.999966
gi|24658883|ref|NP_611739.1|	cytochrome P450 reductase, isoform A [Drosophila melanogaster]	8	3	0	2	0	1	0.907		1.885	3		2.078	2	4	0.949708	0.375658	0.331534	0.746904	0.999966
gi|24665233|ref|NP_524104.2|	CG3800, isoform A [Drosophila melanogaster]_x0001_gi|320544295|ref|NP_001188992.1| CG3800, isoform B [Drosophila melanogaster]	15	6	3	7	4	8	7.256		15.08	8		16.624	4	3	0.824268	0.548423	0.995222	0.747375	0.999966
gi|116007450|ref|NP_001036421.1|	mitochondrial ribosomal protein S34 [Drosophila melanogaster]	3	1	0	2	1	1	0.907		1.885	2		2.078	2	2	0.736575	0.696448	0.352884	0.750679	0.999966
gi|21356113|ref|NP_651977.1|	concertina [Drosophila melanogaster]	0	0.333	0	0.333	1.75	0	0		0	0.667		0	0	0	0.405552	0.887713	0.429147	0.755982	0.999966
gi|20428641|ref|NP_620470.1|	sec13 [Drosophila melanogaster]	7	1	2	4	2	4	3.628		7.54	2		8.312	1	2	0.665679	0.766474	0.993969	0.757666	0.999966
gi|21357745|ref|NP_651617.1|	26-29kD-proteinase [Drosophila melanogaster]	3	7	0	4	7	2	1.814		3.77	9		4.156	6	7	0.608295	0.821166	0.240815	0.758284	0.999966
gi|17137740|ref|NP_477474.1|	Glutamine:fructose-6-phosphate aminotransferase 2 [Drosophila melanogaster]	13	5	3	5	6	9	8.163		16.965	6		18.702	11	22	0.76674	0.611154	0.995976	0.758701	0.999966
gi|17647183|ref|NP_523415.1|	proteasome p44.5 subunit, isoform B [Drosophila melanogaster]_x0001_gi|386767967|ref|NP_001246325.1| proteasome p44.5 subunit, isoform C [Drosophila melanogaster]	2	6	0	4	4	3	2.721		5.655	5		6.234	8	9	0.650507	0.799623	0.268913	0.759949	0.999966
gi|24581020|ref|NP_608649.2|	beta adaptin [Drosophila melanogaster]	4	3	0	2	0	2	1.814		3.77	2		4.156	3	11	0.890158	0.375152	0.331452	0.761475	0.999966
gi|24658719|ref|NP_523941.2|	apoptosis inducing factor, isoform A [Drosophila melanogaster]	2	1	0	2	4	1	0.907		1.885	3		2.078	2	0	0.452082	0.902671	0.331534	0.76227	0.999966
gi|24652326|ref|NP_724885.1|	RPS6-p70-protein kinase [Drosophila melanogaster]	3	3	0	2	1	3	2.721		5.655	1		6.234	1	0	0.826328	0.570054	0.331534	0.762455	0.999966
gi|20129463|ref|NP_609533.1|	14-3-3zeta, isoform A [Drosophila melanogaster]_x0001_gi|24652328|ref|NP_724886.1| 14-3-3zeta, isoform B [Drosophila melanogaster]_x0001_gi|28573324|ref|NP_724889.2| 14-3-3zeta, isoform G [Drosophila melanogaster]_x0001_gi|45552539|ref|NP_995792.1| 14-3-3zeta, isoform H [Drosophila melanogaster]_x0001_gi|62471697|ref|NP_001014516.1| 14-3-3zeta, isoform I [Drosophila melanogaster]	5	3.583	0	0	0	1.411	1.27978		2.65973	0		2.93206	1.8	2.4	0.990837	0.116755	0.397878	0.763787	0.999966
gi|21355219|ref|NP_648348.1|	CG12264 [Drosophila melanogaster]	3	1	0	0	0	1	0.907		1.885	0		2.078	0	0	0.94084	0.157568	0.413648	0.765756	0.999966
gi|24585720|ref|NP_610121.2|	SH3PX1 [Drosophila melanogaster]	1	4	0	0	0	0	0		0	1		0	0	0	0.964888	0.157568	0.413648	0.768225	0.999966
gi|18921099|ref|NP_569863.1|	CG1416, isoform A [Drosophila melanogaster]_x0001_gi|24585722|ref|NP_724361.1| CG1416, isoform B [Drosophila melanogaster]_x0001_gi|24585724|ref|NP_724362.1| CG1416, isoform C [Drosophila melanogaster]	8	9	1	10	6	9	8.163		16.965	9		18.702	9	11	0.657425	0.810666	0.765893	0.770219	0.999966
gi|17137738|ref|NP_477473.1|	Sec22 [Drosophila melanogaster]	7	11	0	7	8	7	6.349		13.195	11		14.546	15	17	0.719824	0.752724	0.17773	0.770379	0.999966
gi|17864392|ref|NP_524780.1|	Rpt1 [Drosophila melanogaster]	9	2	0	8	8	6	5.442		11.31	7		12.468	4	9	0.461799	0.954301	0.216117	0.772985	0.999966
gi|21358615|ref|NP_651762.1|	moleskin [Drosophila melanogaster]	2	1	0	4	4	1	0.907		1.885	4		2.078	7	10	0.332114	0.944257	0.313164	0.773144	0.999966
gi|19922206|ref|NP_610917.1|	CG7920 [Drosophila melanogaster]	3	1	0	3	4	1	0.907		1.885	4		2.078	2	3	0.483634	0.904259	0.313164	0.774109	0.999966
gi|18858175|ref|NP_572524.1|	CG13349, isoform A [Drosophila melanogaster]_x0001_gi|24653513|ref|NP_725346.1| CG13349, isoform B [Drosophila melanogaster]_x0001_gi|221330241|ref|NP_001137664.1| CG13349, isoform F [Drosophila melanogaster]	0	2	1	6	5	2	1.814		3.77	2		4.156	2	3	0.277674	0.993409	0.949553	0.774272	0.999966
gi|24649446|ref|NP_524469.2|	CG7033 [Drosophila melanogaster]	10	8	0	15	22	14	12.698		26.39	13		29.092	16	14	0.243712	0.99463	0.128838	0.775319	0.999966
gi|17530825|ref|NP_511063.1|	proteasome 26S subunit subunit 4 ATPase [Drosophila melanogaster]	4	2.667	0	7	5.714	6.8	6.1676		12.818	2.889		14.1304	2	7.143	0.361311	0.948522	0.248936	0.77815	0.999966
gi|17530801|ref|NP_511049.1|	ribosomal protein L7A, isoform D [Drosophila melanogaster]_x0001_gi|24640138|ref|NP_727094.1| ribosomal protein L7A, isoform A [Drosophila melanogaster]	18	13	0	22	21	13	11.791		24.505	28		27.014	25	8	0.441466	0.949557	0.0881626	0.779142	0.999966
gi|24648682|ref|NP_732610.1|	myosin light chain cytoplasmic, isoform A [Drosophila melanogaster]	2	6	0	0	0	1	0.907		1.885	0		2.078	0	2	0.989145	0.157568	0.413648	0.779914	0.999966
gi|18857955|ref|NP_572242.1|	Rab-protein 1 [Drosophila melanogaster]	0	1.1	0.2	7.6	6.25	4	3.628		7.54	0		8.312	6	20.333	0.29995	0.988575	0.678005	0.779968	0.999966
gi|24667346|ref|NP_524179.2|	CG4119 [Drosophila melanogaster]	35	41	0	13	15	28	25.396		52.78	25		58.184	19	8	0.996765	0.176313	0.0563296	0.784814	0.999966
gi|161084461|ref|NP_001097629.1|	polo, isoform A [Drosophila melanogaster]_x0001_gi|62472270|ref|NP_001014592.1| polo, isoform B [Drosophila melanogaster]	8	1	0	1	3	1	0.907		1.885	3		2.078	3	4	0.781291	0.72367	0.331534	0.785267	0.999966
gi|17648095|ref|NP_524003.1|	neural conserved at 73EF, isoform I [Drosophila melanogaster]	1	6	0	0	1	1	0.907		1.885	1		2.078	2	5	0.954403	0.410983	0.378834	0.786667	0.999966
gi|24645865|ref|NP_524315.2|	ubiquitin activating enzyme 1 [Drosophila melanogaster]	12	2	1	5	4	4	3.628		7.54	5		8.312	6	15	0.703378	0.813492	0.884348	0.787199	0.999966
gi|17136574|ref|NP_476778.1|	ribosomal protein S25, isoform A [Drosophila melanogaster]_x0001_gi|24645867|ref|NP_731544.1| ribosomal protein S25, isoform B [Drosophila melanogaster]	10	9	1	18	17	7	6.349		13.195	21		14.546	14	1	0.391914	0.960518	0.659973	0.789323	0.999966
gi|17933740|ref|NP_524937.1|	ribosomal protein S27A [Drosophila melanogaster]	11	23	2	18	19	21	19.047		39.585	20		43.638	14	19	0.512414	0.919584	0.811969	0.790957	0.999966
gi|24651001|ref|NP_652000.1|	protein phosphatase 1 at 87B [Drosophila melanogaster]	4.364	1.25	0	0	0.5	1	0.907		1.885	0.5		2.078	1	0	0.951564	0.331994	0.394608	0.79534	0.999966
gi|18859679|ref|NP_572931.1|	Ef1gamma, isoform A [Drosophila melanogaster]_x0001_gi|24651003|ref|NP_733280.1| Ef1gamma, isoform B [Drosophila melanogaster]_x0001_gi|320543420|ref|NP_001189308.1| Ef1gamma, isoform C [Drosophila melanogaster]	57	87	6	45	56	81	73.467		152.685	71		168.318	136	95	0.886821	0.543423	0.867898	0.799746	0.999966
gi|24583285|ref|NP_723541.1|	CG32626, isoform C [Drosophila melanogaster]	16	24	0	12	13	13	11.791		24.505	24		27.014	19	27	0.877731	0.547617	0.0950431	0.800386	0.999966
gi|17975579|ref|NP_524884.1|	basket, isoform B [Drosophila melanogaster]_x0001_gi|281364754|ref|NP_001162930.1| basket, isoform F [Drosophila melanogaster]_x0001_gi|281364758|ref|NP_001162932.1| basket, isoform E [Drosophila melanogaster]	4	3	0	0	0	1	0.907		1.885	1		2.078	5	3	0.976707	0.0777164	0.378834	0.801334	0.999966
gi|21358617|ref|NP_650619.1|	ribosomal protein S14a, isoform B [Drosophila melanogaster]_x0001_gi|17977696|ref|NP_536352.1| ribosomal protein S14b [Drosophila melanogaster]_x0001_gi|24640451|ref|NP_727218.1| ribosomal protein S14a, isoform A [Drosophila melanogaster]	40	49	5	44	49	34	30.838		64.09	74		70.652	55	32	0.581493	0.875768	0.871842	0.802928	0.999966
gi|19922726|ref|NP_611645.1|	sds22 [Drosophila melanogaster]	6	7	0	2	2	6	5.442		11.31	2		12.468	2	2	0.937926	0.328369	0.26906	0.805122	0.999966
gi|17137200|ref|NP_477162.1|	Fmr1, isoform A [Drosophila melanogaster]	9	1	0	5.5	3.5	11	9.977		20.735	0		22.858	10	2	0.721766	0.836388	0.278882	0.810273	0.999966
gi|221513692|ref|NP_651954.3|	licorne [Drosophila melanogaster]	1	3	0	0	0	0	0		0	1		0	2	2	0.944564	0.157568	0.413648	0.811033	0.999966
gi|17737419|ref|NP_523572.1|	ribosomal protein L10, isoform C [Drosophila melanogaster]_x0001_gi|221513696|ref|NP_730773.4| ribosomal protein L10, isoform D [Drosophila melanogaster]	14	7	1	5	10	6	5.442		11.31	12		12.468	11	4	0.794544	0.752634	0.765997	0.811219	0.999966
gi|21355917|ref|NP_647860.1|	variable nurse cells, isoform A [Drosophila melanogaster]_x0001_gi|24662085|ref|NP_729581.1| variable nurse cells, isoform B [Drosophila melanogaster]_x0001_gi|24662089|ref|NP_729582.1| variable nurse cells, isoform C [Drosophila melanogaster]_x0001_gi|24662093|ref|NP_729583.1| variable nurse cells, isoform D [Drosophila melanogaster]_x0001_gi|24662097|ref|NP_729584.1| variable nurse cells, isofo…	4	1	0	2	1	0	0		0	3		0	2	2	0.806391	0.697723	0.356567	0.812543	0.999966
gi|24656767|ref|NP_728868.1|	Chd64 [Drosophila melanogaster]	5	1	0	7	1	2	1.814		3.77	2		4.156	1	1	0.810062	0.887588	0.331452	0.813582	0.999966
gi|24583814|ref|NP_609543.2|	PHGPx, isoform C [Drosophila melanogaster]	3	0	1	3	2	1	0.907		1.885	2		2.078	2	3	0.591806	0.903543	0.962008	0.816397	0.999966
gi|24581168|ref|NP_608694.2|	ribosomal protein L7-like [Drosophila melanogaster]	4	2	0	1	1	2	1.814		3.77	1		4.156	2	1	0.902291	0.507727	0.352884	0.8164	0.999966
gi|24649976|ref|NP_651359.1|	dynamin related protein 1 [Drosophila melanogaster]	4	1	0	2	1	1	0.907		1.885	2		2.078	0	1	0.836158	0.696448	0.352884	0.8164	0.999966
gi|17136606|ref|NP_476797.1|	ribosomal protein S27, isoform A [Drosophila melanogaster]_x0001_gi|386766493|ref|NP_001247301.1| ribosomal protein S27, isoform B [Drosophila melanogaster]	6	6	0	7	7	3	2.721		5.655	10		6.234	4	6	0.616138	0.890508	0.220234	0.816965	0.999966
gi|24663300|ref|NP_648576.1|	cdc2 [Drosophila melanogaster]	3	2	0	1	0	1	0.907		1.885	1		2.078	1	1	0.919482	0.410983	0.378834	0.817794	0.999966
gi|17738015|ref|NP_524387.1|	CG10616, isoform A [Drosophila melanogaster]	2	1	0	0	3	0	0		0	2		0	2	3	0.747422	0.725015	0.379077	0.817929	0.999966
gi|24651757|ref|NP_651896.1|	peroxiredoxin 3 [Drosophila melanogaster]	3	1	0	1	1	1	0.907		1.885	1		2.078	2	3	0.854494	0.662697	0.378834	0.818097	0.999966
gi|24664693|ref|NP_648782.2|	CG2118, isoform A [Drosophila melanogaster]_x0001_gi|386766836|ref|NP_001247391.1| CG2118, isoform C [Drosophila melanogaster]	1	2	0	4	3	2	1.814		3.77	2		4.156	2	3	0.451529	0.945482	0.331452	0.819587	0.999966
gi|17648041|ref|NP_523478.1|	CG12304, isoform A [Drosophila melanogaster]	5	2	0	1	2	1	0.907		1.885	3		2.078	2	5	0.887215	0.570054	0.331534	0.819656	0.999966
gi|24655527|ref|NP_523791.2|	triose phosphate isomerase, isoform A [Drosophila melanogaster]	3	3	0	1	3	1	0.907		1.885	3		2.078	3	4	0.826328	0.72367	0.331534	0.820064	0.999966
gi|21357161|ref|NP_651876.1|	coracle, isoform A [Drosophila melanogaster]	3	1	0	3	3	1	0.907		1.885	3		2.078	1	0	0.608103	0.902793	0.331534	0.820064	0.999966
gi|24762794|ref|NP_611983.2|	ribosomal protein L6, isoform B [Drosophila melanogaster]	5	2	0	7	8	5	4.535		9.425	5		10.39	10	2	0.37079	0.9798	0.245455	0.825035	0.999966
gi|17737397|ref|NP_523490.1|	Trip1 [Drosophila melanogaster]	16	7	1	6	7	10	9.07		18.85	7		20.78	10	9	0.849428	0.661599	0.778809	0.829388	0.999966
gi|281364426|ref|NP_001162875.1|	kruppel homolog 2, isoform A [Drosophila melanogaster]_x0001_gi|281364499|ref|NP_001162894.1| kruppel homolog 2, isoform B [Drosophila melanogaster]	3	2	0	6	3	3	2.721		5.655	3		6.234	7	13	0.508146	0.943772	0.296772	0.830614	0.999966
gi|18860083|ref|NP_572826.1|	Rtnl1, isoform H [Drosophila melanogaster]	1	2	0	1	0	0	0		0	1		0	1	1	0.887064	0.616713	0.413648	0.833683	0.999966
gi|20129681|ref|NP_610093.1|	ade5 [Drosophila melanogaster]	2	0	0	1	1	1	0.907		1.885	0		2.078	1	3	0.766813	0.827724	0.413648	0.833683	0.999966
gi|28572126|ref|NP_651040.3|	CG9248, isoform B [Drosophila melanogaster]_x0001_gi|24585591|ref|NP_724313.1| CG9248, isoform A [Drosophila melanogaster]	7	1	0	1	1	1	0.907		1.885	1		2.078	1	2	0.8856	0.662697	0.378834	0.836079	0.999966
gi|24651407|ref|NP_733371.1|	Nop56 [Drosophila melanogaster]	9	6	1	11	11	10	9.07		18.85	9		20.78	27	19	0.452133	0.96514	0.753113	0.838077	0.999966
gi|21356731|ref|NP_651400.1|	prolyl-4-hydroxylase-alpha EFB [Drosophila melanogaster]	10	18	4	11	10	11	9.977		20.735	15		22.858	28	33	0.837472	0.760615	0.997273	0.843589	0.999966
gi|21355965|ref|NP_648212.1|	CG5112 [Drosophila melanogaster]	0	1	0	0	0	0	0		0	0		0	2	0	0.896329	0.5	0.5	0.845227	0.999966
gi|24583646|ref|NP_609493.1|	CG7182 [Drosophila melanogaster]	0	1	0	0	0	0	0		0	0		0	0	2	0.896329	0.5	0.5	0.845227	0.999966
gi|21358017|ref|NP_651660.1|	nucleoporin 160 [Drosophila melanogaster]	0	1	0	0	0	0	0		0	0		0	3	1	0.896329	0.5	0.5	0.845227	0.999966
gi|17137316|ref|NP_477224.1|	CG11837 [Drosophila melanogaster]	1	0	0	0	0	0	0		0	0		0	2	2	0.896329	0.5	0.5	0.845227	0.999966
gi|45549088|ref|NP_477268.2|	dihydroorotate dehydrogenase, isoform A [Drosophila melanogaster]_x0001_gi|281361352|ref|NP_599138.3| dihydroorotate dehydrogenase, isoform D [Drosophila melanogaster]	1	0	0	0	0	0	0		0	0		0	0	2	0.896329	0.5	0.5	0.845227	0.999966
gi|19920562|ref|NP_608657.1|	stromalin [Drosophila melanogaster]	1	0	0	0	0	0	0		0	0		0	1	2	0.896329	0.5	0.5	0.845227	0.999966
gi|20130301|ref|NP_611805.1|	CG7082, isoform C [Drosophila melanogaster]_x0001_gi|24581047|ref|NP_722773.1| CG7082, isoform A [Drosophila melanogaster]_x0001_gi|24581049|ref|NP_722774.1| CG7082, isoform B [Drosophila melanogaster]_x0001_gi|24581052|ref|NP_722775.1| CG7082, isoform D [Drosophila melanogaster]	0	0	0	0	1	0	0		0	0		0	0	2	0.5	0.91321	0.5	0.845227	0.999966
gi|21356837|ref|NP_649162.1|	levy [Drosophila melanogaster]	0	0	0	0	1	0	0		0	0		0	0	2	0.5	0.91321	0.5	0.845227	0.999966
gi|19920728|ref|NP_608905.1|	RhoGDI [Drosophila melanogaster]	0	0	0	0	1	0	0		0	0		0	0	2	0.5	0.91321	0.5	0.845227	0.999966
gi|17137630|ref|NP_477408.1|	Rpn11 [Drosophila melanogaster]	1	11	1	5	4	3	2.721		5.655	5		6.234	11	9	0.686126	0.866187	0.897629	0.846253	0.999966
gi|21356395|ref|NP_648923.1|	cytoplasmic dynein light chain 2, isoform A [Drosophila melanogaster]_x0001_gi|24580844|ref|NP_722698.1| cytoplasmic dynein light chain 2, isoform B [Drosophila melanogaster]_x0001_gi|386768944|ref|NP_001245836.1| cytoplasmic dynein light chain 2, isoform C [Drosophila melanogaster]	6	0	0	0	0	0	0		0	0		0	0	2	0.922795	0.5	0.5	0.847584	0.999966
gi|17864468|ref|NP_524829.1|	nudC, isoform A [Drosophila melanogaster]_x0001_gi|386771288|ref|NP_001246805.1| nudC, isoform B [Drosophila melanogaster]	5	0	0	0	0	0	0		0	0		0	2	1	0.922967	0.5	0.5	0.848387	0.999966
gi|281361801|ref|NP_001163617.1|	eukaryotic initiation factor 4E, isoform B [Drosophila melanogaster]_x0001_gi|24661546|ref|NP_729481.1| eukaryotic initiation factor 4E, isoform A [Drosophila melanogaster]_x0001_gi|24661553|ref|NP_729482.1| eukaryotic initiation factor 4E, isoform D [Drosophila melanogaster]_x0001_gi|24661557|ref|NP_729483.1| eukaryotic initiation factor 4E, isoform E [Drosophila melanogaster]_x0001_gi|24661561|…	5	0	0	1	1	1	0.907		1.885	0		2.078	2	0	0.720455	0.827724	0.413648	0.848904	0.999966
gi|28573815|ref|NP_788356.1|	chromatin assembly factor 1 subunit, isoform B [Drosophila melanogaster]	3.75	0	0	0	0	0	0		0	0		0	0	0	0.923298	0.5	0.5	0.849963	0.999966
gi|24666513|ref|NP_649069.2|	Kinesin-73, isoform B [Drosophila melanogaster]_x0001_gi|28573817|ref|NP_609201.3| Kinesin-73, isoform A [Drosophila melanogaster]	9	8	0	0	4	2	1.814		3.77	4		4.156	3	1	0.993484	0.509252	0.296815	0.851246	0.999966
gi|17737379|ref|NP_523435.1|	CG3902 [Drosophila melanogaster]	3	0	0	0	0	0	0		0	0		0	1	3	0.92361	0.5	0.5	0.851538	0.999966
gi|24643312|ref|NP_728275.1|	misato [Drosophila melanogaster]	3	0	0	0	0	0	0		0	0		0	1	0	0.92361	0.5	0.5	0.851538	0.999966
gi|281359566|ref|NP_651950.3|	CG14207, isoform B [Drosophila melanogaster]	2.5	0	0	0	0	0	0		0	0		0	0	1.5	0.923907	0.5	0.5	0.85314	0.999966
gi|21356771|ref|NP_648910.1|	CG11148, isoform D [Drosophila melanogaster]_x0001_gi|281359568|ref|NP_995601.2| CG11148, isoform E [Drosophila melanogaster]_x0001_gi|281359570|ref|NP_995600.2| CG11148, isoform F [Drosophila melanogaster]	0	0	0	0	2	0	0		0	0		0	0	0	0.5	0.94462	0.5	0.853533	0.999966
gi|24580809|ref|NP_524666.2|	Z band alternatively spliced PDZ-motif protein 52, isoform G [Drosophila melanogaster]	4	6	2	4	6	1	0.907		1.885	8		2.078	4	4	0.762601	0.858762	0.971685	0.854356	0.999966
gi|28571847|ref|NP_732941.2|	phospholipase A2 activator protein, isoform A [Drosophila melanogaster]_x0001_gi|386768919|ref|NP_001245829.1| phospholipase A2 activator protein, isoform B [Drosophila melanogaster]	2	0	0	0	0	0	0		0	0		0	0	0	0.924348	0.5	0.5	0.855647	0.999966
gi|24641480|ref|NP_572779.2|	spastin, isoform A [Drosophila melanogaster]_x0001_gi|28571849|ref|NP_651206.3| spastin, isoform B [Drosophila melanogaster]	2	0	0	0	0	0	0		0	0		0	0	0	0.924348	0.5	0.5	0.855647	0.999966
gi|17136504|ref|NP_476739.1|	ubiquitin protein ligase E3A [Drosophila melanogaster]	2	0	0	0	0	0	0		0	0		0	1	2	0.924348	0.5	0.5	0.855647	0.999966
gi|18860089|ref|NP_573098.1|	alpha spectrin [Drosophila melanogaster]	5	38	0	20	16	14	12.698		26.39	13		29.092	30	23	0.67287	0.993855	0.128838	0.85718	0.999966
gi|24582631|ref|NP_609162.1|	eIF5, isoform B [Drosophila melanogaster]_x0001_gi|24642373|ref|NP_727922.1| eIF5, isoform A [Drosophila melanogaster]_x0001_gi|45555623|ref|NP_996477.1| eIF5, isoform G [Drosophila melanogaster]_x0001_gi|45555633|ref|NP_996478.1| eIF5, isoform F [Drosophila melanogaster]_x0001_gi|45555642|ref|NP_996479.1| eIF5, isoform E [Drosophila melanogaster]_x0001_gi|45555652|ref|NP_996480.1| eIF5, isoform …	3	0	0	2	2	2	1.814		3.77	0		4.156	3	0	0.632116	0.909356	0.379078	0.865113	0.999966
gi|17137506|ref|NP_477332.1|	small ribonucleoprotein particle protein SmE [Drosophila melanogaster]	2	2	0	3	4	1	0.907		1.885	3		2.078	5	0	0.608608	0.945594	0.331534	0.865696	0.999966
gi|24583793|ref|NP_609536.1|	Nonsense-mediated mRNA 3 [Drosophila melanogaster]	3	8	0	3	1	3	2.721		5.655	3		6.234	8	1	0.945871	0.510232	0.296772	0.86573	0.999966
gi|24645509|ref|NP_649943.2|	translocase of outer membrane 20 [Drosophila melanogaster]	3	2	1	1	3	1	0.907		1.885	2		2.078	3	0	0.836949	0.824436	0.962008	0.867356	0.999966
gi|21357319|ref|NP_649588.1|	CG9471, isoform A [Drosophila melanogaster]_x0001_gi|161078145|ref|NP_001097729.1| CG9471, isoform B [Drosophila melanogaster]	3	2	0	2	2	1	0.907		1.885	2		2.078	2	2	0.836949	0.824764	0.352884	0.867489	0.999966
gi|21358125|ref|NP_652608.1|	Rpn5 [Drosophila melanogaster]	16	4	0	3	4	3	2.721		5.655	4		6.234	10	9	0.901344	0.783945	0.282174	0.871222	0.999966
gi|24640557|ref|NP_511083.1|	pontin [Drosophila melanogaster]	4	8	0	4	1	3	2.721		5.655	4		6.234	4	4	0.941826	0.557627	0.282174	0.871472	0.999966
gi|17316372|ref|NP_477287.1|	NADH:ubiquinone reductase 75kD subunit precursor, isoform A [Drosophila melanogaster]_x0001_gi|24640559|ref|NP_727255.1| NADH:ubiquinone reductase 75kD subunit precursor, isoform B [Drosophila melanogaster]	6	5	0	7	10	5	4.535		9.425	8		10.39	8	20	0.527145	0.969513	0.21614	0.873118	0.999966
gi|24640344|ref|NP_572387.1|	nucleoporin 154, isoform A [Drosophila melanogaster]	8	1	0	2	1	1	0.907		1.885	1		2.078	3	2	0.873552	0.820226	0.378834	0.873449	0.999966
gi|18859949|ref|NP_573082.1|	CG1677, isoform A [Drosophila melanogaster]_x0001_gi|24640346|ref|NP_727178.1| CG1677, isoform B [Drosophila melanogaster]	3	3	0	0	0	0	0		0	1		0	1	0	0.986004	0.157568	0.413648	0.873661	0.999966
gi|24662781|ref|NP_648484.1|	CG8578 [Drosophila melanogaster]	2	4	0	1	0	1	0.907		1.885	1		2.078	1	0	0.956386	0.410983	0.378834	0.873949	0.999966
gi|24583279|ref|NP_523533.2|	CG6084, isoform A [Drosophila melanogaster]	17	14	1	5	4	5	4.535		9.425	10		10.39	9	9	0.990755	0.417628	0.804924	0.87472	0.999966
gi|20128915|ref|NP_569978.1|	maternal expression at 31B, isoform A [Drosophila melanogaster]	0	3	0	2	2	2	1.814		3.77	0		4.156	13	6	0.688835	0.909356	0.379078	0.874984	0.999966
gi|24643618|ref|NP_524696.2|	CG4045 [Drosophila melanogaster]	3	1	1	1	2	0	0		0	2		0	1	1	0.854265	0.821015	0.972379	0.875172	0.999966
gi|18079273|ref|NP_511109.1|	microsomal glutathione S-transferase-like, isoform A [Drosophila melanogaster]	6	3	0	5	5	4	3.628		7.54	4		8.312	5	6	0.739231	0.91342	0.268887	0.875649	0.999966
gi|17864332|ref|NP_524738.1|	stress-sensitive B, isoform A [Drosophila melanogaster]_x0001_gi|24641095|ref|NP_727450.1| stress-sensitive B, isoform B [Drosophila melanogaster]	12	23	4	28	33	28	25.396		52.78	14		58.184	50	60	0.527221	0.992995	0.977714	0.87724	0.999966
gi|24667974|ref|NP_649297.1|	flapwing, isoform B [Drosophila melanogaster]	7.636	3.75	0	1	0.5	2	1.814		3.77	0.5		4.156	1	2	0.985586	0.466493	0.36521	0.877477	0.999966
gi|24645663|ref|NP_731472.1|	putzig [Drosophila melanogaster]	16	9	1	7	2	4	3.628		7.54	7		8.312	6	4	0.977316	0.687546	0.857785	0.877865	0.999966
gi|17136734|ref|NP_476874.1|	slender lobes, isoform B [Drosophila melanogaster]	0	1	2	8	6	1	0.907		1.885	0		2.078	0	1	0.554554	0.998712	0.994417	0.879396	0.999966
gi|17137026|ref|NP_477054.1|	ribosomal protein S2 [Drosophila melanogaster]	20	18	1	11	12	14	12.698		26.39	18		29.092	10	9	0.936799	0.631935	0.598789	0.880166	0.999966
gi|45552811|ref|NP_995931.1|	ribosomal protein L11 [Drosophila melanogaster]	15	30	2	10	13	12	10.884		22.62	21		24.936	20	20	0.954139	0.589905	0.867509	0.882976	0.999966
gi|221457882|ref|NP_001138086.1|	lethal (2) tumorous imaginal discs, isoform C [Drosophila melanogaster]	4	0	0	3	3	2	1.814		3.77	1		4.156	3	0	0.58148	0.948906	0.352884	0.885487	0.999966
gi|17737361|ref|NP_523396.1|	CG42668, isoform E [Drosophila melanogaster]	3	1	0	1	0	0	0		0	1		0	1	1	0.941022	0.616713	0.413648	0.891179	0.999966
gi|21358555|ref|NP_650645.1|	scully, isoform A [Drosophila melanogaster]	9	6	0	2	3	3	2.721		5.655	5		6.234	4	1	0.968444	0.467128	0.268913	0.891366	0.999966
gi|24640442|ref|NP_572420.1|	aluminum tubes, isoform G [Drosophila melanogaster]	73	57.5	2	76	69	82.643	74.9572		155.782	64.636		171.732	94	15.333	0.65825	0.992694	0.190486	0.892515	0.999966
gi|17137132|ref|NP_477121.1|	CG1444 [Drosophila melanogaster]	7	15	1	9	12	7	6.349		13.195	14		14.546	13	16	0.78302	0.912776	0.728397	0.892844	0.999966
gi|17136248|ref|NP_476595.1|	minichromosome maintenance 2 [Drosophila melanogaster]	1	3	0	1	0	1	0.907		1.885	0		2.078	3	2	0.944563	0.616712	0.413648	0.894258	0.999966
gi|24647510|ref|NP_650572.2|	eukaryotic initiation factor 4a, isoform C [Drosophila melanogaster]_x0001_gi|24582075|ref|NP_723137.1| eukaryotic initiation factor 4a, isoform A [Drosophila melanogaster]_x0001_gi|24582078|ref|NP_723138.1| eukaryotic initiation factor 4a, isoform B [Drosophila melanogaster]_x0001_gi|24582080|ref|NP_723139.1| eukaryotic initiation factor 4a, isoform D [Drosophila melanogaster]_x0001_gi|386769186…	54.857	55.982	5	33	41	62	56.234		116.87	43		128.836	45.833	37.625	0.929713	0.677523	0.907229	0.894675	0.999966
gi|21356475|ref|NP_652042.1|	cctgamma, isoform A [Drosophila melanogaster]_x0001_gi|24647512|ref|NP_732167.1| cctgamma, isoform B [Drosophila melanogaster]_x0001_gi|320542934|ref|NP_001189236.1| cctgamma, isoform C [Drosophila melanogaster]_x0001_gi|320542937|ref|NP_001189237.1| cctgamma, isoform D [Drosophila melanogaster]	14	17	5	17	19	16	14.512		30.16	19		33.248	21	23	0.616763	0.970616	0.99872	0.894737	0.999966
gi|24652780|ref|NP_610687.1|	lethal (3) neo18 [Drosophila melanogaster]	2	1	0	1	1	1	0.907		1.885	0		2.078	2	1	0.887064	0.827724	0.413648	0.894815	0.999966
gi|20129377|ref|NP_609222.1|	enigma [Drosophila melanogaster]	1	1	0	2	1	1	0.907		1.885	0		2.078	3	4	0.773316	0.924362	0.413648	0.894815	0.999966
gi|17738227|ref|NP_524519.1|	CG13393 [Drosophila melanogaster]	4	1	0	5	1	2	1.814		3.77	1		4.156	7	4	0.836055	0.924887	0.352884	0.895006	0.999966
gi|221330624|ref|NP_001137768.1|	histone H2A variant [Drosophila melanogaster]	1	4	2	10	11	1	0.907		1.885	4		2.078	2	0	0.620492	0.998477	0.992696	0.898736	0.999966
gi|221468704|ref|NP_001137758.1|	SLY-1 homologous, isoform E [Drosophila melanogaster]	7	7	0	1	3	3	2.721		5.655	4		6.234	7	10	0.976071	0.413006	0.282174	0.898958	0.999966
gi|21358495|ref|NP_651717.1|	nucleosome remodeling factor - 38kD, isoform B [Drosophila melanogaster]	3	6	0	3	4	3	2.721		5.655	3		6.234	2	5	0.874652	0.849463	0.296772	0.899205	0.999966
gi|24651131|ref|NP_651722.1|	CG7601 [Drosophila melanogaster]	4	3	0	4	3	2	1.814		3.77	3		4.156	7	7	0.819237	0.903995	0.313049	0.8993	0.999966
gi|24638876|ref|NP_569845.2|	x16 [Drosophila melanogaster]	5	4	0	2	3	4	3.628		7.54	1		8.312	3	1	0.924472	0.747162	0.313164	0.899502	0.999966
gi|21356561|ref|NP_652044.1|	CG17896, isoform B [Drosophila melanogaster]	3	6	0	7	4	3	2.721		5.655	5		6.234	9	9	0.739377	0.945541	0.268913	0.902148	0.999966
gi|24580923|ref|NP_722725.1|	isocitrate dehydrogenase, isoform C [Drosophila melanogaster]	3	5	3	6	6	6	5.442		11.31	2		12.468	6	1	0.651537	0.964101	0.995909	0.902449	0.999966
gi|24648576|ref|NP_732572.1|	Rrp40 [Drosophila melanogaster]	5	17	0	4	6	6	5.442		11.31	6		12.468	2	7	0.95114	0.71122	0.22525	0.903368	0.999966
gi|20129799|ref|NP_610414.1|	Na pump alpha subunit, isoform A [Drosophila melanogaster]	11	18	2	20	31	15	13.605		28.275	18		31.17	37	39.949	0.601174	0.997446	0.868259	0.904621	0.999966
gi|18859933|ref|NP_573066.1|	sec31, isoform A [Drosophila melanogaster]	1	4	0	4	1	1	0.907		1.885	2		2.078	4	5	0.836431	0.902328	0.352884	0.905015	0.999966
gi|17157991|ref|NP_477510.1|	T-cp1zeta [Drosophila melanogaster]	8	12	1	20	24	11	9.977		20.735	12		22.858	14	26	0.571087	0.999197	0.703155	0.909199	0.999966
gi|24638766|ref|NP_726631.1|	thiolase [Drosophila melanogaster]	6	4	0	17	21	7	6.349		13.195	3		14.546	16	8	0.668188	0.999433	0.245527	0.909245	0.999966
gi|19921000|ref|NP_609299.1|	ATP synthase-beta, isoform A [Drosophila melanogaster]	51	42	2	40	45	47	42.629		88.595	54		97.666	40	63	0.761584	0.954727	0.39056	0.910712	0.999966
gi|22024248|ref|NP_611694.2|	CG4389, isoform A [Drosophila melanogaster]	11	28	3	26	23	21	19.047		39.585	21		43.638	29	4	0.703662	0.994004	0.942288	0.911983	0.999966
gi|17137090|ref|NP_477091.1|	UDP-galactose 4'-epimerase, isoform A [Drosophila melanogaster]_x0001_gi|386770298|ref|NP_001246537.1| UDP-galactose 4'-epimerase, isoform B [Drosophila melanogaster]	31	43	3	31	31	27	24.489		50.895	47		56.106	52	57	0.842822	0.882304	0.790157	0.922922	0.999966
gi|17647849|ref|NP_523777.1|	actin 87E, isoform A [Drosophila melanogaster]_x0001_gi|24646579|ref|NP_731812.1| actin 87E, isoform B [Drosophila melanogaster]	2	23.917	2.25	10.583	12	18.333	16.628		34.5577	0		38.096	10.167	1	0.816875	0.938849	0.932656	0.923286	0.999966
gi|24640395|ref|NP_572405.2|	Rab-protein 4, isoform B [Drosophila melanogaster]_x0001_gi|24654467|ref|NP_725696.1| Rab-protein 4, isoform A [Drosophila melanogaster]_x0001_gi|45552705|ref|NP_995877.1| Rab-protein 4, isoform C [Drosophila melanogaster]	1.4	0.6	0.2	0	0	0	0		0	0		0	0	0	0.962665	0.5	0.89067	0.924527	0.999966
gi|24663767|ref|NP_648640.1|	Rab39, isoform A [Drosophila melanogaster]_x0001_gi|386763998|ref|NP_001245568.1| Rab39, isoform B [Drosophila melanogaster]	1.4	0.6	0.2	0	0	0	0		0	0		0	0	0	0.962665	0.5	0.89067	0.924527	0.999966
gi|18859677|ref|NP_572928.1|	proteome of centrioles 1 [Drosophila melanogaster]	1	1	0	0	0	0	0		0	0		0	2	1	0.962724	0.5	0.5	0.924655	0.999966
gi|281363839|ref|NP_001163216.1|	chloride intracellular channel [Drosophila melanogaster]	0	1	0	1	0	0	0		0	0		0	2	1	0.896329	0.91321	0.5	0.924655	0.999966
gi|19921728|ref|NP_610269.1|	bancal, isoform E [Drosophila melanogaster]	1	0	0	0	1	0	0		0	0		0	1	2	0.896329	0.91321	0.5	0.924655	0.999966
gi|24666836|ref|NP_649129.1|	CG11107 [Drosophila melanogaster]	0	0	0	1	1	0	0		0	0		0	2	3	0.5	0.972853	0.5	0.924655	0.999966
gi|19922662|ref|NP_611539.1|	CG9330 [Drosophila melanogaster]	0	0	0	1	1	0	0		0	0		0	2	2	0.5	0.972853	0.5	0.924655	0.999966
gi|17136226|ref|NP_476581.1|	capping protein alpha [Drosophila melanogaster]	71	53	0	10	14	10	9.07		18.85	14		20.78	30	13	0.998811	0.927242	0.142967	0.92994	0.999966
gi|22026970|ref|NP_652034.2|	Ecdysone-inducible gene L3 [Drosophila melanogaster]	10	4	1	3	4	3	2.721		5.655	4		6.234	3	8	0.937835	0.783945	0.910804	0.930529	0.999966
gi|24645031|ref|NP_649788.2|	Acyl-CoA synthetase long-chain, isoform B [Drosophila melanogaster]_x0001_gi|24586634|ref|NP_724695.1| Acyl-CoA synthetase long-chain, isoform A [Drosophila melanogaster]_x0001_gi|62471681|ref|NP_001014508.1| Acyl-CoA synthetase long-chain, isoform H [Drosophila melanogaster]_x0001_gi|62471687|ref|NP_001014511.1| Acyl-CoA synthetase long-chain, isoform E [Drosophila melanogaster]	10	21	1	8	9	9	8.163		16.965	13		18.702	24	18	0.962828	0.694179	0.71549	0.931308	0.999966
gi|17137106|ref|NP_477101.1|	eIF4AIII [Drosophila melanogaster]	1.143	1.018	0	0	0	0	0		0	0		0	4.167	5.375	0.968075	0.5	0.5	0.932329	0.999966
gi|19920436|ref|NP_608490.1|	succinate dehydrogenase B [Drosophila melanogaster]	3	2	0	1	0	1	0.907		1.885	0		2.078	3	3	0.972727	0.616712	0.413648	0.932694	0.999966
gi|19923024|ref|NP_612062.1|	CG11377 [Drosophila melanogaster]	2	0	0	2	2	0	0		0	1		0	1	1	0.767465	0.96743	0.413648	0.933575	0.999966
gi|17136528|ref|NP_476755.1|	CG13887, isoform B [Drosophila melanogaster]_x0001_gi|24654889|ref|NP_728548.1| CG13887, isoform C [Drosophila melanogaster]	3	1	0	1	1	1	0.907		1.885	0		2.078	0	1	0.94084	0.827724	0.413648	0.933623	0.999966
gi|17136496|ref|NP_476735.1|	suppressor of variegation 205, isoform A [Drosophila melanogaster]_x0001_gi|24582735|ref|NP_723361.1| suppressor of variegation 205, isoform B [Drosophila melanogaster]	11	2	3	7	7	2	1.814		3.77	5		4.156	4	4	0.778457	0.989698	0.99743	0.933707	0.999966
gi|17136986|ref|NP_477034.1|	superoxide dismutase [Drosophila melanogaster]	2	2	0	1	1	1	0.907		1.885	0		2.078	0	0	0.944745	0.827724	0.413648	0.933773	0.999966
gi|24644197|ref|NP_649527.1|	twins, isoform A [Drosophila melanogaster]_x0001_gi|24645612|ref|NP_731451.1| twins, isoform F [Drosophila melanogaster]	2	2	0	1	1	1	0.907		1.885	0		2.078	2	4	0.944745	0.827724	0.413648	0.933773	0.999966
gi|24645995|ref|NP_731596.1|	CG11999 [Drosophila melanogaster]	1	2	0	2	1	1	0.907		1.885	0		2.078	2	0	0.887064	0.924362	0.413648	0.933773	0.999966
gi|21358499|ref|NP_649017.1|	jupiter, isoform A [Drosophila melanogaster]	1	1	2	2	2	0	0		0	1		0	1	0	0.773316	0.96743	0.994481	0.933773	0.999966
gi|24645425|ref|NP_731377.1|	CG7430 [Drosophila melanogaster]	6	1	0	0	0	0	0		0	0		0	0	1	0.985285	0.5	0.5	0.936923	0.999966
gi|24662946|ref|NP_648514.1|	karyopherin alpha3, isoform A [Drosophila melanogaster]_x0001_gi|24645427|ref|NP_731378.1| karyopherin alpha3, isoform B [Drosophila melanogaster]_x0001_gi|28573147|ref|NP_788614.1| karyopherin alpha3, isoform C [Drosophila melanogaster]_x0001_gi|281361467|ref|NP_001163572.1| karyopherin alpha3, isoform D [Drosophila melanogaster]	6	1	0	4	4	1	0.907		1.885	3		2.078	0	4	0.781806	0.970413	0.331534	0.937948	0.999966
gi|17136664|ref|NP_476832.1|	ribosomal protein L10Ab, isoform A [Drosophila melanogaster]	33	27	0	22	30	34	30.838		64.09	24		70.652	23	7	0.861061	0.943204	0.0485058	0.938079	0.999966
gi|21357465|ref|NP_649132.1|	calcium ATPase at 60A, isoform A [Drosophila melanogaster]	22	42	2	31	30	37	33.559		69.745	30		76.886	56	62	0.801983	0.96746	0.616036	0.93818	0.999966
gi|24644242|ref|NP_730935.1|	CG9372 [Drosophila melanogaster]	7	0	0	4	3	0	0		0	1		0	3	1	0.708113	0.993968	0.413648	0.939388	0.999966
gi|24645179|ref|NP_649835.1|	Snf5-related 1 [Drosophila melanogaster]	4	1	0	0	0	0	0		0	0		0	0	1	0.987098	0.5	0.5	0.941634	0.999966
gi|17136240|ref|NP_476590.1|	Tcp-1eta [Drosophila melanogaster]	16	24	1	24	28	24	21.768		45.24	22		49.872	31	31	0.60007	0.993938	0.460523	0.941866	0.999966
gi|24655017|ref|NP_725788.1|	kinesin heavy chain [Drosophila melanogaster]	7	4	0	4	3	3	2.721		5.655	3		6.234	4	6	0.946214	0.849463	0.296772	0.942393	0.999966
gi|28574733|ref|NP_787968.1|	CG5174, isoform J [Drosophila melanogaster]	3	0	0	0	1	0	0		0	0		0	0	1	0.92361	0.91321	0.5	0.942805	0.999966
gi|24659997|ref|NP_477135.2|	CG33123 [Drosophila melanogaster]	3	6	0	3	4	4	3.628		7.54	1		8.312	10	12	0.924321	0.904259	0.313164	0.944672	0.999966
gi|17136452|ref|NP_476712.1|	signal recognition particle protein 19 [Drosophila melanogaster]	2	2	0	5	5	2	1.814		3.77	2		4.156	7	5	0.608104	0.990377	0.331452	0.944934	0.999966
gi|28574115|ref|NP_609336.3|	Ran GTPase activating protein [Drosophila melanogaster]	0	0	0	1	2	0	0		0	0		0	3	1	0.5	0.989781	0.5	0.945045	0.999966
gi|17137156|ref|NP_477136.1|	CG4747, isoform A [Drosophila melanogaster]	5	0	1	2	0	0	0		0	0		0	0	6	0.922967	0.937418	0.988111	0.945771	0.999966
gi|19921016|ref|NP_609321.1|	single stranded-binding protein c31A [Drosophila melanogaster]	0	0	2	2	4	0	0		0	0		0	0	3	0.5	0.997328	0.993321	0.946211	0.999966
gi|21358031|ref|NP_649340.1|	CG5885 [Drosophila melanogaster]	3	1	0	0	0	0	0		0	0		0	0	1	0.988396	0.5	0.5	0.946504	0.999966
gi|24640009|ref|NP_572280.2|	CG11306 [Drosophila melanogaster]	1	0	0	0	2	0	0		0	0		0	0	2	0.896329	0.94462	0.5	0.947934	0.999966
gi|161076486|ref|NP_001097249.1|	CG12728 [Drosophila melanogaster]	1	1	0	9	9	1	0.907		1.885	0		2.078	0	0	0.773316	0.999399	0.413648	0.948213	0.999966
gi|17981711|ref|NP_536733.1|	TER94, isoform C [Drosophila melanogaster]	4	10	1	3	12	2	1.814		3.77	6		4.156	17	11.917	0.941847	0.921366	0.897706	0.948935	0.999966
gi|281363473|ref|NP_523755.2|	upstream of N-ras, isoform B [Drosophila melanogaster]	2	0	0	0	1	0	0		0	0		0	1	2	0.924348	0.91321	0.5	0.949277	0.999966
gi|18858095|ref|NP_572568.1|	ATP citrate lyase, isoform D [Drosophila melanogaster]_x0001_gi|281363475|ref|NP_001137674.2| ATP citrate lyase, isoform E [Drosophila melanogaster]	1	3	0	0	4	0	0		0	1		0	5	2	0.944564	0.816145	0.413648	0.950421	0.999966
gi|24648294|ref|NP_650844.1|	ribosomal protein S28b [Drosophila melanogaster]	2	4	0	5	1	1	0.907		1.885	2		2.078	5	6	0.902291	0.925339	0.352884	0.951328	0.999966
gi|24586400|ref|NP_724614.1|	RhoGAP92B [Drosophila melanogaster]	2	0	0	2	0	0	0		0	0		0	0	1	0.924348	0.937418	0.5	0.952602	0.999966
gi|19921068|ref|NP_609389.1|	proteasome alpha1 subunit, isoform A [Drosophila melanogaster]_x0001_gi|24586402|ref|NP_524837.2| proteasome alpha1 subunit, isoform B [Drosophila melanogaster]_x0001_gi|24586406|ref|NP_724616.1| CG30382, isoform A [Drosophila melanogaster]_x0001_gi|281360341|ref|NP_001163078.1| CG30382, isoform B [Drosophila melanogaster]	3	2	0	4	3	1	0.907		1.885	2		2.078	3	0	0.836949	0.973672	0.352884	0.953348	0.999966
gi|24649935|ref|NP_733083.1|	Cullin-associated and neddylation-dissociated 1 [Drosophila melanogaster]	0	1	0	0	2	0	0		0	0		0	3	2	0.896329	0.94462	0.5	0.953453	0.999966
gi|24646605|ref|NP_652209.1|	vasa intronic gene, isoform A [Drosophila melanogaster]_x0001_gi|24584391|ref|NP_723896.1| vasa intronic gene, isoform B [Drosophila melanogaster]_x0001_gi|24584393|ref|NP_723897.1| vasa intronic gene, isoform C [Drosophila melanogaster]_x0001_gi|24584395|ref|NP_723898.1| vasa intronic gene, isoform D [Drosophila melanogaster]	0	1	0	0	2	0	0		0	0		0	0	0	0.896329	0.94462	0.5	0.953453	0.999966
gi|24661884|ref|NP_524011.1|	squid, isoform C [Drosophila melanogaster]_x0001_gi|386765705|ref|NP_001247088.1| squid, isoform E [Drosophila melanogaster]	10	7	0	14	10	9	8.163		16.965	7		18.702	15	5	0.767595	0.990466	0.191805	0.954404	0.999966
gi|21355323|ref|NP_648588.1|	ATP synthase, subunit b, isoform A [Drosophila melanogaster]	2	1	0	0	0	0	0		0	0		0	1	2	0.984986	0.5	0.5	0.955292	0.999966
gi|281360376|ref|NP_001163085.1|	CG10627 [Drosophila melanogaster]	2	1	0	0	0	0	0		0	0		0	1	0	0.984986	0.5	0.5	0.955292	0.999966
gi|24642430|ref|NP_573110.1|	CG30372, isoform C [Drosophila melanogaster]	2	1	0	0	0	0	0		0	0		0	2	0	0.984986	0.5	0.5	0.955292	0.999966
gi|45549562|ref|NP_573070.2|	CG3560 [Drosophila melanogaster]	2	1	0	0	0	0	0		0	0		0	0	2	0.984986	0.5	0.5	0.955292	0.999966
gi|24647885|ref|NP_732309.1|	graf, isoform A [Drosophila melanogaster]_x0001_gi|45555202|ref|NP_996441.1| graf, isoform F [Drosophila melanogaster]_x0001_gi|45555215|ref|NP_996442.1| graf, isoform E [Drosophila melanogaster]_x0001_gi|45555228|ref|NP_996443.1| graf, isoform D [Drosophila melanogaster]_x0001_gi|45555240|ref|NP_996444.1| graf, isoform C [Drosophila melanogaster]_x0001_gi|45555251|ref|NP_996445.1| graf, isoform …	2	1	0	0	0	0	0		0	0		0	0	0	0.984986	0.5	0.5	0.955292	0.999966
gi|17864160|ref|NP_524615.1|	14-3-3epsilon, isoform A [Drosophila melanogaster]	20	2.25	0	6	10	1.125	1.02038		2.12062	3		2.33775	6	3	0.858499	0.997145	0.329077	0.955547	0.999966
gi|21357475|ref|NP_648687.1|	Microtubule-associated protein 205, isoform A [Drosophila melanogaster]	8	1	0	10	6	2	1.814		3.77	1		4.156	2	1	0.829505	0.997789	0.352884	0.95591	0.999966
gi|17137216|ref|NP_477170.1|	Hsc70Cb, isoform A [Drosophila melanogaster]_x0001_gi|24664044|ref|NP_729951.1| Hsc70Cb, isoform B [Drosophila melanogaster]_x0001_gi|24664047|ref|NP_729952.1| Hsc70Cb, isoform C [Drosophila melanogaster]_x0001_gi|320545851|ref|NP_001189101.1| Hsc70Cb, isoform E [Drosophila melanogaster]_x0001_gi|320545853|ref|NP_001189102.1| Hsc70Cb, isoform F [Drosophila melanogaster]	11	14	0	6	6	6	5.442		11.31	9		12.468	11	6	0.984523	0.695692	0.199459	0.957286	0.999966
gi|17137380|ref|NP_477259.1|	Rab-protein 11, isoform B [Drosophila melanogaster]_x0001_gi|19549675|ref|NP_599137.1| Rab-protein 11, isoform A [Drosophila melanogaster]	5	1	1	4	3	1	0.907		1.885	2		2.078	3	4	0.862923	0.973672	0.962008	0.959619	0.999966
gi|386769973|ref|NP_001246118.1|	Ef1alpha-like factor [Drosophila melanogaster]	3	2	0	0	0	0	0		0	0		0	0	1	0.995476	0.5	0.5	0.960468	0.999966
gi|20129007|ref|NP_572662.1|	dynamin associated protein 160, isoform D [Drosophila melanogaster]	3	3	0	3	8	3	2.721		5.655	1		6.234	2	1	0.826328	0.982908	0.331534	0.960727	0.999966
gi|161076373|ref|NP_610316.3|	CG1637, isoform C [Drosophila melanogaster]	15	3	0	6	4	2	1.814		3.77	2		4.156	2	0	0.913792	0.989031	0.331452	0.960954	0.999966
gi|17136832|ref|NP_476938.1|	CG1399, isoform B [Drosophila melanogaster]	9	3	0	1	3	1	0.907		1.885	1		2.078	7	2	0.977309	0.908683	0.378834	0.961261	0.999966
gi|45552315|ref|NP_995680.1|	ribosomal protein S13, isoform A [Drosophila melanogaster]_x0001_gi|85724904|ref|NP_001033885.1| ribosomal protein S13, isoform B [Drosophila melanogaster]	14	14	0	8	6	7	6.349		13.195	10		14.546	5	4	0.986469	0.735279	0.18458	0.965241	0.999966
gi|21356291|ref|NP_651362.1|	CG33303 [Drosophila melanogaster]	11	27	0	19	21	15	13.605		28.275	20		31.17	31	31	0.848353	0.989044	0.0987362	0.966723	0.999966
gi|21357875|ref|NP_650401.1|	CG11857, isoform A [Drosophila melanogaster]	6	1	0	3	3	0	0		0	2		0	3	3	0.888613	0.976552	0.379077	0.966725	0.999966
gi|24651125|ref|NP_524550.1|	CG3731, isoform B [Drosophila melanogaster]_x0001_gi|24646943|ref|NP_731954.1| CG3731, isoform A [Drosophila melanogaster]	14	14	0	13	13	7	6.349		13.195	16		14.546	15	14	0.90586	0.955157	0.151493	0.968778	0.999966
gi|24665049|ref|NP_524103.2|	ATP synthase-gamma chain, isoform A [Drosophila melanogaster]_x0001_gi|24651127|ref|NP_733304.1| ATP synthase-gamma chain, isoform B [Drosophila melanogaster]_x0001_gi|24651129|ref|NP_733305.1| ATP synthase-gamma chain, isoform C [Drosophila melanogaster]	10	20	0	18	17	14	12.698		26.39	15		29.092	25	33	0.808965	0.990629	0.120378	0.969356	0.999966
gi|17647429|ref|NP_523385.1|	signal sequence receptor beta [Drosophila melanogaster]	9	30	1	13	14	11	9.977		20.735	12		22.858	19	23	0.924993	0.97985	0.703155	0.971958	0.999966
gi|221330856|ref|NP_729034.2|	fimbrin, isoform A [Drosophila melanogaster]	4	2	0	2	3	1	0.907		1.885	1		2.078	6	6	0.956069	0.95537	0.378834	0.974519	0.999966
gi|24653595|ref|NP_523741.2|	dynein heavy chain 64C, isoform C [Drosophila melanogaster]	1	6	1	4	3	1	0.907		1.885	2		2.078	2	10	0.921283	0.973672	0.962008	0.974839	0.999966
gi|17137396|ref|NP_477269.1|	heat shock protein cognate 5 [Drosophila melanogaster]	5	12	2	17	16	6	5.442		11.31	6		12.468	15	12	0.926127	0.999382	0.978599	0.975462	0.999966
gi|17864388|ref|NP_524777.1|	receptor of activated protein kinase C 1 [Drosophila melanogaster]	52	27	5	34	45	28	25.396		52.78	28		58.184	63	67	0.897387	0.999062	0.991165	0.975486	0.999966
gi|17137152|ref|NP_477134.1|	coproporphyrinogen oxidase [Drosophila melanogaster]	4	6	0	0	2	1	0.907		1.885	0		2.078	3	1	0.996722	0.826513	0.413648	0.976032	0.999966
gi|24655502|ref|NP_523886.1|	ribosomal protein L22 [Drosophila melanogaster]	19	31	2	31	36	11	9.977		20.735	30		22.858	23	12	0.89372	0.990983	0.805048	0.977507	0.999966
gi|24660640|ref|NP_524756.2|	ribosomal protein L23A [Drosophila melanogaster]	12	6	0	9	12	4	3.628		7.54	8		8.312	12	1	0.901456	0.992352	0.225303	0.978037	0.999966
gi|24583396|ref|NP_723578.1|	Smt3 activating enzyme 2 [Drosophila melanogaster]	1	0	0	1	2	0	0		0	0		0	1	2	0.896329	0.989781	0.5	0.978372	0.999966
gi|17137220|ref|NP_477172.1|	CG31716, isoform A [Drosophila melanogaster]_x0001_gi|24583398|ref|NP_723579.1| CG31716, isoform B [Drosophila melanogaster]_x0001_gi|24583400|ref|NP_723580.1| CG31716, isoform C [Drosophila melanogaster]_x0001_gi|24583402|ref|NP_723581.1| CG31716, isoform D [Drosophila melanogaster]_x0001_gi|24583404|ref|NP_723582.1| CG31716, isoform E [Drosophila melanogaster]	7	1	0	2	0	0	0		0	0		0	1	0	0.984745	0.937418	0.5	0.979115	0.999966
gi|17737967|ref|NP_524356.1|	Rab-protein 6 [Drosophila melanogaster]	0	0.6	0.2	1.5	2.5	0	0		0	0		0	0	0	0.836461	0.994892	0.89067	0.979116	0.999966
gi|17530805|ref|NP_511052.1|	heat shock protein cognate 4, isoform A [Drosophila melanogaster]_x0001_gi|24647034|ref|NP_731987.1| heat shock protein cognate 4, isoform B [Drosophila melanogaster]_x0001_gi|24647036|ref|NP_731988.1| heat shock protein cognate 4, isoform C [Drosophila melanogaster]_x0001_gi|24647038|ref|NP_731989.1| heat shock protein cognate 4, isoform D [Drosophila melanogaster]_x0001_gi|28571719|ref|NP_78867…	64.143	77.201	6.6	81.696	101.756	60.865	55.2046		114.731	74.825		126.477	80.976	71.059	0.972958	0.999625	0.946121	0.97943	0.999966
gi|17137716|ref|NP_477459.1|	actin 5C, isoform B [Drosophila melanogaster]_x0001_gi|24639997|ref|NP_727048.1| actin 5C, isoform A [Drosophila melanogaster]_x0001_gi|62473515|ref|NP_001014725.1| actin 5C, isoform D [Drosophila melanogaster]_x0001_gi|62473526|ref|NP_001014726.1| actin 5C, isoform C [Drosophila melanogaster]	115	37.417	3.25	15.083	17	24.833	22.5235		46.8102	0		51.603	17.167	7.5	0.979281	0.950027	0.943718	0.97961	0.999966
gi|18860035|ref|NP_572694.1|	A kinase anchor protein 200, isoform B [Drosophila melanogaster]_x0001_gi|24582843|ref|NP_723395.1| A kinase anchor protein 200, isoform C [Drosophila melanogaster]	8	4	3	11	13	3	2.721		5.655	4		6.234	8	6	0.935992	0.999164	0.998557	0.980243	0.999966
gi|62862344|ref|NP_001015319.1|	dynein light intermediate chain, isoform A [Drosophila melanogaster]_x0001_gi|24641224|ref|NP_727500.1| dynein light intermediate chain, isoform C [Drosophila melanogaster]_x0001_gi|24641226|ref|NP_727501.1| dynein light intermediate chain, isoform D [Drosophila melanogaster]	0	1	0	6	4	0	0		0	0		0	1	0	0.896329	0.998974	0.5	0.981568	0.999966
gi|17136938|ref|NP_477005.1|	eukaryotic initiation factor 4B, isoform B [Drosophila melanogaster]	244	516	31	392	389	263	238.541		495.755	368		546.514	301	369	0.911626	0.998892	0.989918	0.981633	0.999966
gi|24644244|ref|NP_651978.2|	capping protein beta [Drosophila melanogaster]	49	65	0	14	23	10	9.07		18.85	20		20.78	50	22	0.999778	0.969616	0.119214	0.981728	0.999966
gi|19920408|ref|NP_608447.1|	histone deacetylase 3 [Drosophila melanogaster]	3	1	0	1	0	0	0		0	0		0	1	1	0.988396	0.91321	0.5	0.981832	0.999966
gi|21356159|ref|NP_651969.1|	Pros45 [Drosophila melanogaster]	10	1.833	0	6	4.286	0	0		0	2.444		0	3	3.643	0.923617	0.99154	0.368231	0.981867	0.999966
gi|24649634|ref|NP_651246.2|	ran, isoform A [Drosophila melanogaster]_x0001_gi|24641219|ref|NP_727499.1| ran, isoform B [Drosophila melanogaster]	8	11	0	15	17	8	7.256		15.08	8		16.624	25	33	0.859867	0.99868	0.191798	0.982743	0.999966
gi|161077234|ref|NP_725832.2|	Dis3 [Drosophila melanogaster]	3	2	0	2	2	1	0.907		1.885	0		2.078	0	0	0.972727	0.96743	0.413648	0.983944	0.999966
gi|24655737|ref|NP_523795.2|	lethal (2) 03709, isoform C [Drosophila melanogaster]_x0001_gi|161077236|ref|NP_652030.3| lethal (2) 03709, isoform B [Drosophila melanogaster]_x0001_gi|161077238|ref|NP_725831.2| lethal (2) 03709, isoform A [Drosophila melanogaster]_x0001_gi|161077244|ref|NP_001097373.1| lethal (2) 03709, isoform F [Drosophila melanogaster]	6	8	0	5	5	2	1.814		3.77	4.8		4.156	11	13	0.977589	0.94976	0.28504	0.984024	0.999966
gi|17136866|ref|NP_476955.1|	beta-Tubulin at 56D, isoform B [Drosophila melanogaster]	88.333	121.563	8	97.093	90	91.833	83.2925		173.105	121.447		190.829	138.243	134	0.938513	0.978584	0.87246	0.984342	0.999966
gi|19921126|ref|NP_609479.1|	ADP ribosylation factor 79F, isoform B [Drosophila melanogaster]_x0001_gi|24668762|ref|NP_730757.1| ADP ribosylation factor 79F, isoform A [Drosophila melanogaster]_x0001_gi|24668769|ref|NP_730758.1| ADP ribosylation factor 79F, isoform C [Drosophila melanogaster]_x0001_gi|24668773|ref|NP_730759.1| ADP ribosylation factor 79F, isoform H [Drosophila melanogaster]_x0001_gi|24668777|ref|NP_730760.1|…	18.857	2.5	0.5	11	13	1	0.907		1.885	1.5		2.078	26	16	0.905217	0.999695	0.860098	0.984593	0.999966
gi|24586133|ref|NP_610253.1|	deoxyuridine triphosphatase, isoform A [Drosophila melanogaster]	3	1	1	6	4	1	0.907		1.885	0		2.078	2	3	0.94084	0.997074	0.985877	0.985828	0.999966
gi|17136324|ref|NP_476632.1|	CG17002, isoform B [Drosophila melanogaster]	0	1	0	2	2	0	0		0	0		0	2	1	0.896329	0.995344	0.5	0.986552	0.999966
gi|17136632|ref|NP_476813.1|	ribosomal protein S3 [Drosophila melanogaster]	50	53	3	42	41	36	32.652		67.86	55		74.808	77	67	0.959606	0.962135	0.697166	0.987314	0.999966
gi|28574296|ref|NP_523905.2|	porin, isoform A [Drosophila melanogaster]_x0001_gi|19550069|ref|NP_599110.1| porin, isoform B [Drosophila melanogaster]_x0001_gi|85724932|ref|NP_001033899.1| porin, isoform C [Drosophila melanogaster]_x0001_gi|386769406|ref|NP_001245961.1| porin, isoform D [Drosophila melanogaster]	25	8	4	21	21	4	3.628		7.54	8		8.312	13	11	0.926514	0.999585	0.998298	0.987471	0.999966
gi|45549037|ref|NP_476761.2|	succinyl coenzyme A synthetase alpha subunit, isoform A [Drosophila melanogaster]_x0001_gi|320545545|ref|NP_001189044.1| succinyl coenzyme A synthetase alpha subunit, isoform B [Drosophila melanogaster]	6	3	0	4	7	1	0.907		1.885	3		2.078	7	8	0.951002	0.990352	0.331534	0.988331	0.999966
gi|24641191|ref|NP_511115.2|	abnormal wing discs [Drosophila melanogaster]	6	4	1	1	6	2	1.814		3.77	0		4.156	8	0	0.988141	0.933405	0.971857	0.988351	0.999966
gi|19920668|ref|NP_608819.1|	heat shock protein 60, isoform A [Drosophila melanogaster]_x0001_gi|24641193|ref|NP_727489.1| heat shock protein 60, isoform B [Drosophila melanogaster]	8	2	2	6	5	1	0.907		1.885	2		2.078	3	2	0.928212	0.995717	0.996994	0.988372	0.999966
gi|24640652|ref|NP_727284.1|	CG3702 [Drosophila melanogaster]	1	1	0	2	1	0	0		0	0		0	1	0	0.962724	0.989509	0.5	0.988423	0.999966
gi|17647639|ref|NP_523910.1|	Palmitoyl-protein thioesterase 1 [Drosophila melanogaster]	3	1	0	5	5	1	0.907		1.885	0		2.078	0	2	0.94084	0.997773	0.413648	0.988652	0.999966
gi|281360460|ref|NP_722609.2|	maggie, isoform A [Drosophila melanogaster]	5	2	0	2	0	0	0		0	0		0	1	1	0.994717	0.937418	0.5	0.98928	0.999966
gi|17137536|ref|NP_477351.1|	CG31974 [Drosophila melanogaster]	60	57	3	28	33	25	22.675		47.125	38		51.95	24	47	0.997212	0.973956	0.852241	0.989891	0.999966
gi|45550640|ref|NP_648972.2|	Sir2 [Drosophila melanogaster]	0	3	0	3	1	0	0		0	0		0	2	0	0.937742	0.991869	0.5	0.989942	0.999966
gi|24639740|ref|NP_726945.1|	CG7692 [Drosophila melanogaster]	21	18	0	8	7	3	2.721		5.655	8		6.234	7	1	0.997526	0.963322	0.235601	0.990003	0.999966
gi|21358099|ref|NP_652612.1|	lethal (1) G0334, isoform C [Drosophila melanogaster]	2	3	0	2	3	1	0.907		1.885	0		2.078	4	4	0.973222	0.984313	0.413648	0.990053	0.999966
gi|18858073|ref|NP_572449.1|	SC35, isoform B [Drosophila melanogaster]_x0001_gi|320545008|ref|NP_001188794.1| SC35, isoform C [Drosophila melanogaster]_x0001_gi|386769542|ref|NP_001246005.1| SC35, isoform D [Drosophila melanogaster]	6	4	0	2	2	1	0.907		1.885	1		2.078	1	1	0.992696	0.908907	0.378834	0.990119	0.999966
gi|21358147|ref|NP_649676.1|	CG2129 [Drosophila melanogaster]	7	4	0	0	2	0	0		0	0		0	1	0	0.998178	0.94462	0.5	0.99059	0.999966
gi|19922556|ref|NP_611353.1|	twinstar [Drosophila melanogaster]	12	9	3	12	13	6	5.442		11.31	9		12.468	8	8	0.942561	0.995282	0.995976	0.990823	0.999966
gi|28574642|ref|NP_788551.1|	CG5482 [Drosophila melanogaster]	5	1	0	1	1	0	0		0	0		0	3	0	0.98602	0.972853	0.5	0.991109	0.999966
gi|24762324|ref|NP_611807.1|	iso glutaminyl cyclase, isoform A [Drosophila melanogaster]	4	4	5	10	7	1	0.907		1.885	2		2.078	6	3	0.967687	0.998598	0.999294	0.99279	0.999966
gi|17864452|ref|NP_524819.1|	Rrp4 [Drosophila melanogaster]	0	8	0	5	4	0	0		0	0		0	3	1	0.928911	0.998987	0.5	0.993261	0.999966
gi|24658349|ref|NP_647966.1|	ribosomal protein L12, isoform A [Drosophila melanogaster]_x0001_gi|24762533|ref|NP_726412.1| ribosomal protein L12, isoform B [Drosophila melanogaster]_x0001_gi|24762535|ref|NP_726413.1| ribosomal protein L12, isoform C [Drosophila melanogaster]	24	11	2	17	19	8	7.256		15.08	8		16.624	15	13	0.956184	0.999253	0.963604	0.993737	0.999966
gi|24762396|ref|NP_523830.2|	blanks [Drosophila melanogaster]	12	11	1	19	14	6	5.442		11.31	8		12.468	16	15	0.979562	0.998482	0.817998	0.99417	0.999966
gi|22023983|ref|NP_525108.2|	structure specific recognition protein [Drosophila melanogaster]	17	24	0	8	9	9	8.163		16.965	4		18.702	27	12	0.998663	0.966626	0.216184	0.994209	0.999966
gi|17975567|ref|NP_524709.1|	glyceraldehyde 3 phosphate dehydrogenase 1, isoform A [Drosophila melanogaster]_x0001_gi|85725000|ref|NP_001033936.1| glyceraldehyde 3 phosphate dehydrogenase 1, isoform B [Drosophila melanogaster]	24.182	15	5.333	21.25	16.5	0	0		0	16.5		0	24	15	0.965021	0.979274	0.977172	0.994215	0.999966
gi|28571934|ref|NP_733405.2|	ribosomal protein S15Aa, isoform D [Drosophila melanogaster]_x0001_gi|24641743|ref|NP_727690.1| ribosomal protein S15Aa, isoform A [Drosophila melanogaster]_x0001_gi|24641747|ref|NP_727692.1| ribosomal protein S15Aa, isoform C [Drosophila melanogaster]_x0001_gi|24641750|ref|NP_727693.1| ribosomal protein S15Aa, isoform E [Drosophila melanogaster]_x0001_gi|281360807|ref|NP_001162738.1| ribosomal p…	18	24	0	23	29	15	13.605		28.275	19		31.17	37	15	0.961023	0.998467	0.101999	0.994766	0.999966
gi|21357005|ref|NP_650723.1|	CIN85 and CD2AP orthologue, isoform C [Drosophila melanogaster]	139	228	1	118	101	73	66.211		137.605	131		151.694	154	103	0.994455	0.976004	0.0404718	0.994845	0.999966
gi|17933648|ref|NP_524354.1|	CG12333 [Drosophila melanogaster]	9	8	0	5	6	0	0		0	5		0	2	2	0.982312	0.968847	0.325878	0.995175	0.999966
gi|22026957|ref|NP_611965.2|	chromatin assembly factor 1 subunit, isoform A [Drosophila melanogaster]	11.25	12	0	11	14	7	6.349		13.195	8		14.546	13	7	0.973447	0.995614	0.199441	0.996179	0.999966
gi|24585709|ref|NP_525105.2|	epidermal growth factor receptor pathway substrate clone 15, isoform A [Drosophila melanogaster]	94	138.333	2	103.5	234	0	0		0	124		0	0	0	0.973943	0.984929	0.797792	0.996333	0.999966
gi|20130037|ref|NP_611095.1|	elongation factor 2b, isoform A [Drosophila melanogaster]	20	23	3	25	24	19	17.233		35.815	15		39.482	44	46	0.969705	0.997872	0.965784	0.996343	0.999966
gi|17137400|ref|NP_477271.1|	clueless [Drosophila melanogaster]	2	6	0	2	4	1	0.907		1.885	0		2.078	9	8	0.989145	0.989219	0.413648	0.996812	0.999966
gi|45549263|ref|NP_524834.2|	oxysterol binding protein [Drosophila melanogaster]	2	1	0	4	2	0	0		0	0		0	3	2	0.984986	0.996953	0.5	0.99713	0.999966
gi|24641266|ref|NP_572711.2|	eukaryotic initiation factor 3 p40 subunit, isoform A [Drosophila melanogaster]_x0001_gi|45552217|ref|NP_995631.1| eukaryotic initiation factor 3 p40 subunit, isoform B [Drosophila melanogaster]	11	5	0	5	8	2	1.814		3.77	2		4.156	7	7	0.98587	0.996089	0.331452	0.997308	0.999966
gi|28574508|ref|NP_729824.2|	CG1737 [Drosophila melanogaster]	3	1	0	3	2	0	0		0	0		0	0	0	0.988396	0.996734	0.5	0.997984	0.999966
gi|28573949|ref|NP_610462.3|	CG10984, isoform C [Drosophila melanogaster]_x0001_gi|28574509|ref|NP_648593.3| CG10984, isoform A [Drosophila melanogaster]	13	18	0	12	14	4	3.628		7.54	11		8.312	19	17	0.990391	0.990553	0.202358	0.998451	0.999966
gi|17136738|ref|NP_476877.1|	shrub [Drosophila melanogaster]	15	6	5	9	7	0	0		0	2		0	3	2	0.986339	0.997974	0.996417	0.998567	0.999966
gi|17137572|ref|NP_477375.1|	hu li tai shao, isoform A [Drosophila melanogaster]_x0001_gi|281363757|ref|NP_001163205.1| hu li tai shao, isoform K [Drosophila melanogaster]_x0001_gi|281363763|ref|NP_001163206.1| hu li tai shao, isoform N [Drosophila melanogaster]	4	1	0	4	4	0	0		0	0		0	1	3	0.987098	0.998863	0.5	0.998626	0.999966
gi|21357381|ref|NP_650240.1|	elongation factor 1alpha48D, isoform A [Drosophila melanogaster]_x0001_gi|24652838|ref|NP_725085.1| elongation factor 1alpha48D, isoform B [Drosophila melanogaster]	69	82	13	77	75	69	62.583		130.065	52		143.382	93	82	0.994527	0.998876	0.998998	0.998708	0.999966
gi|17137500|ref|NP_477329.1|	granny smith, isoform B [Drosophila melanogaster]	69	46	0	32	34	17	15.419		32.045	14		35.326	54	27	0.996255	0.999731	0.112588	0.998855	0.999966
gi|24649488|ref|NP_524473.2|	ebi [Drosophila melanogaster]	36	23	0	17	17	6	5.442		11.31	8		12.468	25	26	0.996197	0.999207	0.207539	0.998959	0.999966
gi|24641597|ref|NP_536797.2|	krueppel target at 95D, isoform A [Drosophila melanogaster]_x0001_gi|24649490|ref|NP_732933.1| krueppel target at 95D, isoform B [Drosophila melanogaster]	17	23	0	11	13	8	7.256		15.08	9		16.624	17	20	0.998682	0.990809	0.184566	0.999179	0.999966
gi|221330356|ref|NP_001137690.1|	smrter, isoform A [Drosophila melanogaster]_x0001_gi|24641599|ref|NP_727634.1| smrter, isoform B [Drosophila melanogaster]_x0001_gi|24641601|ref|NP_727635.1| smrter, isoform C [Drosophila melanogaster]	4	7	0	9	10	1	0.907		1.885	1		2.078	2	2	0.995632	0.999534	0.378834	0.999207	0.999966
gi|281364339|ref|NP_608791.2|	patronin, isoform D [Drosophila melanogaster]	10	6	0	7	6	1	0.907		1.885	2		2.078	3	3	0.995096	0.997588	0.352884	0.999294	0.999966
gi|17137578|ref|NP_477378.1|	spindly [Drosophila melanogaster]	144	141	0	116	129	82	74.374		154.57	63		170.396	109	95	0.999036	0.999889	0.00458206	0.999966	0.999966
The proteins inside the thick box border are the MLE confident interactors. FDR<0.2
