# Supplementary material for: The Drosophila Helicase Maleless (MLE) is Implicated in Functions Distinct From its Role in Dosage Compensation
Source: Mol Cell Proteomics. 2015 Mar 16;14(6):1478–88. doi: 10.1074/mcp.M114.040667 (PMC4458714; doi:10.1074/mcp.M114.040667)
Supplement: Supplemental Data [file supp_M114.040667_mcp.M114.040667-5.xlsx]

## Sheet: quant_PJL1244_WT_MLE_RNAase_MSL
Program "quantitative_protein_report.py" run on Thu Aug 23 12:15:05 2012
ProtGroup	Accession	Sequence	Begin	End	Unique	NTT	Z	TotCount	PJL1244_MLE_3gels_75um_140min_20120817_VE2	PJL1244_MSL2KD_3gels_75um_140min_20120817_VE2	PJL1244_RNAase_3gels_75um_140min_20120817_VE2	PJL1244_WT_3gels_75um_140min_20120817_VE2	OtherLoci
2	CONT_010	R.VATVSLPR.S	108	115	TRUE	2	2	159	53	27	63	16
242	CONT_068_family	R.GGSGGSYGGGGSGGGYGGGSGSR.G	491	513	TRUE	2	2	110	15	12	28	55
239	CONT_088_family	R.GGGGGGYGSGGSSYGSGGGSYGSGGGGGGGR.G	519	549	TRUE	2	3	97	13	28	29	27
243	gi|17136342|ref|NP_476641.1|_family	K.LNTNDVPADAGASGGGPR.T	74	91	TRUE	2	2	96	39	37	20	0
9	CONT_064	R.GGSGGGGSISGGGYGSGGGSGGR.Y	556	578	TRUE	2	2	86	9	14	19	44
263	gi|62862344|ref|NP_001015319.1|_family	R.DSQNNGSNFGYSSNFER.S	188	204	TRUE	2	2	85	47	17	10	11
2	CONT_010	R.LGEHNIDVLEGNEQFINAAK.I	58	77	TRUE	2	3	84	20	24	28	12
239	CONT_088_family	R.GSGGGSSGGSIGGR.G	603	616	TRUE	2	2	76	15	4	5	52
242	CONT_068_family	R.SGGGGGGGLGSGGSIR.S	14	29	TRUE	2	2	75	27	9	3	36
236	CONT_092_family	R.ALEESNYELEGK.I	166	177	TRUE	2	2	68	23	4	9	32
243	gi|17136342|ref|NP_476641.1|_family	R.TGLEGAGM&AGGSGQQK.R	92	107	TRUE	2	2	60	25	28	7	0
1	CONT_005	R.LSSPATLNSR.-	41	50	FALSE	2	2	54	8	13	4	29	CONT_005, CONT_010
2	CONT_010	K.LSSPATLNSR.V	98	107	FALSE	2	2	54	8	13	4	29	CONT_005, CONT_010
242	CONT_068_family	K.VQALEEANNDLENK.I	171	184	TRUE	2	2	50	22	2	2	24
9	CONT_064	R.GFSSGSAVVSGGSR.R	21	34	TRUE	2	2	47	3	13	5	26
243	gi|17136342|ref|NP_476641.1|_family	R.GGFGDSFESNR.G	1265	1275	TRUE	2	2	47	12	13	22	0
86	gi|17737907|ref|NP_524316.1|	R.LKEEAAATTAAAAAATTTSA.-	397	416	TRUE	2	2	43	25	9	7	2
9	CONT_064	R.FLEQQNQVLQTK.W	204	215	FALSE	2	2	42	16	3	2	21	CONT_064, CONT_088, CONT_143
239	CONT_088_family	R.FLEQQNQVLQTK.W	200	211	FALSE	2	2	42	16	3	2	21	CONT_088&CONT_102&CONT_120&CONT_143&CONT_131&CONT_133&CONT_132&CONT_083&CONT_160&CONT_073&CONT_085, CONT_064
242	CONT_068_family	R.FSSSSGYGGGSSR.V	47	59	TRUE	2	2	42	9	6	2	25
239	CONT_088_family	R.GGGGGGYGSGGSSYGSGGGSYGSGGGGGGGR.G	519	549	TRUE	2	2	39	2	12	16	9
239	CONT_088_family	R.FSSCGGGGGSFGAGGGFGSR.S	46	65	TRUE	2	2	38	0	9	14	15
242	CONT_068_family	K.STMQELNSR.L	155	163	TRUE	2	2	38	6	3	4	25
236	CONT_092_family	R.SQYEQLAEQNR.K	323	333	TRUE	2	2	37	2	5	7	23
263	gi|62862344|ref|NP_001015319.1|_family	R.IRIELSNENDQQSR.Q	150	163	TRUE	2	2	36	14	4	18	0
243	gi|17136342|ref|NP_476641.1|_family	K.SAGDFGLQR.E	1150	1158	TRUE	2	2	34	16	15	3	0
243	gi|17136342|ref|NP_476641.1|_family	R.TGLEGAGMAGGSGQQK.R	92	107	TRUE	2	2	33	11	17	5	0
9	CONT_064	K.NVQDAIADAEQR.G	425	436	TRUE	2	2	31	2	2	2	25
242	CONT_068_family	R.QGVDADINGLR.Q	251	261	TRUE	2	2	31	5	0	1	25
263	gi|62862344|ref|NP_001015319.1|_family	R.DSQNNGSNFGYSSNFER.S	188	204	TRUE	2	3	31	24	4	3	0
239	CONT_088_family	R.DYQELM&NTK.L	464	472	TRUE	2	2	29	0	0	1	28
243	gi|17136342|ref|NP_476641.1|_family	R.NNGGGYGNNGGGYGNK.R	1248	1263	TRUE	2	2	29	8	12	9	0
243	gi|17136342|ref|NP_476641.1|_family	R.NGDQGGRWGNF.-	1283	1293	TRUE	2	2	29	13	7	9	0
236	CONT_092_family	R.SLLEGEGSSGGGGR.G	451	464	TRUE	2	2	28	15	1	0	12
237	CONT_156_family	R.APSTYGGGLSVSSR.F	42	55	TRUE	2	2	28	1	2	5	20
23	CONT_089	R.TLLEGEESR.M	333	341	FALSE	2	2	27	7	0	4	16	CONT_088, CONT_089, CONT_143
77	gi|17647191|ref|NP_523388.1|	R.QFSGDDISSGDAVAVK.Q	1658	1673	TRUE	2	2	27	24	1	2	0
239	CONT_088_family	R.TLLEGEESR.M	484	492	FALSE	2	2	27	7	0	4	16	CONT_088&CONT_102&CONT_120&CONT_143&CONT_131&CONT_133&CONT_132&CONT_083&CONT_160&CONT_073&CONT_085, CONT_089
51	gi|17136324|ref|NP_476632.1|	R.ELAEDGYSGVEVR.V	30	42	TRUE	2	2	26	16	5	1	4
23	CONT_089	K.NMQDM&VEDYR.N	107	116	FALSE	2	2	25	4	0	1	20	CONT_088, CONT_089, CONT_143
239	CONT_088_family	K.NMQDM&VEDYR.N	258	267	FALSE	2	2	25	4	0	1	20	CONT_088&CONT_102&CONT_120&CONT_143&CONT_131&CONT_133&CONT_132&CONT_083&CONT_160&CONT_073&CONT_085, CONT_089
16	CONT_079	R.SFSTASAITPSVSR.T	16	29	FALSE	2	2	24	6	1	1	16	CONT_049, CONT_079
241	CONT_049_family	R.SFSTASAITPSVSR.T	15	28	FALSE	2	2	24	6	1	1	16	CONT_049&CONT_084, CONT_079
23	CONT_089	R.TNAENEFVTIKK.D	127	138	FALSE	2	2	23	10	0	10	3	CONT_088, CONT_089, CONT_143
239	CONT_088_family	R.TNAENEFVTIKK.D	278	289	FALSE	2	2	23	10	0	10	3	CONT_088&CONT_102&CONT_120&CONT_143&CONT_131&CONT_133&CONT_132&CONT_083&CONT_160&CONT_073&CONT_085, CONT_089
23	CONT_089	R.TNAENEFVTIK.K	127	137	FALSE	2	2	22	11	1	1	9	CONT_088, CONT_089, CONT_143
239	CONT_088_family	R.TNAENEFVTIK.K	278	288	FALSE	2	2	22	11	1	1	9	CONT_088&CONT_102&CONT_120&CONT_143&CONT_131&CONT_133&CONT_132&CONT_083&CONT_160&CONT_073&CONT_085, CONT_089
248	gi|17864514|ref|NP_524858.1|_family	R.NFGGGNNNYGGPM&GANR.M	35	51	TRUE	2	2	22	4	18	0	0
9	CONT_064	R.TAAENDFVTLKK.D	282	293	TRUE	2	2	20	7	0	12	1
101	gi|18857955|ref|NP_572242.1|	K.NNNNDQSLSNSLSR.H	656	669	TRUE	2	2	20	1	15	4	0
167	gi|24647510|ref|NP_650572.2|	R.GGNEPTNPAAMAQGQE.-	529	544	TRUE	2	2	20	4	6	8	2
236	CONT_092_family	K.VTMQNLNDR.L	148	156	FALSE	2	2	20	0	3	2	15	CONT_092&CONT_046&CONT_047&CONT_045&CONT_101&CONT_060, CONT_075, CONT_082, CONT_156, CONT_168
237	CONT_156_family	K.VTMQNLNDR.L	119	127	FALSE	2	2	20	0	3	2	15	CONT_156&CONT_075&CONT_168&CONT_122&CONT_074&CONT_128&CONT_069, CONT_046, CONT_047, CONT_082, CONT_092
238	CONT_082_family	K.VTMQNLNDR.L	117	125	FALSE	2	2	20	0	3	2	15	CONT_082&CONT_094, CONT_046, CONT_047, CONT_075, CONT_092, CONT_156, CONT_168
239	CONT_088_family	Q.FLEQQNKVLETK.W	45	56	FALSE	1	2	20	3	2	0	15	CONT_088&CONT_102&CONT_120&CONT_143&CONT_131&CONT_133&CONT_132&CONT_083&CONT_160&CONT_073&CONT_085, CONT_049, CONT_070, CONT_084, CONT_129, CONT_142
243	gi|17136342|ref|NP_476641.1|_family	R.KVFEPVPEGVTK.I	701	712	TRUE	2	2	20	15	1	4	0
263	gi|62862344|ref|NP_001015319.1|_family	R.IRIELSNENDQQSR.Q	150	163	TRUE	2	3	20	8	1	10	1
7	CONT_050	R.ALEEANADLEVK.I	124	135	FALSE	2	2	19	4	0	0	15	CONT_050, CONT_075, CONT_082, CONT_101, CONT_122, CONT_156, CONT_168
236	CONT_092_family	R.LENEIQTYR.S	442	450	TRUE	2	2	19	5	3	4	7
236	CONT_092_family	R.ALEEANADLEVK.I	125	136	FALSE	2	2	19	4	0	0	15	CONT_092&CONT_046&CONT_047&CONT_045&CONT_101&CONT_060, CONT_050, CONT_075, CONT_082, CONT_122, CONT_156, CONT_168
237	CONT_156_family	R.ALEEANADLEVK.I	137	148	FALSE	2	2	19	4	0	0	15	CONT_156&CONT_075&CONT_168&CONT_122&CONT_074&CONT_128&CONT_069, CONT_050, CONT_082, CONT_101
238	CONT_082_family	R.ALEEANADLEVK.I	135	146	FALSE	2	2	19	4	0	0	15	CONT_082&CONT_094, CONT_050, CONT_075, CONT_101, CONT_122, CONT_156, CONT_168
240	CONT_129_family	R.FLEQQNKVLETK.W	183	194	FALSE	2	2	19	2	2	0	15	CONT_129&CONT_070&CONT_137&CONT_080&CONT_142, CONT_049, CONT_084, CONT_102, CONT_131
241	CONT_049_family	R.FLEQQNKVLETK.W	187	198	FALSE	2	2	19	2	2	0	15	CONT_049&CONT_084, CONT_070, CONT_102, CONT_129, CONT_131, CONT_142
242	CONT_068_family	R.GGSGGSHGGGSGFGGESGGSYGGGEEASGSGGGYGGGSGK.S	580	619	TRUE	2	3	19	9	1	1	8
243	gi|17136342|ref|NP_476641.1|_family	R.TGLEGAGM&AGGSGQQKR.V	92	108	TRUE	2	2	19	19	0	0	0
23	CONT_089	K.NM&QDM&VEDYR.N	107	116	FALSE	2	2	18	0	2	1	15	CONT_088, CONT_089, CONT_143
239	CONT_088_family	K.NM&QDM&VEDYR.N	258	267	FALSE	2	2	18	0	2	1	15	CONT_088&CONT_102&CONT_120&CONT_143&CONT_131&CONT_133&CONT_132&CONT_083&CONT_160&CONT_073&CONT_085, CONT_089
62	gi|17136734|ref|NP_476874.1|	R.GTGIVSAPVPK.K	184	194	TRUE	2	2	17	7	3	7	0
243	gi|17136342|ref|NP_476641.1|_family	R.VGKLNTNDVPADAGASGGGPR.T	71	91	TRUE	2	3	17	13	1	3	0
9	CONT_064	R.GSSSGGGYSSGSSSYGSGGR.Q	531	550	TRUE	2	2	16	0	2	10	4
57	gi|17136564|ref|NP_476772.1|	K.DVNAAIATIK.T	327	336	TRUE	2	2	16	5	1	1	9
106	gi|19921528|ref|NP_609948.1|	K.ISEDPSLPVAR.K	113	123	TRUE	2	2	16	12	1	1	2
236	CONT_092_family	K.GSLGGGFSSGGFSGGSFSR.G	41	59	TRUE	2	2	16	3	2	10	1
248	gi|17864514|ref|NP_524858.1|_family	R.NFGGGNNNYGGPMGANR.M	35	51	TRUE	2	2	16	15	1	0	0
23	CONT_089	K.AQYEDIAQK.S	205	213	TRUE	2	2	15	0	3	0	12
239	CONT_088_family	R.DYQELMNTK.L	464	472	TRUE	2	2	15	1	1	1	12
239	CONT_088_family	R.ISIGGGSCAISGGYGSR.A	70	86	FALSE	2	2	15	3	1	2	9	CONT_088&CONT_102&CONT_120&CONT_143&CONT_131&CONT_133&CONT_132&CONT_083&CONT_160&CONT_073&CONT_085, CONT_129
240	CONT_129_family	R.ISIGGGSCAISGGYGSR.A	70	86	FALSE	2	2	15	3	1	2	9	CONT_129&CONT_070&CONT_137&CONT_080&CONT_142, CONT_083, CONT_131, CONT_132, CONT_133
243	gi|17136342|ref|NP_476641.1|_family	R.RISAISVAER.V	443	452	TRUE	2	2	15	0	13	2	0
9	CONT_064	R.YLDGLTAER.T	245	253	TRUE	2	2	14	6	0	1	7
23	CONT_089	K.SKAEAESLYQSKYEELQITAGR.H	214	235	FALSE	2	3	14	2	0	6	6	CONT_088, CONT_089, CONT_143
99	gi|17985987|ref|NP_536783.1|	R.IVEQLNMPPTGQR.Q	476	488	TRUE	2	2	14	10	3	1	0
239	CONT_088_family	K.SKAEAESLYQSKYEELQITAGR.H	365	386	FALSE	2	3	14	2	0	6	6	CONT_088&CONT_102&CONT_120&CONT_143&CONT_131&CONT_133&CONT_132&CONT_083&CONT_160&CONT_073&CONT_085, CONT_089
240	CONT_129_family	R.SGFSSVSVSR.S	31	40	TRUE	2	2	14	0	5	3	6
246	gi|17530887|ref|NP_511111.1|_family	R.LNNNISNNYYQQK.Q	10	22	TRUE	2	2	14	4	7	3	0
248	gi|17864514|ref|NP_524858.1|_family	K.AAAPAAVASPAAAATSADASPSPAK.K	665	689	TRUE	2	2	14	3	10	0	1
23	CONT_089	K.YEELQITAGR.H	226	235	FALSE	2	2	13	4	1	0	8	CONT_088, CONT_089, CONT_133, CONT_143
23	CONT_089	K.QISNLQQSISDAEQR.G	267	281	FALSE	2	2	13	1	2	5	5	CONT_088, CONT_089, CONT_143
59	gi|17136632|ref|NP_476813.1|	K.VNNASQVGLGYQQK.L	236	249	TRUE	2	2	13	1	5	3	4
115	gi|20129007|ref|NP_572662.1|	K.VYNGSAEAPYTNPK.A	359	372	TRUE	2	2	13	2	8	3	0
239	CONT_088_family	K.YEELQITAGR.H	377	386	FALSE	2	2	13	4	1	0	8	CONT_088&CONT_102&CONT_120&CONT_143&CONT_131&CONT_133&CONT_132&CONT_083&CONT_160&CONT_073&CONT_085, CONT_089
239	CONT_088_family	K.QISNLQQSISDAEQR.G	418	432	FALSE	2	2	13	1	2	5	5	CONT_088&CONT_102&CONT_120&CONT_143&CONT_131&CONT_133&CONT_132&CONT_083&CONT_160&CONT_073&CONT_085, CONT_089
239	CONT_088_family	R.AIGGGLSSVGGGSSTIK.Y	534	550	FALSE	2	2	13	1	0	1	11	CONT_088&CONT_102&CONT_120&CONT_143&CONT_131&CONT_133&CONT_132&CONT_083&CONT_160&CONT_073&CONT_085, CONT_080, CONT_129, CONT_137
240	CONT_129_family	R.AIGGGLSSVGGGSSTIK.Y	534	550	FALSE	2	2	13	1	0	1	11	CONT_129&CONT_070&CONT_137&CONT_080&CONT_142, CONT_131, CONT_132
243	gi|17136342|ref|NP_476641.1|_family	R.SEILTAINDNPVVIIR.G	391	406	TRUE	2	2	13	0	4	9	0
248	gi|17864514|ref|NP_524858.1|_family	K.AAAPAAVASPAAAATSADASPSPAKK.A	665	690	TRUE	2	3	13	13	0	0	0
263	gi|62862344|ref|NP_001015319.1|_family	K.TSQNDLVLQSSNK.Y	437	449	TRUE	2	2	13	0	10	3	0
9	CONT_064	K.DVDNAYM&IK.V	294	302	TRUE	2	2	12	0	4	1	7
23	CONT_089	K.DVDGAYMTK.V	139	147	FALSE	2	2	12	0	0	1	11	CONT_088, CONT_089, CONT_143
66	gi|17137152|ref|NP_477134.1|	K.VNNLGNNVTFER.S	225	236	TRUE	2	2	12	4	5	0	3
226	gi|45550607|ref|NP_648585.3|	K.STSLLPEQTQQVAAVSQ.-	636	652	TRUE	2	2	12	6	5	1	0
238	CONT_082_family	R.EVATNSELVQSGK.S	316	328	TRUE	2	2	12	0	2	2	8
239	CONT_088_family	K.DVDGAYMTK.V	290	298	FALSE	2	2	12	0	0	1	11	CONT_088&CONT_102&CONT_120&CONT_143&CONT_131&CONT_133&CONT_132&CONT_083&CONT_160&CONT_073&CONT_085, CONT_089
239	CONT_088_family	R.SGFSSISVSR.S	31	40	TRUE	2	2	12	6	0	4	2
243	gi|17136342|ref|NP_476641.1|_family	R.VGKLNTNDVPADAGASGGGPR.T	71	91	TRUE	2	2	12	9	1	2	0
9	CONT_064	K.DVDNAYMIK.V	294	302	TRUE	2	2	11	1	0	4	6
9	CONT_064	K.AQYEEIAQR.S	360	368	FALSE	2	2	11	0	2	1	8	CONT_064, CONT_080, CONT_083, CONT_102, CONT_129, CONT_131, CONT_132, CONT_133, CONT_137
9	CONT_064	K.IEISELNR.V	400	407	FALSE	2	2	11	3	0	1	7	CONT_064, CONT_088, CONT_089, CONT_143
23	CONT_089	K.IEISELNR.M	245	252	FALSE	2	2	11	3	0	1	7	CONT_064, CONT_088, CONT_089, CONT_143
55	gi|17136504|ref|NP_476739.1|	K.LNEACQQQQFNR.T	677	688	TRUE	2	2	11	1	5	5	0
98	gi|17975579|ref|NP_524884.1|	R.IEDVTPIPSDSTR.R	129	141	TRUE	2	2	11	7	3	1	0
99	gi|17985987|ref|NP_536783.1|	R.GGGGGSGSNLNEQTAEDGQAQQQQQPR.N	172	198	TRUE	2	3	11	2	6	3	0
168	gi|24647878|ref|NP_650694.2|	K.AAAAEALASQGNNPFSS.-	304	320	TRUE	2	2	11	6	5	0	0
236	CONT_092_family	R.LASYLDKVR.A	157	165	FALSE	2	2	11	8	0	2	1	CONT_092&CONT_046&CONT_047&CONT_045&CONT_101&CONT_060, CONT_074, CONT_075, CONT_082, CONT_094, CONT_122, CONT_156, CONT_168
237	CONT_156_family	R.LASYLDKVR.A	128	136	FALSE	2	2	11	8	0	2	1	CONT_156&CONT_075&CONT_168&CONT_122&CONT_074&CONT_128&CONT_069, CONT_046, CONT_047, CONT_082, CONT_092, CONT_094, CONT_101
238	CONT_082_family	R.LASYLDKVR.A	126	134	FALSE	2	2	11	8	0	2	1	CONT_082&CONT_094, CONT_046, CONT_047, CONT_074, CONT_075, CONT_092, CONT_101, CONT_122, CONT_156, CONT_168
239	CONT_088_family	K.IEISELNR.V	396	403	FALSE	2	2	11	3	0	1	7	CONT_088&CONT_102&CONT_120&CONT_143&CONT_131&CONT_133&CONT_132&CONT_083&CONT_160&CONT_073&CONT_085, CONT_064, CONT_089
239	CONT_088_family	R.AQYEEIAQR.S	201	209	FALSE	2	2	11	0	2	1	8	CONT_088&CONT_102&CONT_120&CONT_143&CONT_131&CONT_133&CONT_132&CONT_083&CONT_160&CONT_073&CONT_085, CONT_064, CONT_080, CONT_129, CONT_137
240	CONT_129_family	K.AQYEEIAQR.S	339	347	FALSE	2	2	11	0	2	1	8	CONT_129&CONT_070&CONT_137&CONT_080&CONT_142, CONT_064, CONT_083, CONT_102, CONT_131, CONT_132, CONT_133
243	gi|17136342|ref|NP_476641.1|_family	R.VEPNTYIGVGNSTNK.K	39	53	TRUE	2	2	11	5	3	3	0
248	gi|17864514|ref|NP_524858.1|_family	K.AAAPAAVASPAAAATSADASPSPAK.K	665	689	TRUE	2	3	11	10	1	0	0
16	CONT_079	R.VSLAGACGVGGYGSR.S	49	63	FALSE	2	2	10	2	1	1	6	CONT_049, CONT_079
23	CONT_089	R.NSKIEISELNR.M	242	252	FALSE	2	2	10	6	0	3	1	CONT_088, CONT_089, CONT_143
23	CONT_089	K.LALDLEIATYR.T	322	332	FALSE	2	2	10	0	0	8	2	CONT_073, CONT_085, CONT_088, CONT_089, CONT_102, CONT_120, CONT_143
167	gi|24647510|ref|NP_650572.2|	R.GGNEPTNPAAM&AQGQE.-	529	544	TRUE	2	2	10	2	5	3	0
215	gi|28574259|ref|NP_609930.4|	K.SSNGSSSSLESM&VEK.E	684	698	TRUE	2	2	10	0	7	3	0
216	gi|28574508|ref|NP_729824.2|	K.GIGFNTGATQPR.S	8	19	TRUE	2	2	10	3	0	7	0
239	CONT_088_family	R.NSKIEISELNR.V	393	403	FALSE	2	2	10	6	0	3	1	CONT_088&CONT_102&CONT_120&CONT_143&CONT_131&CONT_133&CONT_132&CONT_083&CONT_160&CONT_073&CONT_085, CONT_089
239	CONT_088_family	K.LALDLEIATYR.T	473	483	FALSE	2	2	10	0	0	8	2	CONT_088&CONT_102&CONT_120&CONT_143&CONT_131&CONT_133&CONT_132&CONT_083&CONT_160&CONT_073&CONT_085, CONT_089
239	CONT_088_family	K.LALDIEIATYR.K	318	328	FALSE	2	2	10	0	0	8	2	CONT_088&CONT_102&CONT_120&CONT_143&CONT_131&CONT_133&CONT_132&CONT_083&CONT_160&CONT_073&CONT_085, CONT_089
241	CONT_049_family	R.VSLAGACGVGGYGSR.S	48	62	FALSE	2	2	10	2	1	1	6	CONT_049&CONT_084, CONT_079
242	CONT_068_family	R.QVLDNLTM&EK.S	262	271	TRUE	2	2	10	2	0	1	7
243	gi|17136342|ref|NP_476641.1|_family	R.LGSIHHFLSK.A	814	823	TRUE	2	2	10	0	2	8	0
251	gi|28571934|ref|NP_733405.2|_family	R.SSTSSATTSSATTVATGLTSSSVSK.S	458	482	TRUE	2	2	10	2	6	2	0
251	gi|28571934|ref|NP_733405.2|_family	K.TPTGGVPM&TGNLLGGK.K	511	526	TRUE	2	2	10	4	4	2	0
23	CONT_089	K.AEAESLYQSK.Y	216	225	FALSE	2	2	9	0	1	1	7	CONT_088, CONT_089, CONT_143
62	gi|17136734|ref|NP_476874.1|	R.GSTGTLGNFAK.A	211	221	TRUE	2	2	9	0	8	1	0
190	gi|24662946|ref|NP_648514.1|	K.SSM&GPPQRLY.-	208	217	TRUE	2	2	9	0	8	1	0
239	CONT_088_family	K.AEAESLYQSK.Y	367	376	FALSE	2	2	9	0	1	1	7	CONT_088&CONT_102&CONT_120&CONT_143&CONT_131&CONT_133&CONT_132&CONT_083&CONT_160&CONT_073&CONT_085, CONT_089
251	gi|28571934|ref|NP_733405.2|_family	R.SSTSSATTSSATTVATGLTSSSVSK.S	458	482	TRUE	2	3	9	7	2	0	0
263	gi|62862344|ref|NP_001015319.1|_family	R.IELSNENDQQSR.Q	152	163	TRUE	2	2	9	1	5	2	1
263	gi|62862344|ref|NP_001015319.1|_family	K.SLPDRDDVNTPGSWR.T	212	226	TRUE	2	2	9	3	0	6	0
2	CONT_010	R.LGEHNIDVLEGNEQFINAAK.I	58	77	TRUE	2	2	8	0	1	5	2
9	CONT_064	K.GGSISGGGYGSGGGK.H	587	601	TRUE	2	2	8	3	1	2	2
43	gi|116007382|ref|NP_001036387.1|	K.AAYVAKLQSETEA.-	287	299	TRUE	2	2	8	7	1	0	0
66	gi|17137152|ref|NP_477134.1|	K.AAAPAAAAPAPAAAAPAVAK.P	138	157	TRUE	2	2	8	1	6	1	0
98	gi|17975579|ref|NP_524884.1|	K.TPGPGAQSALR.A	107	117	TRUE	2	2	8	1	5	2	0
99	gi|17985987|ref|NP_536783.1|	R.IVEQLNM&PPTGQR.Q	476	488	TRUE	2	2	8	3	4	1	0
169	gi|24648453|ref|NP_650898.1|	K.NSPATPVYQETAPGPR.Q	619	634	TRUE	2	2	8	2	5	1	0
175	gi|24650747|ref|NP_524538.2|	K.GYNLPQPK.M	279	286	TRUE	2	2	8	0	6	2	0
193	gi|24665395|ref|NP_648905.1|	K.AASANWYGGDAR.K	237	248	TRUE	2	2	8	0	7	1	0
239	CONT_088_family	R.SGGGFSSGSAGIINYQR.R	13	29	TRUE	2	2	8	3	2	2	1
243	gi|17136342|ref|NP_476641.1|_family	K.LNTNDVPADAGASGGGPR.T	74	91	TRUE	2	3	8	1	5	2	0
243	gi|17136342|ref|NP_476641.1|_family	R.NIKIELDGPPIPLIVNLSR.I	291	309	TRUE	2	3	8	0	2	6	0
245	gi|17137572|ref|NP_477375.1|_family	K.IGGIGTVPVGR.V	256	266	TRUE	2	2	8	4	1	0	3
249	gi|19920608|ref|NP_608731.1|_family	R.DPSYQAEPGNTINR.S	96	109	TRUE	2	2	8	2	5	1	0
252	gi|22024201|ref|NP_611354.2|_family	R.AYVEGGAGDGENAPVTPSR.R	38	56	TRUE	2	2	8	2	6	0	0
253	gi|24762736|ref|NP_726482.1|_family	R.DPFGSDAFAANK.S	689	700	TRUE	2	2	8	7	1	0	0
257	gi|24649488|ref|NP_524473.2|_family	R.TSSNTPANAGSGGNSVSAISASGGGK.R	621	646	TRUE	2	2	8	2	4	2	0
258	gi|281362724|ref|NP_733244.5|_family	R.SVSESDGTAVIAAGGR.R	1510	1525	TRUE	2	2	8	3	3	2	0
9	CONT_064	K.AAFGGSGGRGSSSGGGYSSGSSSYGSGGR.Q	522	550	TRUE	2	3	7	1	0	2	4
75	gi|17530825|ref|NP_511063.1|	K.NFGIGQNVQPK.R	43	53	TRUE	2	2	7	6	0	0	1
77	gi|17647191|ref|NP_523388.1|	R.VAVVNQLAR.Q	902	910	TRUE	2	2	7	3	1	3	0
99	gi|17985987|ref|NP_536783.1|	R.GGGGNNNAADAESQGQGQGQGQGFDSR.S	53	79	TRUE	2	2	7	1	6	0	0
122	gi|21357161|ref|NP_651876.1|	K.TGEADIFAAK.K	198	207	TRUE	2	2	7	4	2	1	0
142	gi|24581334|ref|NP_608743.2|	R.VLIDDAM&TENQK.S	110	121	TRUE	2	2	7	0	6	1	0
177	gi|24651001|ref|NP_652000.1|	K.ALIAAQYSGAQVK.V	18	30	TRUE	2	2	7	5	0	0	2
178	gi|24651181|ref|NP_651740.1|	K.VEQALEDQFTSGR.I	160	172	TRUE	2	2	7	5	2	0	0
242	CONT_068_family	K.STM&QELNSR.L	155	163	TRUE	2	2	7	1	0	2	4
243	gi|17136342|ref|NP_476641.1|_family	R.TGLEGAGM&AGGSGQQKR.V	92	108	TRUE	2	3	7	5	1	1	0
7	CONT_050	R.LEQEIATYR.S	398	406	FALSE	2	2	6	1	0	2	3	CONT_050, CONT_060, CONT_069, CONT_074, CONT_075, CONT_082, CONT_094, CONT_101, CONT_122, CONT_128, CONT_156, CONT_168
9	CONT_064	K.SISISVAGGGGGFGAAGGFGGR.G	71	92	TRUE	2	2	6	0	2	3	1
9	CONT_064	R.TAAENDFVTLK.K	282	292	TRUE	2	2	6	2	0	0	4
9	CONT_064	R.QSGSRGGSGGGGSISGGGYGSGGGSGGR.Y	551	578	TRUE	2	3	6	2	0	2	2
55	gi|17136504|ref|NP_476739.1|	R.YAALAAPM&GER.K	769	779	TRUE	2	2	6	1	3	2	0
86	gi|17737907|ref|NP_524316.1|	K.NNASTEYDLTDK.S	301	312	TRUE	2	2	6	0	5	1	0
117	gi|20129705|ref|NP_610144.1|	K.IGDIVDIKGHGAVQK.G	36	50	TRUE	2	2	6	6	0	0	0
139	gi|221513692|ref|NP_651954.3|	R.IGQPIM&SVR.S	131	139	TRUE	2	2	6	0	6	0	0
139	gi|221513692|ref|NP_651954.3|	K.YRPEHGPIAAWEK.A	199	211	TRUE	2	3	6	6	0	0	0
143	gi|24582360|ref|NP_723226.1|	K.VYVGDLGNNAR.K	10	20	TRUE	2	2	6	3	3	0	0
145	gi|24583962|ref|NP_609589.1|	R.SGGGGGGGAGGGGGVGSGGSGWEAGQR.A	426	452	TRUE	2	3	6	1	4	1	0
166	gi|24647376|ref|NP_536744.2|	K.ITYGEITDQQGNQK.T	115	128	TRUE	2	2	6	3	0	0	3
192	gi|24663668|ref|NP_729871.1|	K.GVPFLVTHDGR.T	135	145	TRUE	2	2	6	5	0	0	1
223	gi|45549019|ref|NP_476610.2|	K.EDQGTEILGR.S	450	459	TRUE	2	2	6	0	5	1	0
227	gi|45550712|ref|NP_649797.2|	K.SVAGADELAQAK.G	6	17	TRUE	2	2	6	0	5	1	0
236	CONT_092_family	R.LKYENEVALR.Q	236	245	TRUE	2	2	6	4	0	0	2
236	CONT_092_family	K.DAEAWFNEK.S	335	343	TRUE	2	2	6	4	0	0	2
236	CONT_092_family	R.LEQEIATYR.S	399	407	FALSE	2	2	6	1	0	2	3	CONT_092&CONT_046&CONT_047&CONT_045&CONT_101&CONT_060, CONT_050, CONT_069, CONT_074, CONT_075, CONT_082, CONT_094, CONT_122, CONT_128, CONT_156, CONT_168
237	CONT_156_family	R.LEQEIATYR.R	410	418	FALSE	2	2	6	1	0	2	3	CONT_156&CONT_075&CONT_168&CONT_122&CONT_074&CONT_128&CONT_069, CONT_050, CONT_060, CONT_082, CONT_094, CONT_101
238	CONT_082_family	R.LEQEIATYR.R	408	416	FALSE	2	2	6	1	0	2	3	CONT_082&CONT_094, CONT_050, CONT_060, CONT_069, CONT_074, CONT_075, CONT_101, CONT_122, CONT_128, CONT_156, CONT_168
239	CONT_088_family	R.GSGGLGGACGGAGFGSR.S	43	59	FALSE	2	2	6	0	0	0	6	CONT_088&CONT_102&CONT_120&CONT_143&CONT_131&CONT_133&CONT_132&CONT_083&CONT_160&CONT_073&CONT_085, CONT_129
240	CONT_129_family	R.GSGGLGGACGGAGFGSR.S	43	59	FALSE	2	2	6	0	0	0	6	CONT_129&CONT_070&CONT_137&CONT_080&CONT_142, CONT_083, CONT_131, CONT_132, CONT_133
242	CONT_068_family	K.TLLDIDNTR.M	225	233	TRUE	2	2	6	2	0	0	4
243	gi|17136342|ref|NP_476641.1|_family	K.DEQLKPYPVK.L	257	266	TRUE	2	2	6	0	6	0	0
243	gi|17136342|ref|NP_476641.1|_family	K.ALEPPPVDAVIEAEVLLR.E	824	841	TRUE	2	2	6	0	1	5	0
243	gi|17136342|ref|NP_476641.1|_family	R.FETGRFTNSSFGR.R	1182	1194	TRUE	2	2	6	5	0	1	0
244	gi|17530805|ref|NP_511052.1|_family	R.M&QKEITALAPSTMK.I	314	327	TRUE	2	2	6	6	0	0	0
248	gi|17864514|ref|NP_524858.1|_family	R.AAAALEENER.K	535	544	TRUE	2	2	6	3	3	0	0
249	gi|19920608|ref|NP_608731.1|_family	R.YLDTGISNEK.A	161	170	TRUE	2	2	6	0	5	1	0
250	gi|24645595|ref|NP_731443.1|_family	K.IAGDDEQDQNIPR.E	321	333	TRUE	2	2	6	2	3	1	0
263	gi|62862344|ref|NP_001015319.1|_family	R.IRIELSNENDQQSRQK.S	150	165	TRUE	2	3	6	1	3	2	0
263	gi|62862344|ref|NP_001015319.1|_family	R.KSLPDRDDVNTPGSWR.T	211	226	TRUE	2	3	6	4	0	2	0
16	CONT_079	K.YEELQQTAGR.H	365	374	FALSE	2	2	5	0	0	0	5	CONT_049, CONT_079, CONT_084
16	CONT_079	R.GLGVGFGSGGGSSSSVK.F	560	576	FALSE	2	2	5	1	0	0	4	CONT_049, CONT_079, CONT_084
23	CONT_089	R.TLLEGEESR.M	333	341	FALSE	2	1	5	0	1	0	4	CONT_088, CONT_089, CONT_143
49	gi|17136240|ref|NP_476590.1|	R.GGGAVGGPSPLAQVNPVNS.-	957	975	TRUE	2	2	5	1	2	2	0
64	gi|17137000|ref|NP_477042.1|	K.IYIDSNNNPER.Y	883	893	TRUE	2	2	5	0	4	1	0
111	gi|19922464|ref|NP_611242.1|	R.QQQQQQQVQTIDEE.-	897	910	TRUE	2	2	5	1	2	2	0
115	gi|20129007|ref|NP_572662.1|	R.DLAEANLPENR.A	274	284	TRUE	2	2	5	3	2	0	0
122	gi|21357161|ref|NP_651876.1|	K.TGEADIFAAKK.E	198	208	TRUE	2	2	5	0	5	0	0
125	gi|21357853|ref|NP_649070.1|	K.GKYTEETAAQPM&ETA.-	135	149	TRUE	2	2	5	0	5	0	0
126	gi|21358129|ref|NP_652610.1|	R.TPGYGAQTPSYTAAGSK.T	808	824	TRUE	2	2	5	2	3	0	0
131	gi|22023983|ref|NP_525108.2|	R.GAAQNIIPAATGAAK.A	198	212	TRUE	2	2	5	3	1	0	1
144	gi|24583248|ref|NP_523531.1|	R.NQFYVPAEAK.L	82	91	TRUE	2	2	5	4	1	0	0
189	gi|24661759|ref|NP_648337.1|	R.ILDTSDGGSSAAVR.L	503	516	TRUE	2	2	5	0	4	1	0
192	gi|24663668|ref|NP_729871.1|	K.YALNGAEVTK.I	54	63	TRUE	2	2	5	0	4	1	0
197	gi|24762396|ref|NP_523830.2|	R.ENPGIKVTEIAK.K	576	587	TRUE	2	2	5	5	0	0	0
208	gi|281364339|ref|NP_608791.2|	K.IALLTSAPENNDR.K	218	230	TRUE	2	2	5	4	1	0	0
236	CONT_092_family	R.SGGGGGGGGCGGGGGVSSLR.I	16	35	TRUE	2	2	5	0	1	2	2
236	CONT_092_family	K.VTM&QNLNDR.L	148	156	FALSE	2	2	5	0	0	1	4	CONT_092&CONT_046&CONT_047&CONT_045&CONT_101&CONT_060, CONT_075, CONT_082, CONT_156, CONT_168
236	CONT_092_family	K.YENEVALR.Q	238	245	TRUE	2	2	5	0	1	0	4
237	CONT_156_family	K.GSCGIGGGIGGGSSR.I	16	30	TRUE	2	2	5	0	2	1	2
237	CONT_156_family	K.VTM&QNLNDR.L	119	127	FALSE	2	2	5	0	0	1	4	CONT_156&CONT_075&CONT_168&CONT_122&CONT_074&CONT_128&CONT_069, CONT_046, CONT_047, CONT_082, CONT_092
237	CONT_156_family	K.EVASNSELVQSSR.S	318	330	TRUE	2	2	5	0	0	0	5
238	CONT_082_family	K.VTM&QNLNDR.L	117	125	FALSE	2	2	5	0	0	1	4	CONT_082&CONT_094, CONT_046, CONT_047, CONT_075, CONT_092, CONT_156, CONT_168
239	CONT_088_family	R.SLVNLGGSK.S	66	74	TRUE	2	2	5	0	4	1	0
239	CONT_088_family	R.TLLEGEESR.M	484	492	FALSE	2	1	5	0	1	0	4	CONT_088&CONT_102&CONT_120&CONT_143&CONT_131&CONT_133&CONT_132&CONT_083&CONT_160&CONT_073&CONT_085, CONT_089
239	CONT_088_family	R.TAAENEFVTLKK.D	261	272	FALSE	2	2	5	1	0	3	1	CONT_088&CONT_102&CONT_120&CONT_143&CONT_131&CONT_133&CONT_132&CONT_083&CONT_160&CONT_073&CONT_085, CONT_080, CONT_129, CONT_137, CONT_142
240	CONT_129_family	R.TAAENEFVTLKK.D	261	272	FALSE	2	2	5	1	0	3	1	CONT_129&CONT_070&CONT_137&CONT_080&CONT_142, CONT_083, CONT_131, CONT_132, CONT_133, CONT_160
241	CONT_049_family	K.YEELQQTAGR.H	364	373	FALSE	2	2	5	0	0	0	5	CONT_049&CONT_084, CONT_079
241	CONT_049_family	R.GLGVGFGSGGGSSSSVK.F	559	575	FALSE	2	2	5	1	0	0	4	CONT_049&CONT_084, CONT_079
242	CONT_068_family	R.M&TLDDFR.I	234	240	TRUE	2	2	5	0	3	2	0
242	CONT_068_family	K.FEM&EQNLR.Q	243	250	TRUE	2	2	5	0	0	0	5
243	gi|17136342|ref|NP_476641.1|_family	R.CLDANDELTPLGR.L	845	857	TRUE	2	2	5	2	3	0	0
243	gi|17136342|ref|NP_476641.1|_family	K.RGGFGDSFESNR.G	1264	1275	TRUE	2	2	5	0	5	0	0
245	gi|17137572|ref|NP_477375.1|_family	K.MDSSEPPYSEAR.Y	155	166	TRUE	2	2	5	0	4	1	0
248	gi|17864514|ref|NP_524858.1|_family	R.NRNFGGGNNNYGGPM&GANR.M	33	51	TRUE	2	3	5	0	5	0	0
254	gi|24642482|ref|NP_523367.2|_family	R.GNNGGGNNVPWGR.R	685	697	TRUE	2	2	5	0	5	0	0
256	gi|24645384|ref|NP_649899.1|_family	R.FTDADGNGNGAGSQGGGVAAR.D	28	48	TRUE	2	2	5	0	5	0	0
263	gi|62862344|ref|NP_001015319.1|_family	R.RDSQNNGSNFGYSSNFER.S	187	204	TRUE	2	3	5	5	0	0	0
9	CONT_064	R.GGGGGGFRGFSSGSAVVSGGSRR.S	13	35	TRUE	2	3	4	3	0	0	1
9	CONT_064	R.STSSFSCLSR.H	36	45	TRUE	2	2	4	0	0	1	3
9	CONT_064	K.LALDVEIATYR.K	477	487	FALSE	2	2	4	0	0	1	3	CONT_049, CONT_064, CONT_070, CONT_079, CONT_080, CONT_083, CONT_084, CONT_129, CONT_131, CONT_132, CONT_133, CONT_137, CONT_142
9	CONT_064	K.HSSGGGSRGGSSSGGGYGSGGGGSSSVK.G	602	629	TRUE	2	3	4	1	1	1	1
16	CONT_079	R.QLDSIVGER.G	229	237	FALSE	2	2	4	2	0	1	1	CONT_049, CONT_079, CONT_080, CONT_083, CONT_084, CONT_129, CONT_131, CONT_137
16	CONT_079	K.LALDVEIATYR.K	461	471	FALSE	2	2	4	0	0	1	3	CONT_049, CONT_064, CONT_070, CONT_079, CONT_080, CONT_083, CONT_084, CONT_129, CONT_131, CONT_132, CONT_133, CONT_137, CONT_142
23	CONT_089	R.TNAENEFVTIKK.D	127	138	FALSE	2	3	4	1	0	2	1	CONT_088, CONT_089, CONT_143
43	gi|116007382|ref|NP_001036387.1|	R.FPGYSAETK.S	180	188	TRUE	2	2	4	0	4	0	0
53	gi|17136354|ref|NP_476651.1|	R.LGGALTVSSQR.L	125	135	TRUE	2	2	4	1	3	0	0
55	gi|17136504|ref|NP_476739.1|	R.YNDFKIETR.Q	29	37	TRUE	2	2	4	0	2	2	0
64	gi|17137000|ref|NP_477042.1|	R.VAGAM&QLYSVER.K	177	188	TRUE	2	2	4	3	1	0	0
64	gi|17137000|ref|NP_477042.1|	K.LFTAGQYAEAAK.V	371	382	TRUE	2	2	4	3	0	0	1
78	gi|17647425|ref|NP_523817.1|	-.M&GKPGFSPRGGGGGGGGGGGGFR.G	1	23	TRUE	2	2	4	1	3	0	0
78	gi|17647425|ref|NP_523817.1|	R.NFVPGSEVYGEKR.I	135	147	TRUE	2	2	4	4	0	0	0
83	gi|17647889|ref|NP_524002.1|	K.VIIEKYYTR.L	15	23	TRUE	2	2	4	3	0	1	0
85	gi|17737290|ref|NP_511073.1|	R.IAGGNDKQGFPMK.Q	52	64	TRUE	2	2	4	0	4	0	0
92	gi|17864162|ref|NP_524618.1|	K.APNMFQTR.Q	35	42	TRUE	2	2	4	0	4	0	0
92	gi|17864162|ref|NP_524618.1|	R.LIAEDVQDR.N	89	97	FALSE	2	2	4	0	4	0	0	gi|17864162|ref|NP_524618.1|, gi|24638499|ref|NP_726518.1|
95	gi|17933600|ref|NP_525091.1|	R.GAAQNIIPASTGAAK.A	198	212	TRUE	2	2	4	2	0	1	1
99	gi|17985987|ref|NP_536783.1|	R.GGGGNNNAADAESQGQGQGQGQGFDSR.S	53	79	TRUE	2	3	4	3	0	1	0
136	gi|221330432|ref|NP_001137710.1|	R.SSASPLNTAGAAAGGPR.R	117	133	TRUE	2	2	4	1	2	1	0
139	gi|221513692|ref|NP_651954.3|	K.YRPEHGPIAAWEK.A	199	211	TRUE	2	2	4	4	0	0	0
144	gi|24583248|ref|NP_523531.1|	K.YQNEYIKAEQR.E	60	70	TRUE	2	2	4	0	4	0	0
145	gi|24583962|ref|NP_609589.1|	K.STAEDDVKDQQAIAR.E	899	913	TRUE	2	3	4	0	3	1	0
165	gi|24647062|ref|NP_524359.2|	R.TVGQPSSGLPQQR.V	145	157	TRUE	2	2	4	0	3	1	0
170	gi|24648872|ref|NP_651000.1|	K.DLGGQSTTQDFTR.A	351	363	TRUE	2	2	4	2	0	1	1
173	gi|24649634|ref|NP_651246.2|	R.VVLLTDDAANR.A	177	187	TRUE	2	2	4	3	0	0	1
175	gi|24650747|ref|NP_524538.2|	R.RGPLVVYDKDEGLR.K	208	221	TRUE	2	3	4	4	0	0	0
183	gi|24655737|ref|NP_523795.2|	R.INVYYNEASGGK.Y	47	58	TRUE	2	2	4	1	1	2	0
208	gi|281364339|ref|NP_608791.2|	R.SLKDKLTAAEK.N	110	120	TRUE	2	3	4	0	4	0	0
208	gi|281364339|ref|NP_608791.2|	R.QLMTANDSLER.Q	309	319	TRUE	2	2	4	3	0	1	0
223	gi|45549019|ref|NP_476610.2|	K.TAKEDQGTEILGR.S	447	459	TRUE	2	2	4	0	4	0	0
229	gi|45551086|ref|NP_725084.2|	R.QDEVSQDYNGPR.E	106	117	TRUE	2	2	4	1	2	1	0
236	CONT_092_family	R.LAADDFR.L	229	235	FALSE	2	2	4	0	0	0	4	CONT_092&CONT_046&CONT_047&CONT_045&CONT_101&CONT_060, CONT_074, CONT_075, CONT_082, CONT_094, CONT_122, CONT_156, CONT_168
236	CONT_092_family	R.VLDELTLTK.A	258	266	TRUE	2	2	4	2	0	0	2
236	CONT_092_family	K.IRLENEIQTYR.S	440	450	TRUE	2	2	4	2	0	0	2
237	CONT_156_family	R.LAADDFR.T	197	203	FALSE	2	2	4	0	0	0	4	CONT_156&CONT_075&CONT_168&CONT_122&CONT_074&CONT_128&CONT_069, CONT_045, CONT_046, CONT_047, CONT_082, CONT_092, CONT_094, CONT_101
238	CONT_082_family	R.LAADDFR.T	195	201	FALSE	2	2	4	0	0	0	4	CONT_082&CONT_094, CONT_045, CONT_046, CONT_047, CONT_074, CONT_075, CONT_092, CONT_101, CONT_122, CONT_156, CONT_168
239	CONT_088_family	K.SISISVAR.G	75	82	TRUE	2	2	4	0	0	4	0
239	CONT_088_family	R.TNAENEFVTIKK.D	278	289	FALSE	2	3	4	1	0	2	1	CONT_088&CONT_102&CONT_120&CONT_143&CONT_131&CONT_133&CONT_132&CONT_083&CONT_160&CONT_073&CONT_085, CONT_089
239	CONT_088_family	K.LNDLEDALQQAK.E	444	455	TRUE	2	2	4	2	1	0	1
239	CONT_088_family	R.QLDSIVGER.G	224	232	FALSE	2	2	4	2	0	1	1	CONT_088&CONT_102&CONT_120&CONT_143&CONT_131&CONT_133&CONT_132&CONT_083&CONT_160&CONT_073&CONT_085, CONT_049, CONT_079, CONT_080, CONT_084, CONT_129, CONT_137
239	CONT_088_family	R.TAAENEFVTLK.K	261	271	FALSE	2	2	4	1	0	0	3	CONT_088&CONT_102&CONT_120&CONT_143&CONT_131&CONT_133&CONT_132&CONT_083&CONT_160&CONT_073&CONT_085, CONT_080, CONT_129, CONT_137, CONT_142
239	CONT_088_family	K.LALDVEIATYR.K	456	466	FALSE	2	2	4	0	0	1	3	CONT_088&CONT_102&CONT_120&CONT_143&CONT_131&CONT_133&CONT_132&CONT_083&CONT_160&CONT_073&CONT_085, CONT_049, CONT_064, CONT_070, CONT_079, CONT_080, CONT_084, CONT_129, CONT_137, CONT_142
239	CONT_088_family	R.ATGGGLSSVGGGSSTIK.Y	534	550	TRUE	2	2	4	1	0	1	2
240	CONT_129_family	R.QLDSIVGER.G	224	232	FALSE	2	2	4	2	0	1	1	CONT_129&CONT_070&CONT_137&CONT_080&CONT_142, CONT_049, CONT_079, CONT_083, CONT_084, CONT_131
240	CONT_129_family	R.TAAENEFVTLK.K	261	271	FALSE	2	2	4	1	0	0	3	CONT_129&CONT_070&CONT_137&CONT_080&CONT_142, CONT_083, CONT_131, CONT_132, CONT_133, CONT_160
240	CONT_129_family	K.LALDVEIATYR.K	456	466	FALSE	2	2	4	0	0	1	3	CONT_129&CONT_070&CONT_137&CONT_080&CONT_142, CONT_049, CONT_064, CONT_079, CONT_083, CONT_084, CONT_131, CONT_132, CONT_133
241	CONT_049_family	R.QLDSIVGER.G	228	236	FALSE	2	2	4	2	0	1	1	CONT_049&CONT_084, CONT_079, CONT_080, CONT_083, CONT_129, CONT_131, CONT_137
241	CONT_049_family	K.LALDVEIATYR.K	460	470	FALSE	2	2	4	0	0	1	3	CONT_049&CONT_084, CONT_064, CONT_070, CONT_079, CONT_080, CONT_083, CONT_129, CONT_131, CONT_132, CONT_133, CONT_137, CONT_142
242	CONT_068_family	R.QEYEQLIAK.N	328	336	TRUE	2	2	4	2	0	0	2
243	gi|17136342|ref|NP_476641.1|_family	R.GVSHIIVDEIHER.D	500	512	TRUE	2	2	4	4	0	0	0
243	gi|17136342|ref|NP_476641.1|_family	R.GVSHIIVDEIHER.D	500	512	TRUE	2	3	4	4	0	0	0
243	gi|17136342|ref|NP_476641.1|_family	R.TPLHEM&ALTIK.L	800	810	TRUE	2	3	4	3	0	1	0
243	gi|17136342|ref|NP_476641.1|_family	R.TPLHEMALTIK.L	800	810	TRUE	2	2	4	3	1	0	0
243	gi|17136342|ref|NP_476641.1|_family	R.GRFETGRFTNSSFGR.R	1180	1194	TRUE	2	3	4	4	0	0	0
244	gi|17530805|ref|NP_511052.1|_family	K.AGFAGDDAPR.A	20	29	TRUE	2	2	4	0	1	1	2
244	gi|17530805|ref|NP_511052.1|_family	R.AVFPSIVGRPR.H	30	40	TRUE	2	2	4	3	0	0	1
244	gi|17530805|ref|NP_511052.1|_family	R.GYSFTTTAER.E	198	207	TRUE	2	2	4	1	2	1	0
252	gi|22024201|ref|NP_611354.2|_family	R.NYNSGSGGQQNWVQNSR.R	963	979	TRUE	2	2	4	1	2	1	0
255	gi|24644479|ref|NP_524243.2|_family	R.FGGGGGGGDYHGIR.N	179	192	TRUE	2	2	4	0	4	0	0
255	gi|24644479|ref|NP_524243.2|_family	R.SNTKGTSFAFFTK.N	624	636	TRUE	2	2	4	4	0	0	0
256	gi|24645384|ref|NP_649899.1|_family	R.GSRFTDADGNGNGAGSQGGGVAAR.D	25	48	TRUE	2	3	4	0	4	0	0
256	gi|24645384|ref|NP_649899.1|_family	R.FTDADGNGNGAGSQGGGVAAR.D	28	48	TRUE	2	3	4	0	4	0	0
259	gi|24661707|ref|NP_524004.2|_family	R.IGVLDESR.M	85	92	TRUE	2	2	4	0	4	0	0
260	gi|24663131|ref|NP_524033.2|_family	K.NGAQELQNTTTESTA.-	338	352	TRUE	2	2	4	1	3	0	0
263	gi|62862344|ref|NP_001015319.1|_family	R.IFDDNSIPHK.A	68	77	TRUE	2	2	4	2	0	2	0
263	gi|62862344|ref|NP_001015319.1|_family	R.FDGFGNNGDNR.D	170	180	TRUE	2	2	4	0	4	0	0
263	gi|62862344|ref|NP_001015319.1|_family	K.TSQNDLVLQSSNKYSGLDNEGSE.-	437	459	TRUE	2	3	4	0	1	3	0
1	CONT_005	R.IITHPNFNGNTLDNDIMLIRLSSPATLNSR.-	21	50	TRUE	2	3	3	0	1	1	1
9	CONT_064	R.GGSSSGGGYGSGGGGSSSVK.G	610	629	TRUE	2	2	3	0	0	1	2
16	CONT_079	R.SGGGGGGGFGR.V	38	48	TRUE	2	2	3	0	0	1	2
23	CONT_089	K.DVDGAYM&TK.V	139	147	FALSE	2	2	3	0	0	0	3	CONT_088, CONT_089, CONT_143
43	gi|116007382|ref|NP_001036387.1|	R.SLEEEDEESFKR.Q	210	221	TRUE	2	2	3	2	0	1	0
45	gi|161076518|ref|NP_001097262.1|	R.TNTIEQSSTITSTTK.T	564	578	TRUE	2	2	3	1	1	1	0
47	gi|161078302|ref|NP_001097795.1|	K.SASEDVEAFTNK.G	26	37	TRUE	2	2	3	1	1	1	0
49	gi|17136240|ref|NP_476590.1|	R.ILQESLGGNAR.T	293	303	TRUE	2	2	3	1	1	1	0
51	gi|17136324|ref|NP_476632.1|	K.KPLPDNVSVVEPK.E	204	216	TRUE	2	2	3	3	0	0	0
60	gi|17136664|ref|NP_476832.1|	R.IGVFAEDEDTTGK.S	639	651	TRUE	2	2	3	2	0	0	1
60	gi|17136664|ref|NP_476832.1|	K.AEIGIAM&GSGTAVAK.S	714	728	TRUE	2	2	3	2	0	1	0
61	gi|17136678|ref|NP_476841.1|	K.TTNGETAVELEPK.T	289	301	TRUE	2	2	3	0	2	1	0
66	gi|17137152|ref|NP_477134.1|	K.AEAAKPAAAAAK.N	40	51	TRUE	2	2	3	3	0	0	0
66	gi|17137152|ref|NP_477134.1|	R.VVANEKDSYELR.Y	273	284	TRUE	2	2	3	0	3	0	0
67	gi|17137288|ref|NP_477210.1|	K.NTVIATGGYGR.A	248	258	TRUE	2	2	3	0	2	1	0
71	gi|17137536|ref|NP_477351.1|	R.NYTQNIDTLER.V	310	320	TRUE	2	2	3	2	1	0	0
77	gi|17647191|ref|NP_523388.1|	K.TQTDVASEDTPTSLPEAEK.L	1078	1096	TRUE	2	2	3	1	2	0	0
77	gi|17647191|ref|NP_523388.1|	K.AQSDSTAVAASR.S	2256	2267	TRUE	2	2	3	1	1	1	0
82	gi|17647885|ref|NP_523774.1|	K.LPSEKEPQTPLYK.M	17	29	TRUE	2	2	3	3	0	0	0
88	gi|17738077|ref|NP_524421.1|	K.DIEKPHVGDSASVHR.I	7	21	TRUE	2	3	3	0	3	0	0
93	gi|17864318|ref|NP_524726.1|	R.AMVGIVAGGGR.I	164	174	TRUE	2	2	3	3	0	0	0
101	gi|18857955|ref|NP_572242.1|	R.ASMADTASNASGVYAK.N	640	655	TRUE	2	2	3	1	1	1	0
106	gi|19921528|ref|NP_609948.1|	K.DPNAAEPYEPAAK.S	58	70	TRUE	2	2	3	0	2	1	0
116	gi|20129613|ref|NP_609935.1|	K.VPPASQEINEAR.A	54	65	TRUE	2	2	3	0	3	0	0
116	gi|20129613|ref|NP_609935.1|	R.YGQENTRDNQQSGNAWSR.L	540	557	TRUE	2	3	3	0	3	0	0
117	gi|20129705|ref|NP_610144.1|	K.HGVIPLSTYMR.V	22	32	TRUE	2	2	3	3	0	0	0
120	gi|21357047|ref|NP_651508.1|	K.TVINDDLTPQPR.S	496	507	TRUE	2	2	3	2	1	0	0
121	gi|21357053|ref|NP_649560.1|	R.RVVVPIAMR.V	119	127	TRUE	2	2	3	3	0	0	0
122	gi|21357161|ref|NP_651876.1|	K.TGEADIFAAKKER.F	198	210	TRUE	2	2	3	0	3	0	0
124	gi|21357739|ref|NP_651601.1|	K.LGVMEDPSNR.S	492	501	TRUE	2	2	3	0	2	1	0
125	gi|21357853|ref|NP_649070.1|	K.DKGKYTEETAAQPM&ETA.-	133	149	TRUE	2	3	3	0	3	0	0
125	gi|21357853|ref|NP_649070.1|	K.YTEETAAQPM&ETA.-	137	149	TRUE	2	2	3	1	2	0	0
130	gi|21358555|ref|NP_650645.1|	K.VVAVETEAPVVTK.Q	229	241	TRUE	2	2	3	2	1	0	0
139	gi|221513692|ref|NP_651954.3|	R.IGQPIMSVR.S	131	139	TRUE	2	2	3	3	0	0	0
144	gi|24583248|ref|NP_523531.1|	K.YQNEYIKAEQR.E	60	70	TRUE	2	3	3	0	3	0	0
145	gi|24583962|ref|NP_609589.1|	K.STAEDDVKDQQAIAR.E	899	913	TRUE	2	2	3	2	1	0	0
151	gi|24641191|ref|NP_511115.2|	K.LVQDVANNTNEEAGDGTTTATVLAR.A	93	117	TRUE	2	3	3	0	1	0	2
156	gi|24642649|ref|NP_573163.1|	R.SFVQLAVKQNQR.L	18	29	TRUE	2	2	3	3	0	0	0
159	gi|24645119|ref|NP_731264.1|	K.TGAAPDVDINNIK.L	248	260	TRUE	2	2	3	1	0	0	2
167	gi|24647510|ref|NP_650572.2|	R.KVQLENIQAGK.A	22	32	TRUE	2	2	3	0	3	0	0
167	gi|24647510|ref|NP_650572.2|	K.RGGNEPTNPAAMAQGQE.-	528	544	TRUE	2	2	3	1	2	0	0
173	gi|24649634|ref|NP_651246.2|	R.AKDENEMLNQVR.A	327	338	TRUE	2	2	3	0	2	1	0
178	gi|24651181|ref|NP_651740.1|	R.IADVVYNASNNELVR.T	78	92	TRUE	2	2	3	2	0	1	0
183	gi|24655737|ref|NP_523795.2|	K.LAVNM&VPFPR.L	253	262	FALSE	2	2	3	2	1	0	0	gi|22024031|ref|NP_523842.2|, gi|24655737|ref|NP_523795.2|
183	gi|24655737|ref|NP_523795.2|	K.EVDEQM&LNIQNK.N	325	336	TRUE	2	2	3	1	0	2	0
185	gi|24657454|ref|NP_647887.1|	R.GGQEYSNDDDPPMSR.L	15	29	TRUE	2	2	3	0	3	0	0
193	gi|24665395|ref|NP_648905.1|	K.TVVNQLNAVSTEER.A	150	163	TRUE	2	2	3	1	1	1	0
215	gi|28574259|ref|NP_609930.4|	R.KQTLQPTDLYK.T	34	44	TRUE	2	2	3	2	0	1	0
215	gi|28574259|ref|NP_609930.4|	R.VAVSSAIYR.K	167	175	TRUE	2	2	3	0	2	1	0
223	gi|45549019|ref|NP_476610.2|	K.TAKEDQGTEILGR.S	447	459	TRUE	2	3	3	0	3	0	0
223	gi|45549019|ref|NP_476610.2|	R.ELAQQLNER.A	486	494	TRUE	2	2	3	0	3	0	0
223	gi|45549019|ref|NP_476610.2|	R.SSNVKEHGEVGAPSANLNNAFR.L	608	629	TRUE	2	3	3	3	0	0	0
224	gi|45549251|ref|NP_524679.3|	R.GGGGGGGGGGGGGGSSGVGADGTGLGTPGTR.T	963	993	TRUE	2	3	3	1	1	1	0
225	gi|45550087|ref|NP_608534.2|	K.TVTSSSTSNGDLPAPK.D	190	205	TRUE	2	2	3	0	3	0	0
226	gi|45550607|ref|NP_648585.3|	R.GGNGGSGGGGGNGGGNNPAWNMHR.G	335	358	TRUE	2	3	3	0	3	0	0
236	CONT_092_family	R.LAADDFRLK.Y	229	237	TRUE	2	2	3	1	0	0	2
236	CONT_092_family	R.RVLDELTLTK.A	257	266	TRUE	2	2	3	0	0	0	3
236	CONT_092_family	K.SSSSGSVGESSSK.G	577	589	TRUE	2	2	3	0	0	1	2
239	CONT_088_family	K.SISISVARGGGR.G	75	86	TRUE	2	2	3	0	0	0	3
239	CONT_088_family	K.DVDGAYM&TK.V	290	298	FALSE	2	2	3	0	0	0	3	CONT_088&CONT_102&CONT_120&CONT_143&CONT_131&CONT_133&CONT_132&CONT_083&CONT_160&CONT_073&CONT_085, CONT_089
239	CONT_088_family	R.GSYGSGGSSYGSGGGSYGSGGGGGGHGSYGSGSSSGGYR.G	550	588	TRUE	2	3	3	2	0	0	1
239	CONT_088_family	R.GSGGGSSGGSIGGRGSSSGGVK.S	603	624	TRUE	2	2	3	0	0	0	3
239	CONT_088_family	R.GSGGGSSGGSIGGRGSSSGGVK.S	603	624	TRUE	2	3	3	1	0	0	2
241	CONT_049_family	R.ISISTSGGSFR.N	73	83	TRUE	2	2	3	2	0	0	1
242	CONT_068_family	R.GGGGSFGYSYGGGSGGGFSASSLGGGFGGGSR.G	64	95	TRUE	2	3	3	0	0	2	1
242	CONT_068_family	R.MTLDDFR.I	234	240	TRUE	2	2	3	1	0	0	2
242	CONT_068_family	R.HGVQELEIELQSQLSK.K	375	390	TRUE	2	2	3	0	0	0	3
242	CONT_068_family	R.HGVQELEIELQSQLSKK.A	375	391	TRUE	2	3	3	0	0	2	1
242	CONT_068_family	R.GSRGGSGGSYGGGGSGGGYGGGSGSR.G	488	513	TRUE	2	3	3	3	0	0	0
243	gi|17136342|ref|NP_476641.1|_family	R.VEPNTYIGVGNSTNKK.D	39	54	TRUE	2	2	3	2	0	1	0
243	gi|17136342|ref|NP_476641.1|_family	K.QTNNIRDDYKYTPVGPEHAR.S	179	198	TRUE	2	3	3	3	0	0	0
243	gi|17136342|ref|NP_476641.1|_family	K.SASKSCALSLVR.Q	226	237	TRUE	2	2	3	3	0	0	0
243	gi|17136342|ref|NP_476641.1|_family	K.SCALSLVR.Q	230	237	TRUE	2	2	3	1	1	1	0
243	gi|17136342|ref|NP_476641.1|_family	K.GLDLPVVNPR.N	281	290	TRUE	2	2	3	2	0	1	0
243	gi|17136342|ref|NP_476641.1|_family	R.ISAISVAER.V	444	452	TRUE	2	2	3	0	2	1	0
243	gi|17136342|ref|NP_476641.1|_family	K.VFEPVPEGVTK.I	702	712	TRUE	2	2	3	3	0	0	0
243	gi|17136342|ref|NP_476641.1|_family	R.TPLHEMALTIK.L	800	810	TRUE	2	3	3	3	0	0	0
243	gi|17136342|ref|NP_476641.1|_family	R.KIDLAANNIVR.V	1081	1091	TRUE	2	2	3	3	0	0	0
244	gi|17530805|ref|NP_511052.1|_family	R.MQKEITALAPSTM&K.I	314	327	TRUE	2	2	3	3	0	0	0
245	gi|17137572|ref|NP_477375.1|_family	R.TIEKFEKEAQEM&GK.G	38	51	TRUE	2	3	3	1	0	1	1
250	gi|24645595|ref|NP_731443.1|_family	R.EMSSVERADSNSSYEGSSR.R	527	545	TRUE	2	3	3	0	3	0	0
251	gi|28571934|ref|NP_733405.2|_family	R.GKVGVFPDNFVK.M	299	310	TRUE	2	2	3	3	0	0	0
252	gi|22024201|ref|NP_611354.2|_family	K.MDVDEEDSAAPK.T	219	230	TRUE	2	2	3	0	3	0	0
252	gi|22024201|ref|NP_611354.2|_family	K.TAEETEPAAKPEDQPPER.R	231	248	TRUE	2	3	3	0	2	1	0
255	gi|24644479|ref|NP_524243.2|_family	R.FGGGGGGGDYHGIR.N	179	192	TRUE	2	3	3	0	3	0	0
257	gi|24649488|ref|NP_524473.2|_family	R.TSSNTPANAGSGGNSVSAISASGGGK.R	621	646	TRUE	2	3	3	0	1	2	0
257	gi|24649488|ref|NP_524473.2|_family	R.TSSNTPANAGSGGNSVSAISASGGGKR.K	621	647	TRUE	2	3	3	2	0	1	0
263	gi|62862344|ref|NP_001015319.1|_family	R.RIRIELSNENDQQSR.Q	149	163	TRUE	2	3	3	1	0	2	0
263	gi|62862344|ref|NP_001015319.1|_family	R.KSLPDRDDVNTPGSWR.T	211	226	TRUE	2	2	3	3	0	0	0
7	CONT_050	R.DAEEWFHAK.S	291	299	TRUE	2	2	2	1	0	0	1
7	CONT_050	K.TRLEQEIATYR.S	396	406	FALSE	2	2	2	0	0	0	2	CONT_050, CONT_060, CONT_069, CONT_075, CONT_082, CONT_094, CONT_101, CONT_122, CONT_128, CONT_156, CONT_168
9	CONT_064	R.HGGGGGGFGGGGFGSR.S	46	61	TRUE	2	2	2	0	0	1	1
9	CONT_064	K.VDPEIQNVK.A	173	181	TRUE	2	2	2	0	0	1	1
9	CONT_064	R.M&SGDLSSNVTVSVTSSTISSNVASK.A	497	521	TRUE	2	3	2	0	0	0	2
9	CONT_064	K.AAFGGSGGRGSSSGGGYSSGSSSYGSGGR.Q	522	550	TRUE	2	2	2	0	0	1	1
16	CONT_079	K.WTLLQEQGTK.T	200	209	FALSE	2	2	2	1	0	0	1	CONT_049, CONT_079, CONT_083, CONT_084, CONT_129, CONT_131, CONT_132, CONT_133, CONT_137
16	CONT_079	R.TTAENEFVM&LK.K	266	276	TRUE	2	2	2	1	0	0	1
16	CONT_079	R.TTAENEFVMLKK.D	266	277	TRUE	2	2	2	1	0	0	1
16	CONT_079	K.AQYEEIANR.S	344	352	FALSE	2	2	2	0	0	1	1	CONT_049, CONT_079, CONT_084
16	CONT_079	R.EYQELMNTK.L	452	460	FALSE	2	2	2	0	0	1	1	CONT_049, CONT_079, CONT_084
23	CONT_089	K.NM&QDMVEDYR.N	107	116	FALSE	2	2	2	0	0	2	0	CONT_088, CONT_089, CONT_143
23	CONT_089	K.AEAESLYQSKYEELQITAGR.H	216	235	FALSE	2	3	2	0	0	1	1	CONT_088, CONT_089, CONT_143
23	CONT_089	K.QISNLQQSISDAEQR.G	267	281	FALSE	2	3	2	0	0	0	2	CONT_088, CONT_089, CONT_143
23	CONT_089	R.GGSGGGGGGSSGGR.G	438	451	FALSE	2	2	2	0	0	1	1	CONT_088, CONT_089, CONT_143
43	gi|116007382|ref|NP_001036387.1|	K.GAVDGGLNIPHSVK.R	165	178	TRUE	2	2	2	2	0	0	0
43	gi|116007382|ref|NP_001036387.1|	R.AHIFGQHVADYMR.S	197	209	TRUE	2	2	2	2	0	0	0
44	gi|161076325|ref|NP_524640.3|	K.AQSSVGSSNVNTGPLYR.G	1259	1275	TRUE	2	2	2	1	1	0	0
44	gi|161076325|ref|NP_524640.3|	R.GSEQQTSATFSQTTR.S	1276	1290	TRUE	2	2	2	0	1	1	0
45	gi|161076518|ref|NP_001097262.1|	R.TINSSTDSPASCQSPGPGSCNTLPPPASSSSEKNLR.S	92	127	TRUE	2	3	2	0	0	1	1
46	gi|161078016|ref|NP_730830.2|	R.KGVPSTQDDM&DKVLK.S	420	434	TRUE	2	3	2	0	2	0	0
48	gi|161078635|ref|NP_001097923.1|	K.KVTGTDIPSAQYGGR.H	43	57	TRUE	2	2	2	1	0	1	0
48	gi|161078635|ref|NP_001097923.1|	K.VTGTDIPSAQYGGR.H	44	57	TRUE	2	2	2	1	0	1	0
49	gi|17136240|ref|NP_476590.1|	K.TGAEGTVLDEAK.N	248	259	TRUE	2	2	2	0	0	2	0
53	gi|17136354|ref|NP_476651.1|	R.TKEELSELQAIHEK.V	275	288	TRUE	2	3	2	2	0	0	0
55	gi|17136504|ref|NP_476739.1|	R.DLASVQALQR.K	289	298	TRUE	2	2	2	1	1	0	0
55	gi|17136504|ref|NP_476739.1|	R.EDSFKLTTESGQK.L	417	429	TRUE	2	2	2	0	2	0	0
55	gi|17136504|ref|NP_476739.1|	R.YAALAAPMGER.K	769	779	TRUE	2	2	2	2	0	0	0
55	gi|17136504|ref|NP_476739.1|	R.LMQSHPDTAEQTYAK.Q	1247	1261	TRUE	2	3	2	0	2	0	0
59	gi|17136632|ref|NP_476813.1|	K.YQLDDDASVR.A	224	233	TRUE	2	2	2	1	0	0	1
61	gi|17136678|ref|NP_476841.1|	K.TAVSAENSEEVEPQK.A	57	71	TRUE	2	2	2	0	2	0	0
61	gi|17136678|ref|NP_476841.1|	R.AKKEPTPAPDEVTSSPPK.G	128	145	TRUE	2	3	2	0	2	0	0
62	gi|17136734|ref|NP_476874.1|	K.EDSKEWVPVTK.L	38	48	TRUE	2	2	2	0	2	0	0
62	gi|17136734|ref|NP_476874.1|	R.GTGIVSAPVPK.K	184	194	TRUE	2	1	2	2	0	0	0
68	gi|17137488|ref|NP_477322.1|	R.DTSMSEMSQLK.A	497	507	TRUE	2	2	2	0	1	1	0
70	gi|17137506|ref|NP_477332.1|	R.NHVDITENIPK.Q	48	58	TRUE	2	2	2	2	0	0	0
70	gi|17137506|ref|NP_477332.1|	R.ASELGINDNPIHTR.S	361	374	TRUE	2	2	2	2	0	0	0
73	gi|17137608|ref|NP_477395.1|	K.ASALDSNYYAAPNK.G	909	922	TRUE	2	2	2	0	1	1	0
77	gi|17647191|ref|NP_523388.1|	K.NQSLATEIDNHEPR.I	1529	1542	TRUE	2	2	2	2	0	0	0
77	gi|17647191|ref|NP_523388.1|	R.GKDEISAQNLMK.K	1622	1633	TRUE	2	2	2	1	0	1	0
81	gi|17647581|ref|NP_523957.1|	K.IFVGNLTDKTR.A	88	98	TRUE	2	2	2	2	0	0	0
81	gi|17647581|ref|NP_523957.1|	R.VVDGQPLKVQVSTSR.V	143	157	TRUE	2	2	2	2	0	0	0
82	gi|17647885|ref|NP_523774.1|	K.GLLKEYEVVGR.K	5	15	TRUE	2	2	2	2	0	0	0
82	gi|17647885|ref|NP_523774.1|	R.KLPSEKEPQTPLYK.M	16	29	TRUE	2	2	2	2	0	0	0
84	gi|17648041|ref|NP_523478.1|	K.SYASGGEDGFVR.V	301	312	TRUE	2	2	2	1	0	1	0
85	gi|17737290|ref|NP_511073.1|	R.LITPVVLQR.K	180	188	TRUE	2	2	2	2	0	0	0
88	gi|17738077|ref|NP_524421.1|	R.IIDLHSPSEIVKK.I	90	102	TRUE	2	2	2	2	0	0	0
92	gi|17864162|ref|NP_524618.1|	R.IASDYLK.G	57	63	TRUE	2	2	2	0	0	0	2
93	gi|17864318|ref|NP_524726.1|	R.SLDFAER.S	31	37	TRUE	2	2	2	0	2	0	0
93	gi|17864318|ref|NP_524726.1|	R.TSGNYATVIAHNQDTKKTR.V	129	147	TRUE	2	3	2	0	2	0	0
98	gi|17975579|ref|NP_524884.1|	K.IGRIEDVTPIPSDSTR.R	126	141	TRUE	2	2	2	2	0	0	0
98	gi|17975579|ref|NP_524884.1|	K.IGRIEDVTPIPSDSTRR.K	126	142	TRUE	2	3	2	2	0	0	0
101	gi|18857955|ref|NP_572242.1|	K.NEAAASAGSSADAAAANIK.K	858	876	TRUE	2	2	2	0	1	1	0
108	gi|19921922|ref|NP_610503.1|	K.NLQTENVESSDD.-	113	124	TRUE	2	2	2	0	2	0	0
112	gi|19922710|ref|NP_611608.1|	K.AFNTSSVNSGNSFSR.T	145	159	TRUE	2	2	2	2	0	0	0
114	gi|19922746|ref|NP_611685.1|	K.RREPVQAVQVFGR.K	5	17	TRUE	2	3	2	2	0	0	0
114	gi|19922746|ref|NP_611685.1|	R.VSGGGHVAQIYAIR.Q	74	87	TRUE	2	2	2	2	0	0	0
118	gi|20130037|ref|NP_611095.1|	K.SINNLEQGSTIK.V	199	210	TRUE	2	2	2	0	1	1	0
119	gi|21356159|ref|NP_651969.1|	K.NLQYYDISAK.S	143	152	TRUE	2	2	2	2	0	0	0
123	gi|21357685|ref|NP_649378.1|	K.YATAEAPSSIR.M	65	75	TRUE	2	2	2	0	2	0	0
124	gi|21357739|ref|NP_651601.1|	K.LGVM&EDPSNR.S	492	501	TRUE	2	2	2	0	0	2	0
125	gi|21357853|ref|NP_649070.1|	K.DKGKYTEETAAQPM&ETA.-	133	149	TRUE	2	2	2	0	2	0	0
125	gi|21357853|ref|NP_649070.1|	K.GKYTEETAAQPMETA.-	135	149	TRUE	2	2	2	1	1	0	0
125	gi|21357853|ref|NP_649070.1|	K.YTEETAAQPMETA.-	137	149	TRUE	2	2	2	0	2	0	0
128	gi|21358245|ref|NP_648724.1|	R.AQPAPVAVPQAAPR.D	706	719	TRUE	2	2	2	1	1	0	0
129	gi|21358459|ref|NP_651782.1|	K.KAVIIYVPIPQQK.V	56	68	TRUE	2	2	2	2	0	0	0
130	gi|21358555|ref|NP_650645.1|	K.EKVVAVETEAPVVTK.Q	227	241	TRUE	2	2	2	2	0	0	0
132	gi|22024141|ref|NP_610939.2|	K.GIVLEKVGVEAK.Q	49	60	TRUE	2	2	2	2	0	0	0
135	gi|22026970|ref|NP_652034.2|	K.IVRNDDNELTYR.T	56	67	TRUE	2	3	2	0	1	1	0
136	gi|221330432|ref|NP_001137710.1|	R.ALQDGALSSSGSGGQPSK.S	551	568	TRUE	2	2	2	0	2	0	0
139	gi|221513692|ref|NP_651954.3|	R.VRIGQPIMSVR.S	129	139	TRUE	2	2	2	2	0	0	0
140	gi|24581012|ref|NP_722763.1|	R.APGGAAPFYNSEQK.S	1294	1307	TRUE	2	2	2	0	1	1	0
142	gi|24581334|ref|NP_608743.2|	R.VLIDDAMTENQK.S	110	121	TRUE	2	2	2	2	0	0	0
144	gi|24583248|ref|NP_523531.1|	R.AEKYQNEYIKAEQR.E	57	70	TRUE	2	3	2	0	2	0	0
144	gi|24583248|ref|NP_523531.1|	R.KVLQLFR.L	110	116	TRUE	2	2	2	2	0	0	0
144	gi|24583248|ref|NP_523531.1|	K.KANHYVNGGDFGNREDQINR.L	227	246	TRUE	2	3	2	2	0	0	0
145	gi|24583962|ref|NP_609589.1|	R.SGNHGNFGQNSGNFGDNNR.D	276	294	TRUE	2	3	2	0	2	0	0
145	gi|24583962|ref|NP_609589.1|	R.SGGGGGGGAGGGGGVGSGGSGWEAGQR.A	426	452	TRUE	2	2	2	1	1	0	0
146	gi|24585709|ref|NP_525105.2|	K.STLTDSLVSK.A	33	42	TRUE	2	2	2	0	0	1	1
152	gi|24641402|ref|NP_727563.1|	K.MKETAEAYLGK.K	153	163	FALSE	2	2	2	0	1	1	0	gi|17737967|ref|NP_524356.1|, gi|24641402|ref|NP_727563.1|
152	gi|24641402|ref|NP_727563.1|	K.MKETAEAYLGK.K	153	163	FALSE	2	3	2	0	1	1	0	gi|17737967|ref|NP_524356.1|, gi|24641402|ref|NP_727563.1|
159	gi|24645119|ref|NP_731264.1|	R.KIDSDLEGHPTPR.L	55	67	TRUE	2	3	2	0	2	0	0
160	gi|24645179|ref|NP_649835.1|	R.DNAEIRVDNVKEYQK.V	250	264	TRUE	2	3	2	1	0	1	0
166	gi|24647376|ref|NP_536744.2|	K.TVNTVTILGR.V	37	46	TRUE	2	2	2	1	0	0	1
173	gi|24649634|ref|NP_651246.2|	K.AATRVVLLTDDAANR.A	173	187	TRUE	2	2	2	2	0	0	0
173	gi|24649634|ref|NP_651246.2|	K.NVYADEVPSEER.A	315	326	TRUE	2	2	2	1	0	1	0
173	gi|24649634|ref|NP_651246.2|	R.LSLDSSNVQHEK.L	928	939	TRUE	2	2	2	0	2	0	0
174	gi|24649935|ref|NP_733083.1|	R.YGNKESNGEFGNELPQR.Q	139	155	TRUE	2	2	2	2	0	0	0
177	gi|24651001|ref|NP_652000.1|	K.SKDPFDALPK.G	272	281	TRUE	2	2	2	2	0	0	0
179	gi|24651794|ref|NP_524614.2|	K.VAPVEAVTISSNR.L	281	293	TRUE	2	2	2	0	2	0	0
180	gi|24652922|ref|NP_725114.1|	R.DVGLGFKTPR.E	36	45	TRUE	2	2	2	2	0	0	0
180	gi|24652922|ref|NP_725114.1|	R.EAIDGTYIDKK.C	46	56	TRUE	2	2	2	0	2	0	0
183	gi|24655737|ref|NP_523795.2|	R.AVLVDLEPGTM&DSVR.S	63	77	TRUE	2	2	2	2	0	0	0
183	gi|24655737|ref|NP_523795.2|	R.IM&NTYSVVPSPK.V	163	174	FALSE	2	2	2	2	0	0	0	gi|22024031|ref|NP_523842.2|, gi|24655737|ref|NP_523795.2|
183	gi|24655737|ref|NP_523795.2|	R.IMNTYSVVPSPK.V	163	174	FALSE	2	2	2	1	0	1	0	gi|22024031|ref|NP_523842.2|, gi|24655737|ref|NP_523795.2|
184	gi|24656161|ref|NP_647733.1|	K.AALANIQQQQAAAQAR.N	818	833	TRUE	2	2	2	1	1	0	0
184	gi|24656161|ref|NP_647733.1|	R.NNLQAAALAAQNAAK.M	834	848	TRUE	2	2	2	0	2	0	0
185	gi|24657454|ref|NP_647887.1|	R.SGGGRGGQEYSNDDDPPMSR.L	10	29	TRUE	2	3	2	0	2	0	0
190	gi|24662946|ref|NP_648514.1|	K.ANNVDFM&DAEALKK.L	79	92	TRUE	2	2	2	2	0	0	0
190	gi|24662946|ref|NP_648514.1|	K.SSMGPPQRLY.-	208	217	TRUE	2	2	2	2	0	0	0
193	gi|24665395|ref|NP_648905.1|	R.YSSDGGLIKEIGR.Q	372	384	TRUE	2	2	2	2	0	0	0
196	gi|24667974|ref|NP_649297.1|	K.LLQGNPVGQSK.I	205	215	TRUE	2	2	2	0	2	0	0
197	gi|24762396|ref|NP_523830.2|	K.MTEQNIIFKNTK.T	25	36	TRUE	2	2	2	2	0	0	0
197	gi|24762396|ref|NP_523830.2|	R.FM&GSVLSFDKESK.T	114	126	TRUE	2	2	2	2	0	0	0
197	gi|24762396|ref|NP_523830.2|	K.EISGPVYEVM&GK.V	305	316	TRUE	2	2	2	1	0	1	0
201	gi|24762816|ref|NP_523860.2|	R.VQVDEM&QAQLAK.R	1159	1170	TRUE	2	2	2	0	0	2	0
203	gi|281360460|ref|NP_722609.2|	R.DAVLVQENVTTR.G	136	147	TRUE	2	2	2	0	0	1	1
204	gi|281361491|ref|NP_731402.3|	K.TGDATM&DNVSLQEAAK.T	171	186	TRUE	2	2	2	1	0	1	0
204	gi|281361491|ref|NP_731402.3|	K.LAPSQGTQSM&APPSVK.K	496	511	TRUE	2	2	2	1	1	0	0
208	gi|281364339|ref|NP_608791.2|	R.IRQLMTANDSLER.Q	307	319	TRUE	2	2	2	2	0	0	0
214	gi|28573815|ref|NP_788356.1|	R.IVNHAVVNEDPNAR.I	352	365	TRUE	2	3	2	0	2	0	0
215	gi|28574259|ref|NP_609930.4|	R.GQLVAVIGPVGSGK.S	462	475	TRUE	2	2	2	2	0	0	0
216	gi|28574508|ref|NP_729824.2|	R.SSNNSSPQMQSSSPSPASSNHANDPADVK.L	307	335	TRUE	2	3	2	1	1	0	0
223	gi|45549019|ref|NP_476610.2|	K.DAYPGEFSEAWKK.S	141	153	TRUE	2	2	2	2	0	0	0
223	gi|45549019|ref|NP_476610.2|	R.YSEGVQSLNWQK.I	899	910	TRUE	2	2	2	2	0	0	0
225	gi|45550087|ref|NP_608534.2|	R.TGSGGGAESISIESTPGASK.R	322	341	TRUE	2	2	2	0	2	0	0
226	gi|45550607|ref|NP_648585.3|	R.DSGRQMDNNYSNNYNNNNNNQR.N	300	321	TRUE	2	3	2	0	2	0	0
226	gi|45550607|ref|NP_648585.3|	R.GGNGM&PNITNGNTAAALK.A	592	609	TRUE	2	2	2	0	2	0	0
227	gi|45550712|ref|NP_649797.2|	K.STNVLVTEGASNK.M	374	386	TRUE	2	2	2	0	2	0	0
230	gi|45551915|ref|NP_732260.2|	R.DQILYGAM&QR.Y	56	65	TRUE	2	2	2	0	1	1	0
230	gi|45551915|ref|NP_732260.2|	K.HSPETIILEGNLSQR.I	178	192	TRUE	2	2	2	1	0	1	0
236	CONT_092_family	R.LKYENEVALR.Q	236	245	TRUE	2	3	2	0	0	0	2
236	CONT_092_family	K.DAEAWFNEKSK.E	335	345	TRUE	2	2	2	0	0	0	2
236	CONT_092_family	K.QSLEASLAETEGR.Y	387	399	TRUE	2	2	2	0	0	0	2
236	CONT_092_family	R.VLDELTLAR.T	215	223	FALSE	2	2	2	2	0	0	0	CONT_092&CONT_046&CONT_047&CONT_045&CONT_101&CONT_060, CONT_074, CONT_075, CONT_082, CONT_094, CONT_122, CONT_156, CONT_168
236	CONT_092_family	K.TRLEQEIATYR.S	397	407	FALSE	2	2	2	0	0	0	2	CONT_092&CONT_046&CONT_047&CONT_045&CONT_101&CONT_060, CONT_050, CONT_069, CONT_075, CONT_082, CONT_094, CONT_122, CONT_128, CONT_156, CONT_168
237	CONT_156_family	R.ISSVLAGGSCR.A	31	41	FALSE	2	2	2	0	0	0	2	CONT_156&CONT_075&CONT_168&CONT_122&CONT_074&CONT_128&CONT_069, CONT_082
237	CONT_156_family	R.VLDELTLAR.T	226	234	FALSE	2	2	2	2	0	0	0	CONT_156&CONT_075&CONT_168&CONT_122&CONT_074&CONT_128&CONT_069, CONT_082, CONT_094, CONT_101
237	CONT_156_family	R.GQTGGDVNVEMDAAPGVDLSR.I	264	284	TRUE	2	2	2	0	0	0	2
237	CONT_156_family	K.TRLEQEIATYR.R	408	418	FALSE	2	2	2	0	0	0	2	CONT_156&CONT_075&CONT_168&CONT_122&CONT_074&CONT_128&CONT_069, CONT_050, CONT_060, CONT_082, CONT_094, CONT_101
238	CONT_082_family	R.ISSVLAGGSCR.A	31	41	FALSE	2	2	2	0	0	0	2	CONT_082&CONT_094, CONT_156
238	CONT_082_family	R.TKYETELNLR.M	202	211	TRUE	2	2	2	2	0	0	0
238	CONT_082_family	R.VLDELTLAR.A	224	232	FALSE	2	2	2	2	0	0	0	CONT_082&CONT_094, CONT_074, CONT_075, CONT_101, CONT_122, CONT_156, CONT_168
238	CONT_082_family	R.GQVGGDVNVEM&DAAPGVDLSR.I	262	282	TRUE	2	2	2	0	0	0	2
238	CONT_082_family	R.ILNEMRDQYEK.M	283	293	TRUE	2	2	2	1	0	0	1
238	CONT_082_family	K.TRLEQEIATYR.R	406	416	FALSE	2	2	2	0	0	0	2	CONT_082&CONT_094, CONT_050, CONT_060, CONT_069, CONT_075, CONT_101, CONT_122, CONT_128, CONT_156, CONT_168
239	CONT_088_family	K.NM&QDMVEDYR.N	258	267	FALSE	2	2	2	0	0	2	0	CONT_088&CONT_102&CONT_120&CONT_143&CONT_131&CONT_133&CONT_132&CONT_083&CONT_160&CONT_073&CONT_085, CONT_089
239	CONT_088_family	K.AEAESLYQSKYEELQITAGR.H	367	386	FALSE	2	3	2	0	0	1	1	CONT_088&CONT_102&CONT_120&CONT_143&CONT_131&CONT_133&CONT_132&CONT_083&CONT_160&CONT_073&CONT_085, CONT_089
239	CONT_088_family	K.QISNLQQSISDAEQR.G	418	432	FALSE	2	3	2	0	0	0	2	CONT_088&CONT_102&CONT_120&CONT_143&CONT_131&CONT_133&CONT_132&CONT_083&CONT_160&CONT_073&CONT_085, CONT_089
239	CONT_088_family	R.LLRDYQELM&NTK.L	461	472	TRUE	2	2	2	1	0	0	1
239	CONT_088_family	R.GGSGGGGGGSSGGR.G	589	602	FALSE	2	2	2	0	0	1	1	CONT_088&CONT_102&CONT_120&CONT_143&CONT_131&CONT_133&CONT_132&CONT_083&CONT_160&CONT_073&CONT_085, CONT_089
239	CONT_088_family	R.GGSGGGGGGSSGGRGSGGGSSGGSIGGR.G	589	616	TRUE	2	3	2	1	0	0	1
239	CONT_088_family	K.WTLLQEQGTK.T	195	204	FALSE	2	2	2	1	0	0	1	CONT_088&CONT_102&CONT_120&CONT_143&CONT_131&CONT_133&CONT_132&CONT_083&CONT_160&CONT_073&CONT_085, CONT_049, CONT_079, CONT_084, CONT_129, CONT_137
239	CONT_088_family	R.AEAESWYQTK.Y	350	359	FALSE	2	2	2	0	0	2	0	CONT_088&CONT_102&CONT_120&CONT_143&CONT_131&CONT_133&CONT_132&CONT_083&CONT_160&CONT_073&CONT_085, CONT_080, CONT_129, CONT_137
240	CONT_129_family	K.WTLLQEQGTK.T	195	204	FALSE	2	2	2	1	0	0	1	CONT_129&CONT_070&CONT_137&CONT_080&CONT_142, CONT_049, CONT_079, CONT_083, CONT_084, CONT_131, CONT_132, CONT_133
240	CONT_129_family	R.AEAESWYQTK.Y	350	359	FALSE	2	2	2	0	0	2	0	CONT_129&CONT_070&CONT_137&CONT_080&CONT_142, CONT_083, CONT_131, CONT_132, CONT_133
241	CONT_049_family	K.WTLLQEQGTK.T	199	208	FALSE	2	2	2	1	0	0	1	CONT_049&CONT_084, CONT_079, CONT_083, CONT_129, CONT_131, CONT_132, CONT_133, CONT_137
241	CONT_049_family	K.AQYEEIANR.S	343	351	FALSE	2	2	2	0	0	1	1	CONT_049&CONT_084, CONT_079
241	CONT_049_family	R.EYQELMNTK.L	451	459	FALSE	2	2	2	0	0	1	1	CONT_049&CONT_084, CONT_079
242	CONT_068_family	K.VQALEEANNDLENK.I	171	184	TRUE	2	3	2	0	0	0	2
242	CONT_068_family	R.QVLDNLTMEK.S	262	271	TRUE	2	2	2	1	0	0	1
243	gi|17136342|ref|NP_476641.1|_family	R.TGLEGAGMAGGSGQQKR.V	92	108	TRUE	2	2	2	1	0	1	0
243	gi|17136342|ref|NP_476641.1|_family	R.VFDGQSGPQDLGEAYRPLNHDGGDGGNR.Y	109	136	TRUE	2	3	2	2	0	0	0
243	gi|17136342|ref|NP_476641.1|_family	R.YSVIDRIQEQR.D	137	147	TRUE	2	2	2	2	0	0	0
243	gi|17136342|ref|NP_476641.1|_family	R.DDYKYTPVGPEHAR.S	185	198	TRUE	2	3	2	0	1	1	0
243	gi|17136342|ref|NP_476641.1|_family	R.CEQLGDTVGYSVR.F	458	470	TRUE	2	2	2	0	1	1	0
243	gi|17136342|ref|NP_476641.1|_family	R.DEQRKVFEPVPEGVTK.I	697	712	TRUE	2	3	2	2	0	0	0
243	gi|17136342|ref|NP_476641.1|_family	R.TPLHEM&ALTIK.L	800	810	TRUE	2	2	2	1	0	1	0
243	gi|17136342|ref|NP_476641.1|_family	K.ALEPPPVDAVIEAEVLLR.E	824	841	TRUE	2	3	2	0	0	2	0
243	gi|17136342|ref|NP_476641.1|_family	R.KVLTTESK.A	1020	1027	TRUE	2	2	2	1	1	0	0
243	gi|17136342|ref|NP_476641.1|_family	K.IDLAANNIVR.V	1082	1091	TRUE	2	2	2	2	0	0	0
243	gi|17136342|ref|NP_476641.1|_family	R.LEEPYAQLVK.V	1132	1141	TRUE	2	2	2	2	0	0	0
243	gi|17136342|ref|NP_476641.1|_family	R.ESGILPHQSR.Q	1159	1168	TRUE	2	2	2	0	1	1	0
243	gi|17136342|ref|NP_476641.1|_family	R.FTNSSFGR.R	1187	1194	TRUE	2	2	2	1	1	0	0
243	gi|17136342|ref|NP_476641.1|_family	R.GGFGDSFESNRGSGGGFR.N	1265	1282	TRUE	2	2	2	2	0	0	0
244	gi|17530805|ref|NP_511052.1|_family	R.MQKEITALAPSTMK.I	314	327	TRUE	2	2	2	1	0	0	1
244	gi|17530805|ref|NP_511052.1|_family	K.EITALAPSTMK.I	317	327	TRUE	2	2	2	2	0	0	0
245	gi|17137572|ref|NP_477375.1|_family	R.DM&RQTVAVGVIK.A	428	439	TRUE	2	2	2	1	0	1	0
245	gi|17137572|ref|NP_477375.1|_family	R.DMRQTVAVGVIK.A	428	439	TRUE	2	2	2	1	0	0	1
246	gi|17530887|ref|NP_511111.1|_family	R.AM&MLSTNPPPITK.K	452	464	TRUE	2	2	2	1	1	0	0
247	gi|17737967|ref|NP_524356.1|_family	K.MKETAEAYLGK.T	127	137	FALSE	2	2	2	0	1	1	0	gi|17737967|ref|NP_524356.1|&gi|17738165|ref|NP_524474.1|, gi|24641402|ref|NP_727563.1|
247	gi|17737967|ref|NP_524356.1|_family	K.MKETAEAYLGK.T	127	137	FALSE	2	3	2	0	1	1	0	gi|17737967|ref|NP_524356.1|&gi|17738165|ref|NP_524474.1|, gi|24641402|ref|NP_727563.1|
247	gi|17737967|ref|NP_524356.1|_family	K.STAGDTHLGGEDFDNR.L	221	236	TRUE	2	3	2	1	0	1	0
250	gi|24645595|ref|NP_731443.1|_family	R.AIQESSM&GSTQSFPVTR.R	382	398	TRUE	2	2	2	1	1	0	0
250	gi|24645595|ref|NP_731443.1|_family	R.AIQESSMGSTQSFPVTR.R	382	398	TRUE	2	2	2	1	1	0	0
250	gi|24645595|ref|NP_731443.1|_family	R.SNNHTDQPSGQQQLAENVK.K	654	672	TRUE	2	3	2	0	2	0	0
251	gi|28571934|ref|NP_733405.2|_family	K.RPPTIGATVTTSALTSK.A	160	176	TRUE	2	2	2	2	0	0	0
251	gi|28571934|ref|NP_733405.2|_family	K.M&LAPSEVAPINEPPSATQITQNQR.K	311	334	TRUE	2	3	2	0	1	1	0
252	gi|22024201|ref|NP_611354.2|_family	R.AYVEGGAGDGENAPVTPSRR.Q	38	57	TRUE	2	3	2	1	0	1	0
252	gi|22024201|ref|NP_611354.2|_family	R.GYAGGSGGGGGGGGGGGGGGGQQNWM&QNNRR.S	1004	1034	TRUE	2	3	2	0	2	0	0
252	gi|22024201|ref|NP_611354.2|_family	K.YGNNTAVGGGYDQYK.Q	1112	1126	TRUE	2	2	2	2	0	0	0
252	gi|22024201|ref|NP_611354.2|_family	K.YGNNTAVGGGYDQYKQQGGAPGGGK.A	1112	1136	TRUE	2	3	2	2	0	0	0
253	gi|24762736|ref|NP_726482.1|_family	K.GTGAIEAMTAAK.F	27	38	TRUE	2	2	2	0	0	2	0
253	gi|24762736|ref|NP_726482.1|_family	R.VLETEIAQKEADVR.I	440	453	TRUE	2	2	2	2	0	0	0
253	gi|24762736|ref|NP_726482.1|_family	R.SM&VTQLLETQR.Q	562	572	TRUE	2	2	2	2	0	0	0
254	gi|24642482|ref|NP_523367.2|_family	R.NAGNNQGGGFSGGPQNQQR.D	212	230	TRUE	2	2	2	0	2	0	0
254	gi|24642482|ref|NP_523367.2|_family	R.GGEDFFITQR.L	267	276	TRUE	2	2	2	2	0	0	0
255	gi|24644479|ref|NP_524243.2|_family	K.NFYQEHPNVANR.S	245	256	TRUE	2	2	2	1	0	1	0
255	gi|24644479|ref|NP_524243.2|_family	R.YREEQEITVR.G	264	273	TRUE	2	2	2	0	2	0	0
255	gi|24644479|ref|NP_524243.2|_family	R.SGKSNILVATDVAAR.G	578	592	TRUE	2	2	2	2	0	0	0
255	gi|24644479|ref|NP_524243.2|_family	K.SNILVATDVAAR.G	581	592	TRUE	2	2	2	2	0	0	0
255	gi|24644479|ref|NP_524243.2|_family	R.GFGGGGGGGGEGR.H	702	714	TRUE	2	2	2	2	0	0	0
256	gi|24645384|ref|NP_649899.1|_family	R.FTDADGNGNGAGSQGGGVAARDR.S	28	50	TRUE	2	3	2	0	2	0	0
256	gi|24645384|ref|NP_649899.1|_family	K.VQSVDLSLDKEGNSR.G	258	272	TRUE	2	2	2	2	0	0	0
259	gi|24661707|ref|NP_524004.2|_family	R.ELLTLDEKDEK.R	60	70	TRUE	2	2	2	0	0	2	0
263	gi|62862344|ref|NP_001015319.1|_family	R.ANRIFDDNSIPHK.A	65	77	TRUE	2	2	2	1	0	1	0
263	gi|62862344|ref|NP_001015319.1|_family	R.ANRIFDDNSIPHK.A	65	77	TRUE	2	3	2	1	0	1	0
263	gi|62862344|ref|NP_001015319.1|_family	K.QGGTSSLNVFGSAK.P	306	319	TRUE	2	2	2	2	0	0	0
263	gi|62862344|ref|NP_001015319.1|_family	R.GQFNRPELLR.E	405	414	TRUE	2	2	2	2	0	0	0
263	gi|62862344|ref|NP_001015319.1|_family	K.KTSQNDLVLQSSNKYSGLDNEGSE.-	436	459	TRUE	2	3	2	1	0	1	0
2	CONT_010	K.IITHPNFNGNTLDNDIMLIK.L	78	97	TRUE	2	3	1	0	0	0	1
2	CONT_010	K.IITHPNFNGNTLDNDIM&LIKLSSPATLNSR.V	78	107	TRUE	2	3	1	0	0	1	0
2	CONT_010	K.SSGSSYPSLLQCLK.A	134	147	TRUE	2	2	1	0	1	0	0
7	CONT_050	K.NHEEEMK.E	242	248	FALSE	2	2	1	0	0	0	1	CONT_045, CONT_047, CONT_050, CONT_092, CONT_101
7	CONT_050	K.EVSTNTAMIQTSK.T	306	318	TRUE	2	2	1	0	0	1	0
9	CONT_064	R.GGGGGGFRGFSSGSAVVSGGSR.R	13	34	TRUE	2	2	1	0	0	1	0
9	CONT_064	R.GGGGGGFRGFSSGSAVVSGGSR.R	13	34	TRUE	2	3	1	0	0	0	1
9	CONT_064	R.GFSSGSAVVSGGSRR.S	21	35	TRUE	2	2	1	0	0	1	0
9	CONT_064	K.FASFIDK.V	195	201	FALSE	2	2	1	0	0	0	1	CONT_048, CONT_049, CONT_064, CONT_070, CONT_073, CONT_079, CONT_083, CONT_084, CONT_085, CONT_088, CONT_089, CONT_102, CONT_120, CONT_129, CONT_131, CONT_132, CONT_133, CONT_142, CONT_143
9	CONT_064	K.FASFIDKVR.F	195	203	FALSE	2	2	1	1	0	0	0	CONT_048, CONT_049, CONT_064, CONT_070, CONT_073, CONT_079, CONT_083, CONT_084, CONT_088, CONT_089, CONT_120, CONT_129, CONT_131, CONT_132, CONT_133, CONT_142, CONT_143
9	CONT_064	K.VDLLNQEIEFLK.V	309	320	TRUE	2	2	1	0	0	0	1
9	CONT_064	R.NLDLDSIIAEVK.A	348	359	FALSE	2	2	1	0	0	0	1	CONT_049, CONT_064, CONT_079, CONT_080, CONT_083, CONT_084, CONT_129, CONT_131, CONT_132, CONT_133, CONT_137
9	CONT_064	K.YEELQVTVGR.H	381	390	TRUE	2	2	1	0	0	0	1
9	CONT_064	R.DYQELM&NVK.L	468	476	FALSE	2	2	1	0	0	1	0	CONT_064, CONT_070, CONT_142
9	CONT_064	R.MSGDLSSNVTVSVTSSTISSNVASK.A	497	521	TRUE	2	3	1	0	0	0	1
9	CONT_064	R.QSGSRGGSGGGGSISGGGYGSGGGSGGR.Y	551	578	TRUE	2	2	1	0	0	1	0
9	CONT_064	R.GGSGGGGSISGGGYGSGGGSGGR.Y	556	578	TRUE	2	3	1	1	0	0	0
16	CONT_079	R.SLYNLGGSK.R	64	72	FALSE	2	2	1	0	0	1	0	CONT_049, CONT_079
16	CONT_079	K.FASFIDK.V	179	185	FALSE	2	2	1	0	0	0	1	CONT_048, CONT_049, CONT_064, CONT_070, CONT_073, CONT_079, CONT_083, CONT_084, CONT_085, CONT_088, CONT_089, CONT_102, CONT_120, CONT_129, CONT_131, CONT_132, CONT_133, CONT_142, CONT_143
16	CONT_079	K.FASFIDKVR.F	179	187	FALSE	2	2	1	1	0	0	0	CONT_048, CONT_049, CONT_064, CONT_070, CONT_073, CONT_079, CONT_083, CONT_084, CONT_088, CONT_089, CONT_120, CONT_129, CONT_131, CONT_132, CONT_133, CONT_142, CONT_143
16	CONT_079	R.RQLDSIVGER.G	228	237	FALSE	2	2	1	0	0	1	0	CONT_049, CONT_079, CONT_080, CONT_083, CONT_084, CONT_129, CONT_131, CONT_137
16	CONT_079	R.NLDLDSIIAEVK.A	332	343	FALSE	2	2	1	0	0	0	1	CONT_049, CONT_064, CONT_079, CONT_080, CONT_083, CONT_084, CONT_129, CONT_131, CONT_132, CONT_133, CONT_137
16	CONT_079	R.SRTEAESWYQTK.Y	353	364	FALSE	2	2	1	0	0	1	0	CONT_049, CONT_079, CONT_084
16	CONT_079	K.LAELEEALQK.A	432	441	FALSE	2	2	1	0	0	0	1	CONT_049, CONT_079, CONT_084
23	CONT_089	K.SLNNQFASFIDK.V	35	46	FALSE	2	2	1	0	0	0	1	CONT_088, CONT_089, CONT_143
23	CONT_089	Q.FASFIDK.V	40	46	FALSE	1	2	1	0	0	0	1	CONT_048, CONT_049, CONT_064, CONT_070, CONT_073, CONT_079, CONT_083, CONT_084, CONT_085, CONT_088, CONT_089, CONT_102, CONT_120, CONT_129, CONT_131, CONT_132, CONT_133, CONT_142, CONT_143
23	CONT_089	Q.FASFIDKVR.F	40	48	FALSE	1	2	1	1	0	0	0	CONT_048, CONT_049, CONT_064, CONT_070, CONT_073, CONT_079, CONT_083, CONT_084, CONT_088, CONT_089, CONT_120, CONT_129, CONT_131, CONT_132, CONT_133, CONT_142, CONT_143
23	CONT_089	R.RVDQLKSDQSR.L	90	100	FALSE	2	3	1	0	0	0	1	CONT_088, CONT_089
23	CONT_089	K.DVDGAYMTK.V	139	147	FALSE	2	1	1	0	0	0	1	CONT_088, CONT_089, CONT_143
23	CONT_089	K.DVDGAYMTKVDLQAK.L	139	153	FALSE	2	2	1	1	0	0	0	CONT_088, CONT_089, CONT_143
23	CONT_089	K.AQYEDIAQK.S	205	213	TRUE	2	1	1	0	0	0	1
23	CONT_089	R.HGDSVRNSKIEISELNR.M	236	252	FALSE	2	3	1	1	0	0	0	CONT_088, CONT_089, CONT_143
23	CONT_089	R.NSKIEISELNR.M	242	252	FALSE	2	3	1	1	0	0	0	CONT_088, CONT_089, CONT_143
44	gi|161076325|ref|NP_524640.3|	R.TNAPYIPIETTPISR.T	296	310	TRUE	2	2	1	1	0	0	0
44	gi|161076325|ref|NP_524640.3|	R.VQSM&VGIIGNR.S	666	676	TRUE	2	2	1	1	0	0	0
44	gi|161076325|ref|NP_524640.3|	R.SNESAGNYIGKQM&SM&SGVQSGGGR.S	677	700	TRUE	2	3	1	1	0	0	0
44	gi|161076325|ref|NP_524640.3|	K.VIDERMESETKSNSAHFR.N	817	834	TRUE	2	3	1	1	0	0	0
44	gi|161076325|ref|NP_524640.3|	K.TEQEFTQNVSQSTAK.E	841	855	TRUE	2	2	1	1	0	0	0
44	gi|161076325|ref|NP_524640.3|	R.SLAVDSNKLEGLSK.L	1114	1127	TRUE	2	2	1	1	0	0	0
46	gi|161078016|ref|NP_730830.2|	R.IPSFVGADK.A	51	59	TRUE	2	2	1	1	0	0	0
46	gi|161078016|ref|NP_730830.2|	K.AAALFANEEEFKK.A	60	72	TRUE	2	2	1	1	0	0	0
46	gi|161078016|ref|NP_730830.2|	K.SISLKEEDTDVEQHQNNR.R	267	284	TRUE	2	3	1	1	0	0	0
46	gi|161078016|ref|NP_730830.2|	R.TTSQTDNEQPQGETAQKR.T	302	319	TRUE	2	3	1	1	0	0	0
46	gi|161078016|ref|NP_730830.2|	R.TTKSEGDQSGVEAGAK.T	334	349	TRUE	2	2	1	1	0	0	0
46	gi|161078016|ref|NP_730830.2|	R.TTKSEGDQSGVEAGAK.T	334	349	TRUE	2	3	1	1	0	0	0
46	gi|161078016|ref|NP_730830.2|	K.SEGDQSGVEAGAK.T	337	349	TRUE	2	2	1	0	1	0	0
46	gi|161078016|ref|NP_730830.2|	K.GVPSTQDDM&DKVLK.S	421	434	TRUE	2	2	1	0	1	0	0
46	gi|161078016|ref|NP_730830.2|	K.GVPSTQDDMDKVLK.S	421	434	TRUE	2	2	1	1	0	0	0
46	gi|161078016|ref|NP_730830.2|	K.SASSTGANAGAGEDGKADAQNGGEAVTVAGGDVGGAR.I	490	526	TRUE	2	3	1	0	1	0	0
47	gi|161078302|ref|NP_001097795.1|	R.VMEDLTQR.V	70	77	TRUE	2	2	1	0	1	0	0
47	gi|161078302|ref|NP_001097795.1|	R.EPVDNSAQNPFVPR.L	198	211	TRUE	2	2	1	1	0	0	0
47	gi|161078302|ref|NP_001097795.1|	K.HYLDLDVDK.S	392	400	TRUE	2	2	1	1	0	0	0
47	gi|161078302|ref|NP_001097795.1|	R.SFDNRQLYALR.G	483	493	TRUE	2	2	1	1	0	0	0
47	gi|161078302|ref|NP_001097795.1|	R.QQLHTLHQIVLK.A	546	557	TRUE	2	2	1	1	0	0	0
47	gi|161078302|ref|NP_001097795.1|	K.TDPEQQPTASK.R	744	754	TRUE	2	2	1	1	0	0	0
48	gi|161078635|ref|NP_001097923.1|	K.KVTGTDIPSAQYGGR.H	43	57	TRUE	2	3	1	1	0	0	0
48	gi|161078635|ref|NP_001097923.1|	K.GNIETKSQSLTEVSR.N	120	134	TRUE	2	2	1	1	0	0	0
49	gi|17136240|ref|NP_476590.1|	R.EYETLQSEM&AR.I	482	492	TRUE	2	2	1	0	1	0	0
49	gi|17136240|ref|NP_476590.1|	K.NVVNEESEEDGGSLAQK.Q	835	851	TRUE	2	2	1	1	0	0	0
50	gi|17136322|ref|NP_476631.1|	K.DGLIIKKPVVVHSR.Y	47	60	TRUE	2	2	1	1	0	0	0
50	gi|17136322|ref|NP_476631.1|	R.VLMEYIHK.K	137	144	TRUE	2	2	1	1	0	0	0
50	gi|17136322|ref|NP_476631.1|	K.MLADQAEAR.R	154	162	TRUE	2	2	1	0	1	0	0
50	gi|17136322|ref|NP_476631.1|	K.KQELIALHAKEDEIAAK.A	181	197	TRUE	2	2	1	1	0	0	0
51	gi|17136324|ref|NP_476632.1|	K.AELNEFLTR.E	21	29	TRUE	2	2	1	1	0	0	0
51	gi|17136324|ref|NP_476632.1|	R.VTPSRTEIIIMATK.T	43	56	TRUE	2	2	1	1	0	0	0
51	gi|17136324|ref|NP_476632.1|	R.IRELTAMVQK.R	68	77	TRUE	2	2	1	1	0	0	0
51	gi|17136324|ref|NP_476632.1|	R.IRELTAMVQKR.F	68	78	TRUE	2	3	1	1	0	0	0
51	gi|17136324|ref|NP_476632.1|	R.FNFETGRIELYAEK.V	79	92	TRUE	2	2	1	0	0	1	0
51	gi|17136324|ref|NP_476632.1|	R.YKLTGGLAVR.R	109	118	TRUE	2	2	1	1	0	0	0
51	gi|17136324|ref|NP_476632.1|	K.VKVMLPYDPKNK.I	188	199	TRUE	2	2	1	1	0	0	0
51	gi|17136324|ref|NP_476632.1|	K.VM&LPYDPK.N	190	197	TRUE	2	2	1	1	0	0	0
51	gi|17136324|ref|NP_476632.1|	K.VM&LPYDPKNK.I	190	199	TRUE	2	2	1	0	0	1	0
51	gi|17136324|ref|NP_476632.1|	K.KPLPDNVSVVEPKEEK.I	204	219	TRUE	2	2	1	1	0	0	0
51	gi|17136324|ref|NP_476632.1|	K.KPLPDNVSVVEPKEEK.I	204	219	TRUE	2	3	1	1	0	0	0
51	gi|17136324|ref|NP_476632.1|	K.IYETPETEYK.I	220	229	TRUE	2	2	1	0	0	1	0
53	gi|17136354|ref|NP_476651.1|	R.LVRPAAPSSITATAVK.R	136	151	TRUE	2	2	1	1	0	0	0
53	gi|17136354|ref|NP_476651.1|	R.AAGGAAAKKPAGTGAAASSGAAAAAPK.R	162	188	TRUE	2	3	1	0	1	0	0
53	gi|17136354|ref|NP_476651.1|	K.RIAPYDFKAR.F	189	198	TRUE	2	3	1	0	0	1	0
53	gi|17136354|ref|NP_476651.1|	R.TKEELSELQAIHEK.V	275	288	TRUE	2	2	1	1	0	0	0
53	gi|17136354|ref|NP_476651.1|	K.TEHAALSTEVVHLR.Q	291	304	TRUE	2	2	1	1	0	0	0
53	gi|17136354|ref|NP_476651.1|	K.LTHLLMPSLGGNSK.T	627	640	TRUE	2	2	1	1	0	0	0
54	gi|17136480|ref|NP_476727.1|	K.GQNVADLHDQEFK.C	289	301	TRUE	2	2	1	1	0	0	0
54	gi|17136480|ref|NP_476727.1|	R.SIINEGSNDYLK.L	1279	1290	TRUE	2	2	1	1	0	0	0
55	gi|17136504|ref|NP_476739.1|	R.KEELNEAWQR.L	233	242	TRUE	2	2	1	0	0	1	0
55	gi|17136504|ref|NP_476739.1|	K.LLEREHYAAAEIQEK.L	430	444	TRUE	2	3	1	1	0	0	0
55	gi|17136504|ref|NP_476739.1|	K.LIDGQHYAADDVAQR.R	536	550	TRUE	2	3	1	1	0	0	0
55	gi|17136504|ref|NP_476739.1|	R.YAALAAPMGERK.Q	769	780	TRUE	2	2	1	0	0	1	0
55	gi|17136504|ref|NP_476739.1|	K.KIDAGLSASQQNLVDNHSIAK.R	1026	1046	TRUE	2	3	1	1	0	0	0
55	gi|17136504|ref|NP_476739.1|	K.ANALNNDDLGKDLR.S	1201	1214	TRUE	2	2	1	1	0	0	0
55	gi|17136504|ref|NP_476739.1|	R.MQHNLEQQIQAR.N	2246	2257	TRUE	2	2	1	0	0	1	0
55	gi|17136504|ref|NP_476739.1|	R.MQHNLEQQIQAR.N	2246	2257	TRUE	2	3	1	0	0	1	0
56	gi|17136518|ref|NP_476750.1|	R.RADGVNILNLGK.T	42	53	TRUE	2	2	1	1	0	0	0
56	gi|17136518|ref|NP_476750.1|	K.TWEKLQLAAR.A	54	63	TRUE	2	2	1	1	0	0	0
56	gi|17136518|ref|NP_476750.1|	K.YTDTTPIAGR.F	93	102	TRUE	2	2	1	0	0	1	0
57	gi|17136564|ref|NP_476772.1|	R.AVFVDLEPTVVDEVR.T	65	79	TRUE	2	2	1	0	0	1	0
57	gi|17136564|ref|NP_476772.1|	K.DVNAAIATIK.T	327	336	TRUE	2	1	1	1	0	0	0
57	gi|17136564|ref|NP_476772.1|	R.LDHKFDLMYAK.R	391	401	TRUE	2	3	1	1	0	0	0
58	gi|17136624|ref|NP_476807.1|	R.AVPRQEIDSPNAGATVK.K	99	115	FALSE	2	3	1	1	0	0	0	gi|17136622|ref|NP_476806.1|, gi|17136624|ref|NP_476807.1|
58	gi|17136624|ref|NP_476807.1|	R.QEIDSPNAGATVK.K	103	115	FALSE	2	2	1	0	1	0	0	gi|17136622|ref|NP_476806.1|, gi|17136624|ref|NP_476807.1|
58	gi|17136624|ref|NP_476807.1|	R.NSNFGNNRPAPYSQGGGGGGFNK.G	331	353	TRUE	2	3	1	1	0	0	0
60	gi|17136664|ref|NP_476832.1|	R.AVNQDKKNILFSGTNVAAGK.A	199	218	TRUE	2	3	1	1	0	0	0
60	gi|17136664|ref|NP_476832.1|	R.EFDDLSPTEQK.A	657	667	TRUE	2	2	1	0	0	0	1
60	gi|17136664|ref|NP_476832.1|	K.KAEIGIAM&GSGTAVAK.S	713	728	TRUE	2	2	1	0	1	0	0
60	gi|17136664|ref|NP_476832.1|	K.KAEIGIAM&GSGTAVAK.S	713	728	TRUE	2	3	1	0	0	1	0
61	gi|17136678|ref|NP_476841.1|	K.ATAEAEPEPKVDLPAGK.A	106	122	TRUE	2	2	1	1	0	0	0
62	gi|17136734|ref|NP_476874.1|	K.LSVVPVRR.G	143	150	TRUE	2	2	1	0	1	0	0
62	gi|17136734|ref|NP_476874.1|	R.GTGIVSAPVPKK.L	184	195	TRUE	2	2	1	0	1	0	0
63	gi|17136880|ref|NP_476963.1|	K.STKAPVIDLVK.F	96	106	TRUE	2	2	1	1	0	0	0
63	gi|17136880|ref|NP_476963.1|	K.APVIDLVK.F	99	106	TRUE	2	2	1	1	0	0	0
64	gi|17137000|ref|NP_477042.1|	R.RPISADSAIM&NPASK.V	64	78	TRUE	2	2	1	0	0	1	0
64	gi|17137000|ref|NP_477042.1|	R.RPISADSAIMNPASK.V	64	78	TRUE	2	2	1	1	0	0	0
64	gi|17137000|ref|NP_477042.1|	R.VAGAMQLYSVER.K	177	188	TRUE	2	2	1	1	0	0	0
64	gi|17137000|ref|NP_477042.1|	R.NM&GYPYL.-	1672	1678	TRUE	2	1	1	0	0	1	0
66	gi|17137152|ref|NP_477134.1|	K.KAAPAAAAAK.G	23	32	TRUE	2	2	1	0	1	0	0
66	gi|17137152|ref|NP_477134.1|	K.AAPAAAAAK.G	24	32	TRUE	2	1	1	1	0	0	0
66	gi|17137152|ref|NP_477134.1|	K.AASTPAAAPPAKK.A	120	132	TRUE	2	2	1	1	0	0	0
66	gi|17137152|ref|NP_477134.1|	K.AAAPAAAAPAPAAAAPAVAKPAPK.P	138	161	TRUE	2	3	1	1	0	0	0
66	gi|17137152|ref|NP_477134.1|	K.VNGKVNNLGNNVTFER.S	221	236	TRUE	2	2	1	1	0	0	0
66	gi|17137152|ref|NP_477134.1|	R.VVANEKDSYELR.Y	273	284	TRUE	2	3	1	0	1	0	0
67	gi|17137288|ref|NP_477210.1|	K.ENAGEASVANLDK.L	484	496	TRUE	2	2	1	0	1	0	0
67	gi|17137288|ref|NP_477210.1|	R.DGPILQDGVNK.M	526	536	TRUE	2	2	1	0	0	1	0
68	gi|17137488|ref|NP_477322.1|	R.ALQPQAGFVTGAQAK.G	24	38	TRUE	2	2	1	0	1	0	0
68	gi|17137488|ref|NP_477322.1|	K.YTQVFNANDR.T	195	204	TRUE	2	2	1	0	0	1	0
68	gi|17137488|ref|NP_477322.1|	K.SRPGSVSGVVSRPGSQPASR.H	283	302	TRUE	2	3	1	0	1	0	0
68	gi|17137488|ref|NP_477322.1|	R.TQRDTSMSEMSQLKAR.I	494	509	TRUE	2	3	1	1	0	0	0
68	gi|17137488|ref|NP_477322.1|	R.TSVLELKYNR.K	613	622	TRUE	2	2	1	1	0	0	0
68	gi|17137488|ref|NP_477322.1|	R.TGM&FPSNYVQK.A	824	834	TRUE	2	2	1	1	0	0	0
68	gi|17137488|ref|NP_477322.1|	R.TGMFPSNYVQK.A	824	834	TRUE	2	2	1	1	0	0	0
69	gi|17137500|ref|NP_477329.1|	K.APSGAVTIR.V	286	294	TRUE	2	2	1	0	0	1	0
69	gi|17137500|ref|NP_477329.1|	R.LGVNEPIK.T	521	528	TRUE	2	2	1	0	0	1	0
71	gi|17137536|ref|NP_477351.1|	R.QSQLDTDTQSIK.S	530	541	TRUE	2	2	1	0	1	0	0
71	gi|17137536|ref|NP_477351.1|	K.TVAPSLTPIPQQR.G	650	662	TRUE	2	2	1	1	0	0	0
73	gi|17137608|ref|NP_477395.1|	R.KYDEVLHM&VR.N	606	615	TRUE	2	3	1	0	0	1	0
73	gi|17137608|ref|NP_477395.1|	R.LQAGYQLTTSGK.F	1020	1031	TRUE	2	2	1	0	1	0	0
75	gi|17530825|ref|NP_511063.1|	K.VAPAPLAVKKPVVK.K	17	30	TRUE	2	2	1	1	0	0	0
75	gi|17530825|ref|NP_511063.1|	K.KVVNQLFEK.R	31	39	TRUE	2	2	1	0	1	0	0
75	gi|17530825|ref|NP_511063.1|	K.NFGIGQNVQPKR.D	43	54	TRUE	2	2	1	1	0	0	0
75	gi|17530825|ref|NP_511063.1|	K.KKPSYVSAGTNTVTK.L	136	150	TRUE	2	3	1	1	0	0	0
77	gi|17647191|ref|NP_523388.1|	K.HRPDLVQFEK.L	211	220	TRUE	2	3	1	0	0	1	0
77	gi|17647191|ref|NP_523388.1|	R.HQAFEAEIAANK.E	1316	1327	TRUE	2	2	1	0	0	1	0
77	gi|17647191|ref|NP_523388.1|	R.HQAFEAEIAANKER.L	1316	1329	TRUE	2	3	1	0	0	1	0
77	gi|17647191|ref|NP_523388.1|	R.FEKIKAPLLER.Q	1469	1479	TRUE	2	3	1	1	0	0	0
77	gi|17647191|ref|NP_523388.1|	K.KNQSLATEIDNHEPR.I	1528	1542	TRUE	2	3	1	1	0	0	0
77	gi|17647191|ref|NP_523388.1|	R.ILEKQHGVSDELGR.D	1822	1835	TRUE	2	2	1	0	0	1	0
77	gi|17647191|ref|NP_523388.1|	R.ILEKQHGVSDELGR.D	1822	1835	TRUE	2	3	1	0	0	1	0
77	gi|17647191|ref|NP_523388.1|	R.DAGSVSTLQR.K	1836	1845	TRUE	2	2	1	0	0	1	0
77	gi|17647191|ref|NP_523388.1|	K.SAAAQEERFSALER.L	2066	2079	TRUE	2	2	1	1	0	0	0
77	gi|17647191|ref|NP_523388.1|	K.SAAAQEERFSALER.L	2066	2079	TRUE	2	3	1	1	0	0	0
77	gi|17647191|ref|NP_523388.1|	R.RQELAEEAERQR.I	2091	2102	TRUE	2	3	1	1	0	0	0
77	gi|17647191|ref|NP_523388.1|	R.IKEEQEAKAASEAAEQAK.R	2103	2120	TRUE	2	3	1	1	0	0	0
77	gi|17647191|ref|NP_523388.1|	K.AASEAAEQAKR.E	2111	2121	TRUE	2	2	1	1	0	0	0
77	gi|17647191|ref|NP_523388.1|	R.SWDKVYM&AAK.A	2171	2180	TRUE	2	2	1	1	0	0	0
77	gi|17647191|ref|NP_523388.1|	R.SWDKVYMAAK.A	2171	2180	TRUE	2	3	1	1	0	0	0
77	gi|17647191|ref|NP_523388.1|	R.ISFYKDQKGYK.S	2184	2194	TRUE	2	3	1	0	1	0	0
78	gi|17647425|ref|NP_523817.1|	R.ISVETNGEKIEYR.V	148	160	TRUE	2	2	1	1	0	0	0
78	gi|17647425|ref|NP_523817.1|	R.IVALNAQHFLK.N	270	280	TRUE	2	2	1	1	0	0	0
78	gi|17647425|ref|NP_523817.1|	K.NGGHFVISIK.A	281	290	TRUE	2	2	1	1	0	0	0
79	gi|17647489|ref|NP_523409.1|	K.KATESDTTPVVFVR.R	90	103	TRUE	2	2	1	1	0	0	0
79	gi|17647489|ref|NP_523409.1|	K.ATESDTTPVVFVR.R	91	103	TRUE	2	2	1	1	0	0	0
79	gi|17647489|ref|NP_523409.1|	R.VLNAVSDQSLSGYR.S	128	141	TRUE	2	2	1	1	0	0	0
79	gi|17647489|ref|NP_523409.1|	K.TVENVDNVLR.L	698	707	TRUE	2	2	1	1	0	0	0
80	gi|17647529|ref|NP_523899.1|	K.SDLVNNLGTIAK.S	89	100	TRUE	2	2	1	1	0	0	0
80	gi|17647529|ref|NP_523899.1|	K.HSQFIGYPIK.L	198	207	TRUE	2	2	1	1	0	0	0
80	gi|17647529|ref|NP_523899.1|	K.TIKEKYTEDEELNK.T	264	277	TRUE	2	3	1	0	0	1	0
80	gi|17647529|ref|NP_523899.1|	R.NPDDISQEEYGEFYK.S	285	299	TRUE	2	2	1	0	1	0	0
80	gi|17647529|ref|NP_523899.1|	K.DQVSNSAFVER.V	485	495	TRUE	2	2	1	0	1	0	0
80	gi|17647529|ref|NP_523899.1|	K.AQALRDTATMGYM&AGK.K	601	616	TRUE	2	3	1	1	0	0	0
80	gi|17647529|ref|NP_523899.1|	K.AQALRDTATM&GYM&AGKK.Q	601	617	TRUE	2	3	1	0	1	0	0
81	gi|17647581|ref|NP_523957.1|	R.RAPNTPTTK.I	79	87	TRUE	2	2	1	1	0	0	0
82	gi|17647885|ref|NP_523774.1|	K.M&RIFAPDNIVAK.S	30	41	TRUE	2	2	1	1	0	0	0
82	gi|17647885|ref|NP_523774.1|	R.ARAHSIQIIKVDSIPAAK.T	119	136	TRUE	2	3	1	1	0	0	0
82	gi|17647885|ref|NP_523774.1|	R.AHSIQIIKVDSIPAAK.T	121	136	TRUE	2	2	1	1	0	0	0
82	gi|17647885|ref|NP_523774.1|	R.AHSIQIIKVDSIPAAK.T	121	136	TRUE	2	3	1	1	0	0	0
83	gi|17647889|ref|NP_524002.1|	R.GLQLTQPNTNNFGR.R	116	129	TRUE	2	2	1	1	0	0	0
84	gi|17648041|ref|NP_523478.1|	R.NADSSLSEQEPTLR.I	129	142	TRUE	2	2	1	1	0	0	0
84	gi|17648041|ref|NP_523478.1|	K.VVDSGTDHSAGINDM&QLSK.D	182	200	TRUE	2	3	1	0	0	1	0
84	gi|17648041|ref|NP_523478.1|	K.DGTMFVTASKDTTAK.L	201	215	TRUE	2	2	1	1	0	0	0
85	gi|17737290|ref|NP_511073.1|	K.KGEKDIPGLTDTTIPR.R	116	131	TRUE	2	2	1	1	0	0	0
85	gi|17737290|ref|NP_511073.1|	K.KGEKDIPGLTDTTIPR.R	116	131	TRUE	2	3	1	1	0	0	0
85	gi|17737290|ref|NP_511073.1|	R.LITPVVLQRK.H	180	189	TRUE	2	2	1	1	0	0	0
85	gi|17737290|ref|NP_511073.1|	K.RQIASKEASADYAK.L	199	212	TRUE	2	2	1	0	0	1	0
86	gi|17737907|ref|NP_524316.1|	R.HGSMAFYPK.K	11	19	TRUE	2	2	1	0	1	0	0
86	gi|17737907|ref|NP_524316.1|	K.VIKNNASTEYDLTDK.S	298	312	TRUE	2	2	1	1	0	0	0
88	gi|17738077|ref|NP_524421.1|	K.PHVGDSASVHR.I	11	21	TRUE	2	2	1	0	1	0	0
88	gi|17738077|ref|NP_524421.1|	R.IIDLHSPSEIVK.K	90	101	TRUE	2	2	1	1	0	0	0
88	gi|17738077|ref|NP_524421.1|	R.IIDLHSPSEIVKK.I	90	102	TRUE	2	3	1	1	0	0	0
90	gi|17864148|ref|NP_524608.1|	K.TSVLQETR.T	26	33	TRUE	2	2	1	0	0	1	0
90	gi|17864148|ref|NP_524608.1|	R.TFNETPVNPR.K	34	43	TRUE	2	2	1	0	0	1	0
92	gi|17864162|ref|NP_524618.1|	K.APNM&FQTR.Q	35	42	TRUE	2	2	1	0	0	1	0
92	gi|17864162|ref|NP_524618.1|	R.M&TDIITNEVSGADLK.Q	171	185	FALSE	2	2	1	1	0	0	0	gi|17864162|ref|NP_524618.1|, gi|24638499|ref|NP_726518.1|
92	gi|17864162|ref|NP_524618.1|	R.M&TDIITNEVSGADLKQLVNK.L	171	190	FALSE	2	2	1	0	0	0	1	gi|17864162|ref|NP_524618.1|, gi|24638499|ref|NP_726518.1|
92	gi|17864162|ref|NP_524618.1|	R.IYPLHDVYIRK.V	207	217	FALSE	2	2	1	1	0	0	0	gi|17864162|ref|NP_524618.1|, gi|24638499|ref|NP_726518.1|
93	gi|17864318|ref|NP_524726.1|	K.LRSLDFAER.S	29	37	TRUE	2	2	1	1	0	0	0
93	gi|17864318|ref|NP_524726.1|	R.GVVKDIIHDPGR.G	43	54	TRUE	2	3	1	1	0	0	0
93	gi|17864318|ref|NP_524726.1|	R.TSGNYATVIAHNQDTK.K	129	144	TRUE	2	2	1	0	1	0	0
93	gi|17864318|ref|NP_524726.1|	R.TSGNYATVIAHNQDTKK.T	129	145	TRUE	2	2	1	0	1	0	0
93	gi|17864318|ref|NP_524726.1|	R.AM&VGIVAGGGR.I	164	174	TRUE	2	2	1	0	1	0	0
95	gi|17933600|ref|NP_525091.1|	K.TVDGPSGKLWR.D	184	194	FALSE	2	2	1	1	0	0	0	gi|17933600|ref|NP_525091.1|, gi|22023983|ref|NP_525108.2|
95	gi|17933600|ref|NP_525091.1|	R.DGRGAAQNIIPASTGAAK.A	195	212	TRUE	2	2	1	1	0	0	0
95	gi|17933600|ref|NP_525091.1|	K.AGISLNDKFVK.L	296	306	FALSE	2	2	1	1	0	0	0	gi|17933600|ref|NP_525091.1|, gi|22023983|ref|NP_525108.2|
96	gi|17975520|ref|NP_525120.1|	K.IKEEPLDGDDIGTLQK.Q	15	30	TRUE	2	3	1	1	0	0	0
96	gi|17975520|ref|NP_525120.1|	R.SNHYTPLAHGSSPLNR.D	64	79	TRUE	2	2	1	1	0	0	0
96	gi|17975520|ref|NP_525120.1|	K.SQQSAGKEYVAIFK.L	143	156	TRUE	2	2	1	1	0	0	0
98	gi|17975579|ref|NP_524884.1|	K.VQKEEVQVQLGPQVR.D	8	22	TRUE	2	2	1	1	0	0	0
98	gi|17975579|ref|NP_524884.1|	K.IGRIEDVTPIPSDSTR.R	126	141	TRUE	2	3	1	1	0	0	0
99	gi|17985987|ref|NP_536783.1|	R.GGGGGSGSNLNEQTAEDGQAQQQQQPR.N	172	198	TRUE	2	2	1	0	1	0	0
99	gi|17985987|ref|NP_536783.1|	R.NDRWQEPERPAGFDGSEGGQSAGGNR.S	199	224	TRUE	2	3	1	1	0	0	0
100	gi|18079273|ref|NP_511109.1|	R.GNLANVIR.Y	75	82	TRUE	2	2	1	0	0	1	0
100	gi|18079273|ref|NP_511109.1|	R.LAADTGKGGQR.E	143	153	TRUE	2	2	1	1	0	0	0
100	gi|18079273|ref|NP_511109.1|	K.SDGIVGLYR.G	168	176	TRUE	2	2	1	1	0	0	0
101	gi|18857955|ref|NP_572242.1|	R.LLSEMEIDGKK.L	113	123	TRUE	2	2	1	1	0	0	0
101	gi|18857955|ref|NP_572242.1|	K.ESSSAAIEITQK.E	332	343	TRUE	2	2	1	0	1	0	0
101	gi|18857955|ref|NP_572242.1|	K.QAASAPGEDDEGQKQR.Q	597	612	TRUE	2	2	1	0	0	1	0
101	gi|18857955|ref|NP_572242.1|	R.QSSAVSAATAAAAAVSQK.I	792	809	TRUE	2	2	1	0	0	1	0
101	gi|18857955|ref|NP_572242.1|	K.IAQAFGGGSSGSGSGSGSGSNASGGK.N	810	835	TRUE	2	3	1	1	0	0	0
101	gi|18857955|ref|NP_572242.1|	K.HGKNEAAASAGSSADAAAANIK.K	855	876	TRUE	2	3	1	1	0	0	0
102	gi|18858175|ref|NP_572524.1|	K.GMDKILVATGR.N	46	56	TRUE	2	2	1	1	0	0	0
102	gi|18858175|ref|NP_572524.1|	R.NAGHVEVTNDGATILR.A	57	72	TRUE	2	3	1	1	0	0	0
102	gi|18858175|ref|NP_572524.1|	K.IADLEMAEKEK.M	264	274	TRUE	2	2	1	0	0	1	0
102	gi|18858175|ref|NP_572524.1|	K.IADLEMAEKEK.M	264	274	TRUE	2	3	1	0	0	1	0
103	gi|18859937|ref|NP_573229.1|	R.NGVANESENEEIDQQKSNGTGR.S	15	36	TRUE	2	3	1	0	1	0	0
103	gi|18859937|ref|NP_573229.1|	R.RSVRGETEDSNELPSTSK.A	128	145	TRUE	2	3	1	0	1	0	0
103	gi|18859937|ref|NP_573229.1|	R.SVRGETEDSNELPSTSK.A	129	145	TRUE	2	3	1	0	1	0	0
105	gi|19920668|ref|NP_608819.1|	K.TANGAIEGPQAAPAIK.K	617	632	TRUE	2	2	1	1	0	0	0
105	gi|19920668|ref|NP_608819.1|	K.TANGAIEGPQAAPAIKK.T	617	633	TRUE	2	2	1	1	0	0	0
106	gi|19921528|ref|NP_609948.1|	K.VKISEDPSLPVAR.K	111	123	TRUE	2	2	1	1	0	0	0
107	gi|19921778|ref|NP_610339.1|	K.FGDFSVR.L	126	132	TRUE	2	2	1	1	0	0	0
107	gi|19921778|ref|NP_610339.1|	K.SSKPPYDESALEYR.R	480	493	TRUE	2	3	1	1	0	0	0
107	gi|19921778|ref|NP_610339.1|	R.RNDALASASTVPDVARK.C	614	630	TRUE	2	3	1	1	0	0	0
108	gi|19921922|ref|NP_610503.1|	K.SAINEVVTR.E	12	20	TRUE	2	2	1	0	1	0	0
109	gi|19921944|ref|NP_610527.1|	R.KM&EDVEESFQR.A	211	221	TRUE	2	2	1	0	1	0	0
109	gi|19921944|ref|NP_610527.1|	R.HIEVQLLGDK.A	246	255	TRUE	2	2	1	1	0	0	0
109	gi|19921944|ref|NP_610527.1|	K.VVEIAPAPR.L	276	284	TRUE	2	2	1	0	1	0	0
109	gi|19921944|ref|NP_610527.1|	R.VTTEDPANDFQPNTGR.L	380	395	TRUE	2	2	1	1	0	0	0
110	gi|19922276|ref|NP_610995.1|	R.ALEATATGSLK.A	308	318	TRUE	2	2	1	0	0	1	0
110	gi|19922276|ref|NP_610995.1|	K.EQFSEAQTTIK.T	407	417	TRUE	2	2	1	0	0	1	0
111	gi|19922464|ref|NP_611242.1|	K.ALPVISKEENGITPR.F	88	102	TRUE	2	2	1	1	0	0	0
111	gi|19922464|ref|NP_611242.1|	R.GYNRNQNNQGGNWLGQR.R	860	876	TRUE	2	3	1	1	0	0	0
111	gi|19922464|ref|NP_611242.1|	K.NNQDRQQQQQQQVQTIDEE.-	892	910	TRUE	2	3	1	0	0	1	0
112	gi|19922710|ref|NP_611608.1|	R.NKVVAPPSPDLGPR.T	64	77	TRUE	2	2	1	1	0	0	0
112	gi|19922710|ref|NP_611608.1|	K.TISNLAGTPVTNTEEGSR.Y	202	219	TRUE	2	2	1	0	1	0	0
114	gi|19922746|ref|NP_611685.1|	R.REPVQAVQVFGR.K	6	17	TRUE	2	2	1	1	0	0	0
114	gi|19922746|ref|NP_611685.1|	R.EPVQAVQVFGR.K	7	17	TRUE	2	2	1	1	0	0	0
114	gi|19922746|ref|NP_611685.1|	K.VNGRPLEQIEPK.V	36	47	TRUE	2	2	1	1	0	0	0
114	gi|19922746|ref|NP_611685.1|	K.EIKDILVQYDR.T	109	119	TRUE	2	2	1	1	0	0	0
114	gi|19922746|ref|NP_611685.1|	R.TLLVGDPRR.C	120	128	TRUE	2	2	1	0	0	1	0
116	gi|20129613|ref|NP_609935.1|	K.SSSPAPVPVAVAR.R	10	22	TRUE	2	2	1	1	0	0	0
116	gi|20129613|ref|NP_609935.1|	K.TVAPPAANESESEDR.A	126	140	TRUE	2	2	1	0	1	0	0
117	gi|20129705|ref|NP_610144.1|	K.HGVIPLSTYM&R.V	22	32	TRUE	2	2	1	1	0	0	0
117	gi|20129705|ref|NP_610144.1|	K.IGDIVDIKGHGAVQK.G	36	50	TRUE	2	3	1	1	0	0	0
117	gi|20129705|ref|NP_610144.1|	R.IFNVTQHAVGVIVNKR.V	64	79	TRUE	2	2	1	1	0	0	0
118	gi|20130037|ref|NP_611095.1|	R.ATDAYNFYTTGQAK.I	1100	1113	TRUE	2	2	1	0	1	0	0
119	gi|21356159|ref|NP_651969.1|	R.FNVWDTAGQEK.F	61	71	TRUE	2	2	1	1	0	0	0
120	gi|21357047|ref|NP_651508.1|	R.SALASSSKEEASPVTR.V	553	568	TRUE	2	2	1	0	1	0	0
120	gi|21357047|ref|NP_651508.1|	R.SALASSSKEEASPVTR.V	553	568	TRUE	2	3	1	0	1	0	0
121	gi|21357053|ref|NP_649560.1|	R.TVVIDGRGHLLGR.L	8	20	TRUE	2	2	1	1	0	0	0
121	gi|21357053|ref|NP_649560.1|	K.RGQAALAR.L	96	103	TRUE	2	2	1	1	0	0	0
121	gi|21357053|ref|NP_649560.1|	R.LSHEVGWHYQDVIK.S	143	156	TRUE	2	2	1	1	0	0	0
122	gi|21357161|ref|NP_651876.1|	K.TGEADIFAAKKER.F	198	210	TRUE	2	3	1	0	1	0	0
123	gi|21357685|ref|NP_649378.1|	R.KYATAEAPSSIR.M	64	75	TRUE	2	2	1	0	1	0	0
123	gi|21357685|ref|NP_649378.1|	R.KQTPTDIATHLTK.M	687	699	TRUE	2	3	1	0	0	1	0
124	gi|21357739|ref|NP_651601.1|	K.ELETNPELHIR.I	124	134	TRUE	2	2	1	1	0	0	0
124	gi|21357739|ref|NP_651601.1|	K.AKQEHIYYIAGANRAEVEK.S	530	548	TRUE	2	3	1	1	0	0	0
124	gi|21357739|ref|NP_651601.1|	K.EGFQLNESEK.S	591	600	TRUE	2	2	1	0	1	0	0
124	gi|21357739|ref|NP_651601.1|	K.SDDPQRTYYLNQK.K	667	679	TRUE	2	3	1	0	0	1	0
125	gi|21357853|ref|NP_649070.1|	R.DDEVQVIR.G	52	59	TRUE	2	2	1	0	1	0	0
125	gi|21357853|ref|NP_649070.1|	K.IQRENANGTNVYVGIHPSK.V	85	103	TRUE	2	3	1	1	0	0	0
125	gi|21357853|ref|NP_649070.1|	R.ENANGTNVYVGIHPSK.V	88	103	TRUE	2	2	1	1	0	0	0
125	gi|21357853|ref|NP_649070.1|	K.DKGKYTEETAAQPMETA.-	133	149	TRUE	2	2	1	1	0	0	0
126	gi|21358129|ref|NP_652610.1|	R.HGAWDPTANTTPAR.N	858	871	TRUE	2	2	1	1	0	0	0
128	gi|21358245|ref|NP_648724.1|	K.ITEETANLKVSSAPK.R	572	586	TRUE	2	2	1	1	0	0	0
129	gi|21358459|ref|NP_651782.1|	K.IIKPGGSDPDDFEK.S	7	20	TRUE	2	2	1	1	0	0	0
129	gi|21358459|ref|NP_651782.1|	R.VKLDGSQLVK.V	144	153	TRUE	2	2	1	1	0	0	0
131	gi|22023983|ref|NP_525108.2|	K.TVDGPSGKLWR.D	184	194	FALSE	2	2	1	1	0	0	0	gi|17933600|ref|NP_525091.1|, gi|22023983|ref|NP_525108.2|
131	gi|22023983|ref|NP_525108.2|	K.AGISLNDKFVK.L	296	306	FALSE	2	2	1	1	0	0	0	gi|17933600|ref|NP_525091.1|, gi|22023983|ref|NP_525108.2|
132	gi|22024141|ref|NP_610939.2|	K.GHAVGDIPGVR.F	109	119	TRUE	2	2	1	0	1	0	0
132	gi|22024141|ref|NP_610939.2|	K.VANVSLLALYKEKK.E	125	138	TRUE	2	2	1	1	0	0	0
135	gi|22026970|ref|NP_652034.2|	R.QILSEEDEVQQNGR.V	108	121	TRUE	2	2	1	0	1	0	0
136	gi|221330432|ref|NP_001137710.1|	R.QTSVAPTSGSPTSVAGK.T	64	80	TRUE	2	2	1	0	1	0	0
136	gi|221330432|ref|NP_001137710.1|	K.VEGLDLSKPLAGASGGR.G	98	114	TRUE	2	2	1	0	0	0	1
137	gi|221330901|ref|NP_729108.2|	K.SSTASVGKFQNKLPK.E	223	237	TRUE	2	2	1	1	0	0	0
137	gi|221330901|ref|NP_729108.2|	R.GLGIKELIPGGK.R	243	254	TRUE	2	2	1	1	0	0	0
139	gi|221513692|ref|NP_651954.3|	R.VRIGQPIM&SVR.S	129	139	TRUE	2	3	1	1	0	0	0
140	gi|24581012|ref|NP_722763.1|	K.SVTGAQDGVGGGDAAATADNR.T	16	36	TRUE	2	2	1	1	0	0	0
140	gi|24581012|ref|NP_722763.1|	K.ESPTSVGAPAAATR.S	1263	1276	TRUE	2	2	1	0	1	0	0
142	gi|24581334|ref|NP_608743.2|	K.SLELAEQTR.N	122	130	TRUE	2	2	1	0	1	0	0
142	gi|24581334|ref|NP_608743.2|	R.VVNIVSGALNHAASK.K	362	376	TRUE	2	2	1	1	0	0	0
143	gi|24582360|ref|NP_723226.1|	R.KVYVGDLGNNAR.K	9	20	TRUE	2	2	1	0	1	0	0
145	gi|24583962|ref|NP_609589.1|	R.NFNNDNFPNRGPNYDDQR.S	249	266	TRUE	2	3	1	1	0	0	0
145	gi|24583962|ref|NP_609589.1|	K.TVSVTNKKPPVAAPAVK.T	544	560	TRUE	2	2	1	1	0	0	0
145	gi|24583962|ref|NP_609589.1|	R.IRSDWAPLNESK.K	761	772	TRUE	2	2	1	1	0	0	0
145	gi|24583962|ref|NP_609589.1|	K.AITNSKSTAEDDVKDQQAIAR.E	893	913	TRUE	2	3	1	1	0	0	0
146	gi|24585709|ref|NP_525105.2|	K.FSVSPVVR.V	485	492	TRUE	2	2	1	1	0	0	0
146	gi|24585709|ref|NP_525105.2|	R.VAVEPKNPADLPK.L	493	505	TRUE	2	3	1	1	0	0	0
146	gi|24585709|ref|NP_525105.2|	K.EGILADENLR.G	675	684	TRUE	2	2	1	1	0	0	0
148	gi|24640442|ref|NP_572420.1|	K.EIGDKYGVEVR.V	95	105	TRUE	2	2	1	1	0	0	0
148	gi|24640442|ref|NP_572420.1|	R.KASVFAPSPETYVR.S	248	261	TRUE	2	2	1	1	0	0	0
149	gi|24640745|ref|NP_511096.2|	K.NLIQADTIVGKANR.Q	158	171	TRUE	2	2	1	1	0	0	0
149	gi|24640745|ref|NP_511096.2|	R.QADAAPLLYR.G	172	181	TRUE	2	2	1	1	0	0	0
149	gi|24640745|ref|NP_511096.2|	R.TYLKQTNTGAYQAK.F	349	362	TRUE	2	2	1	0	1	0	0
151	gi|24641191|ref|NP_511115.2|	K.NAGVDGAMVVAK.V	478	489	TRUE	2	2	1	0	0	0	1
152	gi|24641402|ref|NP_727563.1|	R.VEIIANDQGNR.I	51	61	FALSE	2	2	1	0	0	1	0	gi|17737967|ref|NP_524356.1|, gi|17738165|ref|NP_524474.1|, gi|24641402|ref|NP_727563.1|
152	gi|24641402|ref|NP_727563.1|	K.VTHAVVTVPAYFNDAQR.Q	165	181	TRUE	2	3	1	1	0	0	0
152	gi|24641402|ref|NP_727563.1|	R.IINEPTAAAIAYGLDKK.E	198	214	FALSE	2	2	1	0	0	0	1	gi|17737967|ref|NP_524356.1|, gi|24641402|ref|NP_727563.1|
152	gi|24641402|ref|NP_727563.1|	K.DVHEIVLVGGSTR.I	355	367	TRUE	2	2	1	1	0	0	0
152	gi|24641402|ref|NP_727563.1|	K.DFFGGKEPSR.G	377	386	TRUE	2	2	1	1	0	0	0
153	gi|24642336|ref|NP_727910.1|	R.GYIGVVNR.S	225	232	TRUE	2	2	1	0	0	1	0
153	gi|24642336|ref|NP_727910.1|	R.VSGAVGGAIVQQSGANR.Y	830	846	TRUE	2	2	1	0	0	1	0
156	gi|24642649|ref|NP_573163.1|	R.SFVQLAVK.Q	18	25	TRUE	2	2	1	1	0	0	0
157	gi|24643268|ref|NP_573388.1|	R.VAEYAFQYAK.N	172	181	TRUE	2	2	1	1	0	0	0
157	gi|24643268|ref|NP_573388.1|	R.HM&ELNTYADKIER.A	309	321	TRUE	2	3	1	1	0	0	0
157	gi|24643268|ref|NP_573388.1|	R.HMELNTYADKIER.A	309	321	TRUE	2	3	1	1	0	0	0
159	gi|24645119|ref|NP_731264.1|	K.HLYVPTVPR.S	544	552	TRUE	2	2	1	1	0	0	0
160	gi|24645179|ref|NP_649835.1|	K.LLEIIHPAAK.T	67	76	TRUE	2	2	1	1	0	0	0
160	gi|24645179|ref|NP_649835.1|	K.LIHQQKDFFSR.I	166	176	TRUE	2	3	1	1	0	0	0
161	gi|24645339|ref|NP_649887.1|	R.TPGGRLVYQYVK.K	25	36	TRUE	2	2	1	1	0	0	0
161	gi|24645339|ref|NP_649887.1|	R.AFLIEEQKIVK.A	92	102	TRUE	2	2	1	1	0	0	0
164	gi|24646242|ref|NP_650178.1|	K.SPTPVGTPVSSAPVAPK.R	266	282	TRUE	2	2	1	0	0	1	0
164	gi|24646242|ref|NP_650178.1|	R.THPSSIDQVEAVPK.N	598	611	TRUE	2	2	1	0	0	1	0
165	gi|24647062|ref|NP_524359.2|	K.AGDEATSGEAASVDKVK.S	1054	1070	TRUE	2	3	1	0	1	0	0
167	gi|24647510|ref|NP_650572.2|	K.VQLENIQAGK.A	23	32	TRUE	2	2	1	1	0	0	0
167	gi|24647510|ref|NP_650572.2|	R.TLAQNCGANTIR.A	446	457	TRUE	2	2	1	0	0	1	0
168	gi|24647878|ref|NP_650694.2|	K.NISTDALGNTKGR.V	253	265	TRUE	2	2	1	0	1	0	0
169	gi|24648453|ref|NP_650898.1|	K.KTANTKVEPSPSTPLEK.K	529	545	TRUE	2	3	1	0	1	0	0
169	gi|24648453|ref|NP_650898.1|	K.GSQGMASGAADQYDM&SSR.V	596	613	TRUE	2	2	1	0	0	1	0
170	gi|24648872|ref|NP_651000.1|	R.TKDLGGQSTTQDFTR.A	349	363	TRUE	2	3	1	0	0	1	0
170	gi|24648872|ref|NP_651000.1|	R.AIILNM&S.-	364	370	TRUE	2	1	1	0	0	1	0
171	gi|24648964|ref|NP_732723.1|	K.M&MATGMNIAR.M	46	55	TRUE	2	2	1	0	1	0	0
171	gi|24648964|ref|NP_732723.1|	K.MM&ATGMNIAR.M	46	55	TRUE	2	2	1	1	0	0	0
171	gi|24648964|ref|NP_732723.1|	K.MMATGMNIAR.M	46	55	TRUE	2	2	1	1	0	0	0
171	gi|24648964|ref|NP_732723.1|	K.ASAIVVITTSGK.S	406	417	TRUE	2	2	1	1	0	0	0
173	gi|24649634|ref|NP_651246.2|	K.WYDDHLQASQSSK.E	153	165	TRUE	2	3	1	0	0	1	0
173	gi|24649634|ref|NP_651246.2|	R.GKEEDEEGYVLFVR.K	851	864	TRUE	2	2	1	1	0	0	0
173	gi|24649634|ref|NP_651246.2|	R.GKEEDEEGYVLFVRK.N	851	865	TRUE	2	2	1	1	0	0	0
174	gi|24649935|ref|NP_733083.1|	K.ESNGEFGNELPQR.Q	143	155	TRUE	2	2	1	0	1	0	0
174	gi|24649935|ref|NP_733083.1|	R.FNNGPSNGYENRQDNNRFGEK.R	403	423	TRUE	2	3	1	1	0	0	0
175	gi|24650747|ref|NP_524538.2|	R.RGPLVVYDKDEGLR.K	208	221	TRUE	2	2	1	1	0	0	0
175	gi|24650747|ref|NP_524538.2|	K.M&ANTDLSR.L	287	294	TRUE	2	2	1	0	1	0	0
175	gi|24650747|ref|NP_524538.2|	K.MANTDLSR.L	287	294	TRUE	2	2	1	1	0	0	0
175	gi|24650747|ref|NP_524538.2|	R.RLNPLTNVR.Q	318	326	TRUE	2	2	1	0	1	0	0
177	gi|24651001|ref|NP_652000.1|	K.VADNFKFGETNK.S	31	42	TRUE	2	2	1	0	0	1	0
177	gi|24651001|ref|NP_652000.1|	K.GTFNFDDFKR.V	282	291	TRUE	2	2	1	1	0	0	0
178	gi|24651181|ref|NP_651740.1|	K.FELGRPAANTK.L	27	37	TRUE	2	2	1	0	1	0	0
179	gi|24651794|ref|NP_524614.2|	K.STKVQEEETVVPQSPSKK.S	29	46	TRUE	2	3	1	0	1	0	0
179	gi|24651794|ref|NP_524614.2|	K.VQEEETVVPQSPSKK.S	32	46	TRUE	2	2	1	0	1	0	0
179	gi|24651794|ref|NP_524614.2|	K.VQEEETVVPQSPSKK.S	32	46	TRUE	2	3	1	0	1	0	0
179	gi|24651794|ref|NP_524614.2|	K.ALKLHSTELFSR.F	311	322	TRUE	2	3	1	1	0	0	0
180	gi|24652922|ref|NP_725114.1|	R.AFQKQFGVNLNR.K	8	19	TRUE	2	2	1	1	0	0	0
180	gi|24652922|ref|NP_725114.1|	R.AFQKQFGVNLNR.K	8	19	TRUE	2	3	1	1	0	0	0
180	gi|24652922|ref|NP_725114.1|	R.AFQKQFGVNLNRK.V	8	20	TRUE	2	2	1	1	0	0	0
180	gi|24652922|ref|NP_725114.1|	R.AFQKQFGVNLNRK.V	8	20	TRUE	2	3	1	1	0	0	0
180	gi|24652922|ref|NP_725114.1|	R.SRDVGLGFKTPR.E	34	45	TRUE	2	2	1	1	0	0	0
180	gi|24652922|ref|NP_725114.1|	R.EAIDGTYIDK.K	46	55	TRUE	2	2	1	0	1	0	0
181	gi|24654638|ref|NP_728505.1|	K.LAEVEEQMASK.I	870	880	TRUE	2	2	1	0	0	1	0
181	gi|24654638|ref|NP_728505.1|	R.TGGANTAAAAASPTVGGSTSTQSNPSTSTPHK.V	1561	1592	TRUE	2	3	1	1	0	0	0
181	gi|24654638|ref|NP_728505.1|	K.NSATQSIASSSR.V	1680	1691	TRUE	2	2	1	0	0	1	0
182	gi|24655003|ref|NP_523781.2|	K.ILM&GFSTQASR.Q	161	171	TRUE	2	2	1	1	0	0	0
182	gi|24655003|ref|NP_523781.2|	K.EGIAQAEQEIR.Q	221	231	TRUE	2	2	1	0	0	1	0
182	gi|24655003|ref|NP_523781.2|	R.VGINSDKVTIK.G	855	865	TRUE	2	2	1	0	0	1	0
183	gi|24655737|ref|NP_523795.2|	R.INVYYNEASGGKYVPR.A	47	62	TRUE	2	2	1	1	0	0	0
183	gi|24655737|ref|NP_523795.2|	R.AVLVDLEPGTMDSVR.S	63	77	TRUE	2	2	1	0	0	1	0
183	gi|24655737|ref|NP_523795.2|	R.MSM&KEVDEQM&LNIQNK.N	321	336	TRUE	2	3	1	1	0	0	0
186	gi|24658560|ref|NP_726243.1|	R.VVDALGNAIDGK.G	149	160	TRUE	2	2	1	0	0	0	1
186	gi|24658560|ref|NP_726243.1|	R.VGIKAPGIIPR.V	171	181	TRUE	2	2	1	1	0	0	0
186	gi|24658560|ref|NP_726243.1|	R.VSVREPM&QTGIK.A	182	193	TRUE	2	3	1	0	1	0	0
186	gi|24658560|ref|NP_726243.1|	R.VSVREPMQTGIK.A	182	193	TRUE	2	2	1	1	0	0	0
186	gi|24658560|ref|NP_726243.1|	R.VSVREPMQTGIK.A	182	193	TRUE	2	3	1	0	0	1	0
186	gi|24658560|ref|NP_726243.1|	K.TALAIDTIINQKR.F	218	230	TRUE	2	2	1	1	0	0	0
186	gi|24658560|ref|NP_726243.1|	K.HALIIYDDLSK.Q	305	315	TRUE	2	2	1	1	0	0	0
189	gi|24661759|ref|NP_648337.1|	K.SLMATTSGEATAK.K	224	236	TRUE	2	2	1	0	1	0	0
189	gi|24661759|ref|NP_648337.1|	K.SGQPLAPAAVDAGNAK.W	331	346	TRUE	2	2	1	1	0	0	0
190	gi|24662946|ref|NP_648514.1|	K.ANNVDFMDAEALKK.L	79	92	TRUE	2	2	1	1	0	0	0
192	gi|24663668|ref|NP_729871.1|	K.TQLGAKGVPFLVTHDGR.T	129	145	TRUE	2	3	1	0	0	0	1
192	gi|24663668|ref|NP_729871.1|	K.GNKPYISLPK.G	231	240	TRUE	2	2	1	1	0	0	0
196	gi|24667974|ref|NP_649297.1|	R.SLEESPSADLLRPR.K	190	203	TRUE	2	2	1	1	0	0	0
196	gi|24667974|ref|NP_649297.1|	K.IAPGTTQSSVQGTQTVQR.K	216	233	TRUE	2	2	1	1	0	0	0
196	gi|24667974|ref|NP_649297.1|	K.IAPGTTQSSVQGTQTVQR.K	216	233	TRUE	2	3	1	1	0	0	0
196	gi|24667974|ref|NP_649297.1|	K.SKEAAAAEEPQPSDEGDVVAKR.E	710	731	TRUE	2	3	1	1	0	0	0
197	gi|24762396|ref|NP_523830.2|	R.LKMTEQNIIFKNTK.T	23	36	TRUE	2	2	1	1	0	0	0
197	gi|24762396|ref|NP_523830.2|	K.M&TEQNIIFK.N	25	33	TRUE	2	2	1	1	0	0	0
197	gi|24762396|ref|NP_523830.2|	K.MTEQNIIFKNTK.T	25	36	TRUE	2	3	1	1	0	0	0
197	gi|24762396|ref|NP_523830.2|	K.EISGPVYEVMGK.V	305	316	TRUE	2	2	1	1	0	0	0
198	gi|24762707|ref|NP_611955.2|	K.MKSLKDDAAESQSQPETGVR.K	6	25	TRUE	2	3	1	1	0	0	0
198	gi|24762707|ref|NP_611955.2|	K.SLKDDAAESQSQPETGVR.K	8	25	TRUE	2	3	1	1	0	0	0
198	gi|24762707|ref|NP_611955.2|	K.SLKDDAAESQSQPETGVRK.R	8	26	TRUE	2	3	1	0	1	0	0
198	gi|24762707|ref|NP_611955.2|	K.NMISGNQGGGGVTGGK.I	630	645	TRUE	2	2	1	0	1	0	0
201	gi|24762816|ref|NP_523860.2|	R.NNDQATLPDNTVAQK.I	457	471	TRUE	2	2	1	0	0	1	0
201	gi|24762816|ref|NP_523860.2|	R.LYTKVKPLLEVTK.Q	920	932	TRUE	2	2	1	0	1	0	0
201	gi|24762816|ref|NP_523860.2|	K.AISEQIAQER.D	1545	1554	TRUE	2	2	1	0	0	1	0
202	gi|281359535|ref|NP_726564.5|	K.LYTSPNEGLSGSK.A	46	58	TRUE	2	2	1	0	0	1	0
202	gi|281359535|ref|NP_726564.5|	K.VDESSLTGESDHVK.K	214	227	TRUE	2	3	1	0	0	1	0
203	gi|281360460|ref|NP_722609.2|	R.ATKVDRDAVLVQENVTTR.G	130	147	TRUE	2	3	1	0	0	0	1
204	gi|281361491|ref|NP_731402.3|	K.TGDATMDNVSLQEAAK.T	171	186	TRUE	2	2	1	0	1	0	0
204	gi|281361491|ref|NP_731402.3|	R.LNSNPVAAGVSK.N	408	419	TRUE	2	2	1	0	1	0	0
205	gi|281361540|ref|NP_524306.3|	R.RVPKETGAAAELLK.L	26	39	TRUE	2	3	1	1	0	0	0
205	gi|281361540|ref|NP_524306.3|	R.HAILASHVLDAEQVKLPK.V	135	152	TRUE	2	3	1	1	0	0	0
208	gi|281364339|ref|NP_608791.2|	K.TLKEEQDVLQQDYDAKVEETR.S	89	109	TRUE	2	3	1	1	0	0	0
208	gi|281364339|ref|NP_608791.2|	K.DKLTAAEKNLAEK.S	113	125	TRUE	2	3	1	0	0	1	0
208	gi|281364339|ref|NP_608791.2|	K.LAEYEDLR.I	155	162	TRUE	2	2	1	1	0	0	0
208	gi|281364339|ref|NP_608791.2|	R.IANTLAVAEK.E	163	172	TRUE	2	2	1	0	0	1	0
208	gi|281364339|ref|NP_608791.2|	R.IANTLAVAEKEK.T	163	174	TRUE	2	3	1	0	0	1	0
208	gi|281364339|ref|NP_608791.2|	K.IALLTSAPENNDRK.G	218	231	TRUE	2	2	1	0	0	1	0
208	gi|281364339|ref|NP_608791.2|	R.KGNSLFAEVDDQR.Q	231	243	TRUE	2	2	1	1	0	0	0
208	gi|281364339|ref|NP_608791.2|	R.KGNSLFAEVDDQRQAMK.Q	231	247	TRUE	2	3	1	1	0	0	0
208	gi|281364339|ref|NP_608791.2|	R.QLM&TANDSLER.Q	309	319	TRUE	2	2	1	0	1	0	0
208	gi|281364339|ref|NP_608791.2|	R.ETDELKAQLHSMR.I	350	362	TRUE	2	2	1	1	0	0	0
208	gi|281364339|ref|NP_608791.2|	K.EAELKTALPR.I	419	428	TRUE	2	2	1	0	1	0	0
208	gi|281364339|ref|NP_608791.2|	K.SNEELLGARLPGTVTPAKPQR.K	614	634	TRUE	2	3	1	1	0	0	0
208	gi|281364339|ref|NP_608791.2|	R.LPGTVTPAKPQR.K	623	634	TRUE	2	2	1	0	1	0	0
208	gi|281364339|ref|NP_608791.2|	R.LPGTVTPAKPQR.K	623	634	TRUE	2	3	1	0	1	0	0
209	gi|281364936|ref|NP_723771.4|	R.VLANALAQR.T	80	88	TRUE	2	2	1	0	1	0	0
209	gi|281364936|ref|NP_723771.4|	R.NNPGM&NPAEFNR.N	202	213	TRUE	2	2	1	0	1	0	0
209	gi|281364936|ref|NP_723771.4|	K.TFDENPNFNNQR.F	380	391	TRUE	2	2	1	1	0	0	0
209	gi|281364936|ref|NP_723771.4|	R.IVNDNQIILR.R	484	493	TRUE	2	2	1	1	0	0	0
210	gi|28571689|ref|NP_788665.1|	R.LIVENLSSR.V	117	125	TRUE	2	2	1	1	0	0	0
210	gi|28571689|ref|NP_788665.1|	K.TAIEKLDDTELNGR.R	166	179	TRUE	2	2	1	1	0	0	0
213	gi|28572126|ref|NP_651040.3|	K.SAGVAQLGLGHSYSR.A	141	155	TRUE	2	2	1	1	0	0	0
213	gi|28572126|ref|NP_651040.3|	K.YPASTVQILGAEK.A	322	334	TRUE	2	2	1	1	0	0	0
213	gi|28572126|ref|NP_651040.3|	K.FYESGDVPR.K	408	416	TRUE	2	2	1	0	0	1	0
214	gi|28573815|ref|NP_788356.1|	K.RIVNHAVVNEDPNAR.I	351	365	TRUE	2	3	1	0	1	0	0
214	gi|28573815|ref|NP_788356.1|	R.IVNHAVVNEDPNAR.I	352	365	TRUE	2	2	1	0	1	0	0
214	gi|28573815|ref|NP_788356.1|	R.TNSGSQIWTM&EK.L	729	740	TRUE	2	2	1	0	0	1	0
215	gi|28574259|ref|NP_609930.4|	K.QTLQPTDLYK.T	35	44	TRUE	2	2	1	1	0	0	0
215	gi|28574259|ref|NP_609930.4|	R.RGQLVAVIGPVGSGK.S	461	475	TRUE	2	2	1	1	0	0	0
215	gi|28574259|ref|NP_609930.4|	R.SGGQIGLSM&YK.K	713	723	TRUE	2	2	1	0	0	1	0
215	gi|28574259|ref|NP_609930.4|	R.TALYFFHTNPSGR.I	814	826	TRUE	2	2	1	1	0	0	0
215	gi|28574259|ref|NP_609930.4|	K.GLSFTIQPM&EK.V	1070	1080	TRUE	2	2	1	1	0	0	0
216	gi|28574508|ref|NP_729824.2|	R.SSNNSSPQM&QSSSPSPASSNHANDPADVK.L	307	335	TRUE	2	3	1	0	1	0	0
216	gi|28574508|ref|NP_729824.2|	R.DLIEAHTVER.E	495	504	TRUE	2	2	1	0	0	1	0
217	gi|28574733|ref|NP_787968.1|	R.EVQQRWEAER.V	21	30	TRUE	2	2	1	1	0	0	0
217	gi|28574733|ref|NP_787968.1|	R.SSGEGVGPQEYTLIK.M	255	269	TRUE	2	2	1	1	0	0	0
218	gi|28574757|ref|NP_649426.3|	K.INGNSTVVSPLTEQK.M	431	445	TRUE	2	2	1	1	0	0	0
218	gi|28574757|ref|NP_649426.3|	K.VIAAPPAAGIAK.R	517	528	TRUE	2	2	1	1	0	0	0
223	gi|45549019|ref|NP_476610.2|	K.KEKPSMVDNLPK.S	336	347	TRUE	2	2	1	0	0	1	0
223	gi|45549019|ref|NP_476610.2|	K.EKPSMVDNLPK.S	337	347	TRUE	2	2	1	1	0	0	0
223	gi|45549019|ref|NP_476610.2|	K.SISQMPREPEVK.E	520	531	TRUE	2	2	1	1	0	0	0
223	gi|45549019|ref|NP_476610.2|	K.QDTLILSQNK.G	654	663	TRUE	2	2	1	0	1	0	0
223	gi|45549019|ref|NP_476610.2|	K.QDTLILSQNKGNPK.L	654	667	TRUE	2	2	1	0	1	0	0
223	gi|45549019|ref|NP_476610.2|	K.LKDLYIRPNIVTK.R	668	680	TRUE	2	2	1	1	0	0	0
223	gi|45549019|ref|NP_476610.2|	R.MTGSLEAHSNGFR.Y	682	694	TRUE	2	2	1	0	1	0	0
223	gi|45549019|ref|NP_476610.2|	R.GDKVDILYNNIK.S	700	711	TRUE	2	2	1	1	0	0	0
224	gi|45549251|ref|NP_524679.3|	R.SSSSITNLLHK.S	1092	1102	TRUE	2	2	1	1	0	0	0
225	gi|45550087|ref|NP_608534.2|	R.IWDATPAHAVTPGHETPGHEK.S	270	290	TRUE	2	3	1	1	0	0	0
225	gi|45550087|ref|NP_608534.2|	K.VGASEIINR.V	880	888	TRUE	2	2	1	0	0	1	0
226	gi|45550607|ref|NP_648585.3|	R.QMDNNYSNNYNNNNNNQR.N	304	321	TRUE	2	3	1	0	1	0	0
226	gi|45550607|ref|NP_648585.3|	R.KLNTETFGVSSTR.R	523	535	TRUE	2	2	1	1	0	0	0
226	gi|45550607|ref|NP_648585.3|	R.MGGGGGNFR.N	571	579	TRUE	2	2	1	0	1	0	0
226	gi|45550607|ref|NP_648585.3|	K.AANNAAGHGSNATDSSAPNATTATTK.S	610	635	TRUE	2	3	1	1	0	0	0
227	gi|45550712|ref|NP_649797.2|	K.SVAGADELAQAKGK.C	6	19	TRUE	2	2	1	0	1	0	0
227	gi|45550712|ref|NP_649797.2|	R.SSIIAAKDDIPVSPPK.A	115	130	TRUE	2	2	1	1	0	0	0
229	gi|45551086|ref|NP_725084.2|	K.YSVSGYPTLK.I	93	102	TRUE	2	2	1	0	0	0	1
229	gi|45551086|ref|NP_725084.2|	K.EATTELKGFDR.S	470	480	TRUE	2	2	1	0	0	1	0
230	gi|45551915|ref|NP_732260.2|	K.RDEADKIGFPK.G	42	52	TRUE	2	3	1	0	1	0	0
230	gi|45551915|ref|NP_732260.2|	K.GVRDQILYGAMQR.Y	53	65	TRUE	2	2	1	1	0	0	0
230	gi|45551915|ref|NP_732260.2|	K.VSSKHSPETIILEGNLSQR.I	174	192	TRUE	2	3	1	1	0	0	0
236	CONT_092_family	R.LAADDFRLKYENEVALR.Q	229	245	TRUE	2	3	1	0	0	1	0
236	CONT_092_family	K.NHEEEMK.D	286	292	FALSE	2	2	1	0	0	0	1	CONT_092&CONT_046&CONT_047&CONT_045&CONT_101&CONT_060, CONT_050
236	CONT_092_family	R.SQYEQLAEQNR.K	323	333	TRUE	2	3	1	0	0	1	0
236	CONT_092_family	R.KDAEAWFNEK.S	334	343	TRUE	2	2	1	0	0	1	0
236	CONT_092_family	K.DAEAWFNEK.S	335	343	TRUE	2	1	1	0	0	0	1
236	CONT_092_family	R.NVQALEIELQSQLALK.Q	371	386	TRUE	2	2	1	0	0	0	1
237	CONT_156_family	R.QTVEADVNGLR.R	214	224	TRUE	2	2	1	0	0	0	1
237	CONT_156_family	R.GQTGGDVNVEM&DAAPGVDLSR.I	264	284	TRUE	2	2	1	0	0	0	1
237	CONT_156_family	R.ILNEM&RDQYEQM&AEK.N	285	299	TRUE	2	3	1	1	0	0	0
237	CONT_156_family	K.TEELNKEVASNSELVQSSR.S	312	330	TRUE	2	3	1	0	0	0	1
237	CONT_156_family	K.ASLENSLEETK.G	355	365	FALSE	2	2	1	0	0	0	1	CONT_156&CONT_075&CONT_168&CONT_122&CONT_074&CONT_128&CONT_069, CONT_082
237	CONT_156_family	K.ASLENSLEETKGR.Y	355	367	FALSE	2	3	1	0	0	1	0	CONT_156&CONT_075&CONT_168&CONT_122&CONT_074&CONT_128&CONT_069, CONT_082
237	CONT_156_family	C.RVLDELTLAR.T	225	234	TRUE	1	2	1	0	0	0	1
237	CONT_156_family	R.LLEGEDAHLSSSQFSSGSQSSR.D	93	114	FALSE	2	3	1	0	0	0	1	CONT_156&CONT_075&CONT_168&CONT_122&CONT_074&CONT_128&CONT_069, CONT_082
238	CONT_082_family	K.NHEEEMNALR.G	252	261	TRUE	2	2	1	0	0	0	1
238	CONT_082_family	K.ASLENSLEETK.G	353	363	FALSE	2	2	1	0	0	0	1	CONT_082&CONT_094, CONT_069, CONT_075, CONT_122, CONT_128, CONT_156, CONT_168
238	CONT_082_family	K.ASLENSLEETKGR.Y	353	365	FALSE	2	3	1	0	0	1	0	CONT_082&CONT_094, CONT_069, CONT_075, CONT_128, CONT_156
238	CONT_082_family	R.LLEGEDAHLSSSQFSSGSQSSR.D	418	439	FALSE	2	3	1	0	0	0	1	CONT_082&CONT_094, CONT_069
239	CONT_088_family	R.SGGGFSSGSAGIINYQRR.T	13	30	TRUE	2	3	1	1	0	0	0
239	CONT_088_family	R.SLVNLGGSKSISISVAR.G	66	82	TRUE	2	2	1	0	0	1	0
239	CONT_088_family	K.SLNNQFASFIDK.V	186	197	FALSE	2	2	1	0	0	0	1	CONT_088&CONT_102&CONT_120&CONT_143&CONT_131&CONT_133&CONT_132&CONT_083&CONT_160&CONT_073&CONT_085, CONT_089
239	CONT_088_family	Q.FASFIDK.V	191	197	FALSE	1	2	1	0	0	0	1	CONT_088&CONT_102&CONT_120&CONT_143&CONT_131&CONT_133&CONT_132&CONT_083&CONT_160&CONT_073&CONT_085, CONT_048, CONT_049, CONT_064, CONT_070, CONT_079, CONT_084, CONT_089, CONT_129, CONT_142
239	CONT_088_family	Q.FASFIDKVR.F	191	199	FALSE	1	2	1	1	0	0	0	CONT_088&CONT_102&CONT_120&CONT_143&CONT_131&CONT_133&CONT_132&CONT_083&CONT_160&CONT_073&CONT_085, CONT_048, CONT_049, CONT_064, CONT_070, CONT_079, CONT_084, CONT_089, CONT_129, CONT_142
239	CONT_088_family	R.RVDQLKSDQSR.L	241	251	FALSE	2	3	1	0	0	0	1	CONT_088&CONT_102&CONT_120&CONT_143&CONT_131&CONT_133&CONT_132&CONT_083&CONT_160&CONT_073&CONT_085, CONT_089
239	CONT_088_family	K.DVDGAYMTK.V	290	298	FALSE	2	1	1	0	0	0	1	CONT_088&CONT_102&CONT_120&CONT_143&CONT_131&CONT_133&CONT_132&CONT_083&CONT_160&CONT_073&CONT_085, CONT_089
239	CONT_088_family	K.DVDGAYMTKVDLQAK.L	290	304	FALSE	2	2	1	1	0	0	0	CONT_088&CONT_102&CONT_120&CONT_143&CONT_131&CONT_133&CONT_132&CONT_083&CONT_160&CONT_073&CONT_085, CONT_089
239	CONT_088_family	R.HGDSVRNSKIEISELNR.V	387	403	FALSE	2	3	1	1	0	0	0	CONT_088&CONT_102&CONT_120&CONT_143&CONT_131&CONT_133&CONT_132&CONT_083&CONT_160&CONT_073&CONT_085, CONT_089
239	CONT_088_family	R.NSKIEISELNR.V	393	403	FALSE	2	3	1	1	0	0	0	CONT_088&CONT_102&CONT_120&CONT_143&CONT_131&CONT_133&CONT_132&CONT_083&CONT_160&CONT_073&CONT_085, CONT_089
239	CONT_088_family	R.NSKIEISELNRVIQR.L	393	407	TRUE	2	2	1	1	0	0	0
239	CONT_088_family	K.NKLNDLEDALQQAKEDLAR.L	442	460	TRUE	2	3	1	0	0	0	1
239	CONT_088_family	R.LLRDYQELMNTK.L	461	472	TRUE	2	2	1	1	0	0	0
239	CONT_088_family	K.ALNNKFASFIDKVR.F	97	110	TRUE	2	3	1	1	0	0	0
239	CONT_088_family	R.RQLDSIVGER.G	223	232	FALSE	2	2	1	0	0	1	0	CONT_088&CONT_102&CONT_120&CONT_143&CONT_131&CONT_133&CONT_132&CONT_083&CONT_160&CONT_073&CONT_085, CONT_049, CONT_079, CONT_080, CONT_084, CONT_129, CONT_137
239	CONT_088_family	K.DVDAAYMNKVELQAK.A	273	287	FALSE	2	2	1	0	1	0	0	CONT_088&CONT_102&CONT_120&CONT_143&CONT_131&CONT_133&CONT_132&CONT_083&CONT_160&CONT_073&CONT_085, CONT_080, CONT_129, CONT_137
239	CONT_088_family	R.NLDLDSIIAEVK.A	327	338	FALSE	2	2	1	0	0	0	1	CONT_088&CONT_102&CONT_120&CONT_143&CONT_131&CONT_133&CONT_132&CONT_083&CONT_160&CONT_073&CONT_085, CONT_049, CONT_064, CONT_079, CONT_080, CONT_084, CONT_129, CONT_137
239	CONT_088_family	R.ATGGGLSSVGGGSSTIKYTTTSSSSRK.S	534	560	TRUE	2	3	1	1	0	0	0
240	CONT_129_family	K.FASFIDK.V	174	180	FALSE	2	2	1	0	0	0	1	CONT_129&CONT_070&CONT_137&CONT_080&CONT_142, CONT_048, CONT_049, CONT_064, CONT_073, CONT_079, CONT_083, CONT_084, CONT_085, CONT_088, CONT_089, CONT_102, CONT_120, CONT_131, CONT_132, CONT_133, CONT_143
240	CONT_129_family	K.FASFIDKVR.F	174	182	FALSE	2	2	1	1	0	0	0	CONT_129&CONT_070&CONT_137&CONT_080&CONT_142, CONT_048, CONT_049, CONT_064, CONT_073, CONT_079, CONT_083, CONT_084, CONT_088, CONT_089, CONT_120, CONT_131, CONT_132, CONT_133, CONT_143
240	CONT_129_family	R.RQLDSIVGER.G	223	232	FALSE	2	2	1	0	0	1	0	CONT_129&CONT_070&CONT_137&CONT_080&CONT_142, CONT_049, CONT_079, CONT_083, CONT_084, CONT_131
240	CONT_129_family	K.DVDAAYMNKVELQAK.A	273	287	FALSE	2	2	1	0	1	0	0	CONT_129&CONT_070&CONT_137&CONT_080&CONT_142, CONT_083, CONT_131, CONT_132, CONT_133
240	CONT_129_family	R.NLDLDSIIAEVK.A	327	338	FALSE	2	2	1	0	0	0	1	CONT_129&CONT_070&CONT_137&CONT_080&CONT_142, CONT_049, CONT_064, CONT_079, CONT_083, CONT_084, CONT_131, CONT_132, CONT_133
240	CONT_129_family	R.M&SCVARSGGAGGGACGFR.S	30	47	TRUE	2	3	1	1	0	0	0
240	CONT_129_family	R.DYQELM&NVK.L	467	475	FALSE	2	2	1	0	0	1	0	CONT_129&CONT_070&CONT_137&CONT_080&CONT_142, CONT_064
241	CONT_049_family	-.SRQSSVSSGAGGSR.S	1	14	TRUE	2	2	1	0	1	0	0
241	CONT_049_family	R.SLYNLGGSK.R	63	71	FALSE	2	2	1	0	0	1	0	CONT_049&CONT_084, CONT_079
241	CONT_049_family	K.FASFIDK.V	178	184	FALSE	2	2	1	0	0	0	1	CONT_049&CONT_084, CONT_048, CONT_064, CONT_070, CONT_073, CONT_079, CONT_083, CONT_085, CONT_088, CONT_089, CONT_102, CONT_120, CONT_129, CONT_131, CONT_132, CONT_133, CONT_142, CONT_143
241	CONT_049_family	K.FASFIDKVR.F	178	186	FALSE	2	2	1	1	0	0	0	CONT_049&CONT_084, CONT_048, CONT_064, CONT_070, CONT_073, CONT_079, CONT_083, CONT_088, CONT_089, CONT_120, CONT_129, CONT_131, CONT_132, CONT_133, CONT_142, CONT_143
241	CONT_049_family	R.RQLDSIVGER.G	227	236	FALSE	2	2	1	0	0	1	0	CONT_049&CONT_084, CONT_079, CONT_080, CONT_083, CONT_129, CONT_131, CONT_137
241	CONT_049_family	R.NLDLDSIIAEVK.A	331	342	FALSE	2	2	1	0	0	0	1	CONT_049&CONT_084, CONT_064, CONT_079, CONT_080, CONT_083, CONT_129, CONT_131, CONT_132, CONT_133, CONT_137
241	CONT_049_family	R.SRTEAESWYQTK.Y	352	363	FALSE	2	2	1	0	0	1	0	CONT_049&CONT_084, CONT_079
241	CONT_049_family	K.LAELEEALQK.A	431	440	FALSE	2	2	1	0	0	0	1	CONT_049&CONT_084, CONT_079
242	CONT_068_family	R.IKFEM&EQNLR.Q	241	250	TRUE	2	3	1	1	0	0	0
242	CONT_068_family	K.TLNDMRQEYEQLIAK.N	322	336	TRUE	2	2	1	0	0	0	1
242	CONT_068_family	K.IGLGGRGGSGGSYGR.G	473	487	TRUE	2	2	1	1	0	0	0
242	CONT_068_family	K.IGLGGRGGSGGSYGR.G	473	487	TRUE	2	3	1	0	1	0	0
242	CONT_068_family	R.GGSGGSYGGGGSGGGYGGGSGSR.G	491	513	TRUE	2	3	1	1	0	0	0
242	CONT_068_family	Q.LASYLDK.V	18	24	TRUE	1	2	1	0	0	0	1
243	gi|17136342|ref|NP_476641.1|_family	R.TGLEGAGMAGGSGQQKR.V	92	108	TRUE	2	3	1	0	1	0	0
243	gi|17136342|ref|NP_476641.1|_family	R.YSVIDRIQEQR.D	137	147	TRUE	2	3	1	1	0	0	0
243	gi|17136342|ref|NP_476641.1|_family	R.NIKIELDGPPIPLIVNLSR.I	291	309	TRUE	2	2	1	0	0	1	0
243	gi|17136342|ref|NP_476641.1|_family	R.RISAISVAERVAR.E	443	455	TRUE	2	3	1	1	0	0	0
243	gi|17136342|ref|NP_476641.1|_family	R.DEQRKVFEPVPEGVTK.I	697	712	TRUE	2	2	1	1	0	0	0
243	gi|17136342|ref|NP_476641.1|_family	K.VFEPVPEGVTK.I	702	712	TRUE	2	1	1	1	0	0	0
243	gi|17136342|ref|NP_476641.1|_family	R.LLARLPIEPR.L	858	867	TRUE	2	2	1	1	0	0	0
243	gi|17136342|ref|NP_476641.1|_family	K.VLTTESKAALLHK.T	1021	1033	TRUE	2	2	1	0	0	1	0
243	gi|17136342|ref|NP_476641.1|_family	R.KIDLAANNIVR.V	1081	1091	TRUE	2	3	1	1	0	0	0
243	gi|17136342|ref|NP_476641.1|_family	R.KIDLAANNIVRVDNWLNFDIEPELAAK.I	1081	1107	TRUE	2	3	1	0	0	1	0
243	gi|17136342|ref|NP_476641.1|_family	R.VDNWLNFDIEPELAAK.I	1092	1107	TRUE	2	2	1	0	0	1	0
243	gi|17136342|ref|NP_476641.1|_family	R.GRFETGR.F	1180	1186	TRUE	2	2	1	0	0	1	0
243	gi|17136342|ref|NP_476641.1|_family	K.RGGFGDSFESNRGSGGGFR.N	1264	1282	TRUE	2	3	1	1	0	0	0
243	gi|17136342|ref|NP_476641.1|_family	R.GGFGDSFESNRGSGGGFR.N	1265	1282	TRUE	2	3	1	1	0	0	0
244	gi|17530805|ref|NP_511052.1|_family	R.HQGVM&VGMGQKDSYVGDEAQSK.R	41	62	TRUE	2	3	1	1	0	0	0
244	gi|17530805|ref|NP_511052.1|_family	R.HQGVMVGM&GQKDSYVGDEAQSK.R	41	62	TRUE	2	3	1	0	0	1	0
244	gi|17530805|ref|NP_511052.1|_family	K.DSYVGDEAQSKR.G	52	63	TRUE	2	2	1	0	1	0	0
244	gi|17530805|ref|NP_511052.1|_family	R.VAPEEHPVLLTEAPLNPK.A	97	114	TRUE	2	2	1	1	0	0	0
244	gi|17530805|ref|NP_511052.1|_family	R.M&QKEITALAPSTM&K.I	314	327	TRUE	2	2	1	0	0	1	0
244	gi|17530805|ref|NP_511052.1|_family	K.EITALAPSTM&K.I	317	327	TRUE	2	2	1	1	0	0	0
244	gi|17530805|ref|NP_511052.1|_family	K.EITALAPSTM&KIK.I	317	329	TRUE	2	2	1	1	0	0	0
245	gi|17137572|ref|NP_477375.1|_family	R.TIEKFEKEAQEM&GK.G	38	51	TRUE	2	2	1	1	0	0	0
245	gi|17137572|ref|NP_477375.1|_family	R.TIEKFEKEAQEMGK.G	38	51	TRUE	2	3	1	0	0	0	1
246	gi|17530887|ref|NP_511111.1|_family	R.NPYPGMPGPGR.Q	64	74	TRUE	2	2	1	0	1	0	0
246	gi|17530887|ref|NP_511111.1|_family	K.IAPLDADKPLDQQTER.K	331	346	TRUE	2	2	1	1	0	0	0
246	gi|17530887|ref|NP_511111.1|_family	R.KVTIVGTPEGQWK.A	347	359	TRUE	2	2	1	1	0	0	0
246	gi|17530887|ref|NP_511111.1|_family	R.AMMLSTNPPPITKK.Q	452	465	TRUE	2	2	1	1	0	0	0
247	gi|17737967|ref|NP_524356.1|_family	K.VEIIANDQGNR.T	26	36	FALSE	2	2	1	0	0	1	0	gi|17737967|ref|NP_524356.1|&gi|17738165|ref|NP_524474.1|, gi|24641402|ref|NP_727563.1|
247	gi|17737967|ref|NP_524356.1|_family	R.TTPSYVAFTDTER.L	37	49	TRUE	2	2	1	1	0	0	0
247	gi|17737967|ref|NP_524356.1|_family	K.NQVAM&NPTQTIFDAK.R	57	71	TRUE	2	2	1	1	0	0	0
247	gi|17737967|ref|NP_524356.1|_family	R.IINEPTAAAIAYGLDKK.A	172	188	FALSE	2	2	1	0	0	0	1	gi|17737967|ref|NP_524356.1|&gi|17738165|ref|NP_524474.1|, gi|24641402|ref|NP_727563.1|
247	gi|17737967|ref|NP_524356.1|_family	K.SVIHDIVLVGGSTR.I	329	342	TRUE	2	2	1	1	0	0	0
248	gi|17864514|ref|NP_524858.1|_family	R.NRNFGGGNNNYGGPMGANR.M	33	51	TRUE	2	2	1	1	0	0	0
248	gi|17864514|ref|NP_524858.1|_family	R.NFGGGNNNYGGPM&GANR.M	35	51	TRUE	2	3	1	0	1	0	0
248	gi|17864514|ref|NP_524858.1|_family	R.QTLPISTEEEETR.D	360	372	TRUE	2	2	1	1	0	0	0
248	gi|17864514|ref|NP_524858.1|_family	R.TATHHRNFLKFINEK.S	510	524	TRUE	2	3	1	1	0	0	0
249	gi|19920608|ref|NP_608731.1|_family	R.APMNGNSSANYGPYR.G	16	30	TRUE	2	2	1	1	0	0	0
251	gi|28571934|ref|NP_733405.2|_family	K.RPPTIGATVTTSALTSK.A	160	176	TRUE	2	3	1	1	0	0	0
251	gi|28571934|ref|NP_733405.2|_family	K.SMENMLDEKVK.S	483	493	TRUE	2	2	1	1	0	0	0
251	gi|28571934|ref|NP_733405.2|_family	K.SMENM&LDEKVKSPPPPVLSK.K	483	502	TRUE	2	3	1	1	0	0	0
251	gi|28571934|ref|NP_733405.2|_family	K.TPTGGVPMTGNLLGGK.K	511	526	TRUE	2	2	1	0	1	0	0
251	gi|28571934|ref|NP_733405.2|_family	K.NTEGKLTTAVSHDLADGLAASK.M	529	550	TRUE	2	3	1	1	0	0	0
251	gi|28571934|ref|NP_733405.2|_family	K.LTTAVSHDLADGLAASK.M	534	550	TRUE	2	2	1	1	0	0	0
251	gi|28571934|ref|NP_733405.2|_family	R.AATIAVEDTDFDRVER.A	572	587	TRUE	2	2	1	1	0	0	0
251	gi|28571934|ref|NP_733405.2|_family	R.ASILTDMR.Q	588	595	TRUE	2	2	1	1	0	0	0
251	gi|28571934|ref|NP_733405.2|_family	K.TSDDNSTGEEPQLAKPKPR.E	651	669	TRUE	2	3	1	0	1	0	0
251	gi|28571934|ref|NP_733405.2|_family	R.SLSAAKVQTASSDEETR.A	765	781	TRUE	2	3	1	0	1	0	0
251	gi|28571934|ref|NP_733405.2|_family	K.VQTASSDEETR.A	771	781	TRUE	2	2	1	0	1	0	0
252	gi|22024201|ref|NP_611354.2|_family	R.LRAYVEGGAGDGENAPVTPSRR.Q	36	57	TRUE	2	3	1	1	0	0	0
252	gi|22024201|ref|NP_611354.2|_family	K.TAEETEPAAKPEDQPPER.R	231	248	TRUE	2	2	1	0	1	0	0
252	gi|22024201|ref|NP_611354.2|_family	K.VLDEATADDDEVEK.K	517	530	TRUE	2	2	1	0	0	1	0
252	gi|22024201|ref|NP_611354.2|_family	K.SSETAAVSNGDAAAEQANDEK.A	596	616	TRUE	2	2	1	1	0	0	0
252	gi|22024201|ref|NP_611354.2|_family	K.SSETAAVSNGDAAAEQANDEK.A	596	616	TRUE	2	3	1	1	0	0	0
253	gi|24762736|ref|NP_726482.1|_family	K.SGLSDVVLSR.I	43	52	TRUE	2	2	1	1	0	0	0
253	gi|24762736|ref|NP_726482.1|_family	R.KPGGAGPPPKPAMPPPPAGAAM&PR.A	216	239	TRUE	2	3	1	1	0	0	0
253	gi|24762736|ref|NP_726482.1|_family	K.RLDDLQAQVTK.I	486	496	TRUE	2	2	1	0	0	1	0
253	gi|24762736|ref|NP_726482.1|_family	R.LDDLQAQVTK.I	487	496	TRUE	2	2	1	0	0	1	0
253	gi|24762736|ref|NP_726482.1|_family	K.LTNHLQATQLQISSVR.S	546	561	TRUE	2	2	1	1	0	0	0
253	gi|24762736|ref|NP_726482.1|_family	K.SGPPPRPESPSPALPPKK.S	738	755	TRUE	2	3	1	1	0	0	0
253	gi|24762736|ref|NP_726482.1|_family	R.SNTPLQNQR.T	913	921	TRUE	2	2	1	0	0	1	0
253	gi|24762736|ref|NP_726482.1|_family	R.TADVKLETK.A	922	930	TRUE	2	2	1	0	0	1	0
253	gi|24762736|ref|NP_726482.1|_family	K.AVVSVFDAFGEIGTR.K	931	945	TRUE	2	2	1	0	0	1	0
254	gi|24642482|ref|NP_523367.2|_family	R.FGGPNAQNQNQNQNQNGGVTGGGGAVGGPNQNK.N	53	85	TRUE	2	3	1	1	0	0	0
254	gi|24642482|ref|NP_523367.2|_family	R.FGGPNAQNQNQNQNQNGGVTGGGGAVGGPNQNKNFGNNK.G	53	91	TRUE	2	3	1	1	0	0	0
254	gi|24642482|ref|NP_523367.2|_family	K.NNEPATAAAGQNQANQNANKGQNQR.Q	138	162	TRUE	2	3	1	0	1	0	0
254	gi|24642482|ref|NP_523367.2|_family	R.SGPRPGGGAGGAM&NSTNMGGGGGGGGGGGPR.G	236	266	TRUE	2	3	1	0	1	0	0
254	gi|24642482|ref|NP_523367.2|_family	R.SGPRPGGGAGGAMNSTNM&GGGGGGGGGGGPR.G	236	266	TRUE	2	3	1	0	1	0	0
254	gi|24642482|ref|NP_523367.2|_family	R.SGPRPGGGAGGAMNSTNMGGGGGGGGGGGPR.G	236	266	TRUE	2	3	1	1	0	0	0
254	gi|24642482|ref|NP_523367.2|_family	K.MPDFNQER.S	473	480	TRUE	2	2	1	0	1	0	0
255	gi|24644479|ref|NP_524243.2|_family	R.SNTKGTSFAFFTKNNAK.Q	624	640	TRUE	2	2	1	1	0	0	0
255	gi|24644479|ref|NP_524243.2|_family	K.GTSFAFFTKNNAK.Q	628	640	TRUE	2	2	1	1	0	0	0
256	gi|24645384|ref|NP_649899.1|_family	K.FAEIRGNDVGVVR.F	591	603	TRUE	2	3	1	1	0	0	0
257	gi|24649488|ref|NP_524473.2|_family	R.FKVSEELEGESGHR.G	408	421	TRUE	2	2	1	1	0	0	0
257	gi|24649488|ref|NP_524473.2|_family	R.SSDKSDQLTNSSYNLENNKNQK.C	511	532	TRUE	2	3	1	1	0	0	0
257	gi|24649488|ref|NP_524473.2|_family	K.HTLSLSAEPR.S	649	658	TRUE	2	2	1	0	1	0	0
258	gi|281362724|ref|NP_733244.5|_family	K.DTSPSASIEGAGSSGNEAK.S	217	235	TRUE	2	2	1	1	0	0	0
258	gi|281362724|ref|NP_733244.5|_family	R.HRSVSESDGTAVIAAGGR.R	1508	1525	TRUE	2	3	1	1	0	0	0
259	gi|24661707|ref|NP_524004.2|_family	K.IIGEYGLR.N	32	39	TRUE	2	2	1	1	0	0	0
259	gi|24661707|ref|NP_524004.2|_family	R.ELLTLDEKDEKR.L	60	71	TRUE	2	2	1	0	0	1	0
259	gi|24661707|ref|NP_524004.2|_family	R.RLQTQVFKLGLAK.S	110	122	TRUE	2	3	1	1	0	0	0
259	gi|24661707|ref|NP_524004.2|_family	R.LDSQKHIDFSLK.S	152	163	TRUE	2	2	1	1	0	0	0
260	gi|24663131|ref|NP_524033.2|_family	K.GNEAANVTGPSGEPVR.G	122	137	TRUE	2	2	1	1	0	0	0
260	gi|24663131|ref|NP_524033.2|_family	R.DGGEYIQGQGPPRPQQPRPR.R	300	319	TRUE	2	3	1	1	0	0	0
261	gi|24665539|ref|NP_648922.1|_family	K.SNTGEGGEDSDRYLNQDPNNSR.R	982	1003	TRUE	2	3	1	1	0	0	0
261	gi|24665539|ref|NP_648922.1|_family	K.CHLNTCPVGIATQDPELRK.K	1208	1226	TRUE	2	3	1	1	0	0	0
261	gi|24665539|ref|NP_648922.1|_family	K.AQQIFSGADDNVTVK.M	1322	1336	TRUE	2	2	1	1	0	0	0
262	gi|45551966|ref|NP_733041.2|_family	K.AVLIERLEK.S	32	40	TRUE	2	2	1	1	0	0	0
262	gi|45551966|ref|NP_733041.2|_family	K.RGAVDDYTAVPTKR.S	709	722	TRUE	2	3	1	0	1	0	0
262	gi|45551966|ref|NP_733041.2|_family	R.GAVDDYTAVPTKR.S	710	722	TRUE	2	2	1	1	0	0	0
262	gi|45551966|ref|NP_733041.2|_family	R.STGYQGQSGGGGAGGMYGASRPAQDR.Y	895	920	TRUE	2	3	1	1	0	0	0
263	gi|62862344|ref|NP_001015319.1|_family	R.NLDGDDSDDGSGTLPLVYQLPTAPR.A	40	64	TRUE	2	3	1	0	0	1	0
263	gi|62862344|ref|NP_001015319.1|_family	R.RIRIELSNENDQQSR.Q	149	163	TRUE	2	2	1	0	0	1	0
263	gi|62862344|ref|NP_001015319.1|_family	R.RFDGFGNNGDNRDSGNWR.R	169	186	TRUE	2	3	1	1	0	0	0
263	gi|62862344|ref|NP_001015319.1|_family	K.SLPDRDDVNTPGSWR.T	212	226	TRUE	2	3	1	1	0	0	0
263	gi|62862344|ref|NP_001015319.1|_family	R.TLPLPDVK.T	282	289	TRUE	2	1	1	1	0	0	0
263	gi|62862344|ref|NP_001015319.1|_family	R.ELEIEQRLALAR.K	327	338	TRUE	2	2	1	0	0	1	0
263	gi|62862344|ref|NP_001015319.1|_family	R.REQGLNEK.L	345	352	TRUE	2	2	1	0	1	0	0
263	gi|62862344|ref|NP_001015319.1|_family	K.TSQNDLVLQSSNKYSGLDNEGSE.-	437	459	TRUE	2	2	1	0	1	0	0
PAW_quantitative_protein_report settings:
PSEUDO:	2	(used in pseudo-redudant and pseudo-subset tests)
LOW:	2.5	(used in combination test - min. ave. true unique count)
SHARE:	40	(used in combination test - absolute ave. share count)
MASS:	20	(used in combination test - relative shared-to-unique fraction)
Proteins:	235
Candidates:	92
Keepers:	37
