# Supplementary material for: The Drosophila Helicase Maleless (MLE) is Implicated in Functions Distinct From its Role in Dosage Compensation
Source: Mol Cell Proteomics. 2015 Mar 16;14(6):1478–88. doi: 10.1074/mcp.M114.040667 (PMC4458714; doi:10.1074/mcp.M114.040667)
Supplement: Supplemental Data [file supp_M114.040667_mcp.M114.040667-6.xlsx]

## Sheet: LUC1626_EMPTY_FLAG_GFP_MLE_MSL2
ProtGroup	Accession	Sequence	Begin	End	Unique	NTT	Z	TotCount	LUC1626_EMPTYV-1_ 1Dbands_75um_140min_20141202_VE2	LUC1626_EMPTYV-2_ 1Dbands_75um_140min_20141202_VE2	LUC1626_FLAG_1Dbands_75um_140min_20141202_VE2	LUC1626_GFP-1_ 1Dbands_75um_140min_20141202_VE2	LUC1626_GFP-2_ 1Dbands_75um_140min_20141202_VE2	LUC1626_MLE-1_ 1Dbands_75um_140min_20141202_VE2	LUC1626_MLE-2_ 1Dbands_75um_140min_20141202_VE2	LUC1626_MSL2kd_1Dbands_75um_140min_20141202_VE2	LUC1626_RNase_1Dbands_75um_140min_20141202_VE2	OtherLoci
967	gi|62862344|ref|NP_001015319.1|	R.IRIELSNENDQQSR.Q	150	163	TRUE	2	2	533	12	95	6	52	49	78	114	41	86
494	gi|21357009|ref|NP_648091.1|	K.AANQPESTIVVVGTVTDDAR.L	72	91	TRUE	2	2	317	5	23	0	29	33	90	74	44	19
967	gi|62862344|ref|NP_001015319.1|	R.IRIELSNENDQQSR.Q	150	163	TRUE	2	3	298	10	66	2	32	30	23	53	29	53
16	CONT_088	K.YEELQITAGR.H	377	386	FALSE	2	2	257	11	27	8	43	49	15	17	40	47	CONT_088, CONT_089, CONT_133, CONT_143
17	CONT_089	K.YEELQITAGR.H	226	235	FALSE	2	2	257	11	27	8	43	49	15	17	40	47	CONT_088, CONT_089, CONT_133, CONT_143
27	CONT_133	K.YEELQITAGR.H	360	369	FALSE	2	2	257	11	27	8	43	49	15	17	40	47	CONT_088, CONT_089, CONT_133, CONT_143
31	CONT_143	K.YEELQITAGR.H	376	385	FALSE	2	2	257	11	27	8	43	49	15	17	40	47	CONT_088, CONT_089, CONT_133, CONT_143
6	CONT_046	K.GSLGGGFSSGGFSGGSFSR.G	34	52	FALSE	2	2	204	9	46	13	27	25	17	31	13	23	CONT_046, CONT_121
22	CONT_121	K.GSLGGGFSSGGFSGGSFSR.G	41	59	FALSE	2	2	204	9	46	13	27	25	17	31	13	23	CONT_046, CONT_121
16	CONT_088	R.FSSCGGGGGSFGAGGGFGSR.S	46	65	TRUE	2	2	198	28	35	28	21	26	1	4	8	47
776	gi|24651181|ref|NP_651740.1|	R.IADVVYNASNNELVR.T	78	92	TRUE	2	2	175	8	30	2	24	24	21	25	30	11
370	gi|19921434|ref|NP_609792.1|	K.VGSVNADADSTLSGQFGVR.G	78	96	TRUE	2	2	167	8	30	4	3	6	31	35	25	25
11	CONT_068	K.TLLDIDNTR.M	225	233	TRUE	2	2	164	4	7	10	38	48	2	4	32	19
967	gi|62862344|ref|NP_001015319.1|	R.DSQNNGSNFGYSSNFER.S	188	204	TRUE	2	2	163	28	16	4	29	28	10	13	21	14
13	CONT_073	K.LALDIEIATYR.K	382	392	FALSE	2	2	160	26	28	16	10	8	14	6	8	44	CONT_073, CONT_088, CONT_089, CONT_102, CONT_120, CONT_140, CONT_143
16	CONT_088	K.LALDLEIATYR.T	473	483	FALSE	2	2	160	26	28	16	10	8	14	6	8	44	CONT_073, CONT_088, CONT_089, CONT_102, CONT_120, CONT_140, CONT_143
17	CONT_089	K.LALDLEIATYR.T	322	332	FALSE	2	2	160	26	28	16	10	8	14	6	8	44	CONT_073, CONT_088, CONT_089, CONT_102, CONT_120, CONT_140, CONT_143
20	CONT_102	K.LALDIEIATYR.K	318	328	FALSE	2	2	160	26	28	16	10	8	14	6	8	44	CONT_073, CONT_088, CONT_089, CONT_102, CONT_120, CONT_140, CONT_143
21	CONT_120	K.LALDIEIATYR.K	383	393	FALSE	2	2	160	26	28	16	10	8	14	6	8	44	CONT_073, CONT_088, CONT_089, CONT_102, CONT_120, CONT_140, CONT_143
29	CONT_140	K.LALDIEIATYR.K	383	393	FALSE	2	2	160	26	28	16	10	8	14	6	8	44	CONT_073, CONT_088, CONT_089, CONT_102, CONT_120, CONT_140, CONT_143
31	CONT_143	K.LALDLEIATYR.T	472	482	FALSE	2	2	160	26	28	16	10	8	14	6	8	44	CONT_073, CONT_088, CONT_089, CONT_102, CONT_120, CONT_140, CONT_143
545	gi|21358555|ref|NP_650645.1|	K.LLAEEQEASIGIQAK.L	359	373	FALSE	2	2	157	12	17	0	16	22	27	31	31	1	gi|21358555|ref|NP_650645.1|, gi|24647739|ref|NP_732256.1|
739	gi|24647739|ref|NP_732256.1|	K.LLAEEQEASIGIQAK.L	359	373	FALSE	2	2	157	12	17	0	16	22	27	31	31	1	gi|21358555|ref|NP_650645.1|, gi|24647739|ref|NP_732256.1|
16	CONT_088	K.SKAEAESLYQSKYEELQITAGR.H	365	386	FALSE	2	3	152	12	29	25	13	14	15	17	9	18	CONT_088, CONT_089, CONT_143
17	CONT_089	K.SKAEAESLYQSKYEELQITAGR.H	214	235	FALSE	2	3	152	12	29	25	13	14	15	17	9	18	CONT_088, CONT_089, CONT_143
31	CONT_143	K.SKAEAESLYQSKYEELQITAGR.H	364	385	FALSE	2	3	152	12	29	25	13	14	15	17	9	18	CONT_088, CONT_089, CONT_143
80	gi|17136342|ref|NP_476641.1|	R.SEILTAINDNPVVIIR.G	391	406	TRUE	2	2	152	0	0	0	0	0	45	30	33	44
776	gi|24651181|ref|NP_651740.1|	R.LETGNFAWASEGVAR.K	60	74	TRUE	2	2	152	5	21	0	12	15	45	39	13	2
2	CONT_010	R.VATVSLPR.S	108	115	TRUE	2	2	151	39	4	50	21	20	2	3	6	6
247	gi|17737967|ref|NP_524356.1|	R.IINEPTAAAIAYGLDK.K	172	187	FALSE	2	2	140	10	24	0	10	14	32	26	10	14	gi|17737967|ref|NP_524356.1|, gi|17738165|ref|NP_524474.1|, gi|24641402|ref|NP_727563.1|, gi|24646135|ref|NP_731651.1|
252	gi|17738165|ref|NP_524474.1|	R.IINEPTAAALAYGLDK.N	169	184	FALSE	2	2	140	10	24	0	10	14	32	26	10	14	gi|17737967|ref|NP_524356.1|, gi|17738165|ref|NP_524474.1|, gi|24641402|ref|NP_727563.1|, gi|24646135|ref|NP_731651.1|
665	gi|24641402|ref|NP_727563.1|	R.IINEPTAAAIAYGLDK.K	198	213	FALSE	2	2	140	10	24	0	10	14	32	26	10	14	gi|17737967|ref|NP_524356.1|, gi|17738165|ref|NP_524474.1|, gi|24641402|ref|NP_727563.1|, gi|24646135|ref|NP_731651.1|
725	gi|24646135|ref|NP_731651.1|	R.IINEPTAAALAYGLDK.N	169	184	FALSE	2	2	140	10	24	0	10	14	32	26	10	14	gi|17737967|ref|NP_524356.1|, gi|17738165|ref|NP_524474.1|, gi|24641402|ref|NP_727563.1|, gi|24646135|ref|NP_731651.1|
967	gi|62862344|ref|NP_001015319.1|	K.SLPDRDDVNTPGSWR.T	212	226	TRUE	2	2	140	6	25	2	16	18	5	13	28	27
130	gi|17137090|ref|NP_477091.1|	K.SYELPDGQVITIGNER.F	240	255	FALSE	2	2	139	16	26	3	10	13	22	25	11	13	gi|17137090|ref|NP_477091.1|, gi|17530805|ref|NP_511052.1|, gi|17647133|ref|NP_523625.1|, gi|17975540|ref|NP_524210.1|
182	gi|17530805|ref|NP_511052.1|	K.SYELPDGQVITIGNER.F	240	255	FALSE	2	2	139	16	26	3	10	13	22	25	11	13	gi|17137090|ref|NP_477091.1|, gi|17530805|ref|NP_511052.1|, gi|17647133|ref|NP_523625.1|, gi|17975540|ref|NP_524210.1|
187	gi|17647133|ref|NP_523625.1|	K.SYELPDGQVITIGNER.F	240	255	FALSE	2	2	139	16	26	3	10	13	22	25	11	13	gi|17137090|ref|NP_477091.1|, gi|17530805|ref|NP_511052.1|, gi|17647133|ref|NP_523625.1|, gi|17975540|ref|NP_524210.1|
291	gi|17975540|ref|NP_524210.1|	K.SYELPDGQVITIGNER.F	240	255	FALSE	2	2	139	16	26	3	10	13	22	25	11	13	gi|17137090|ref|NP_477091.1|, gi|17530805|ref|NP_511052.1|, gi|17647133|ref|NP_523625.1|, gi|17975540|ref|NP_524210.1|
850	gi|24665395|ref|NP_648905.1|	R.LAGGLSTQNSTAFAIAR.N	79	95	TRUE	2	2	138	4	12	0	9	12	28	32	19	22
810	gi|24655737|ref|NP_523795.2|	R.ISEQFTAM&FR.R	381	390	TRUE	2	2	136	2	18	1	7	7	32	28	18	23
557	gi|22026957|ref|NP_611965.2|	K.LTNHLQATQLQISSVR.S	567	582	FALSE	2	2	133	4	23	0	16	15	22	27	11	15	gi|22026957|ref|NP_611965.2|, gi|24762734|ref|NP_726481.1|
872	gi|24762734|ref|NP_726481.1|	K.LTNHLQATQLQISSVR.S	546	561	FALSE	2	2	133	4	23	0	16	15	22	27	11	15	gi|22026957|ref|NP_611965.2|, gi|24762734|ref|NP_726481.1|
16	CONT_088	R.SLDLDSIIAEVK.A	344	355	TRUE	2	2	126	14	23	12	18	21	8	4	3	23
80	gi|17136342|ref|NP_476641.1|	R.ERCEQLGDTVGYSVR.F	456	470	TRUE	2	2	125	0	0	0	0	0	13	19	20	73
410	gi|19923002|ref|NP_612044.1|	K.FVYSSSATVYGEPK.F	128	141	TRUE	2	2	125	8	18	1	15	18	4	13	26	22
550	gi|22024031|ref|NP_523842.2|	K.LAVNM&VPFPR.L	259	268	FALSE	2	2	124	6	25	3	12	11	9	17	21	20	gi|22024031|ref|NP_523842.2|, gi|24655737|ref|NP_523795.2|
810	gi|24655737|ref|NP_523795.2|	K.LAVNM&VPFPR.L	253	262	FALSE	2	2	124	6	25	3	12	11	9	17	21	20	gi|22024031|ref|NP_523842.2|, gi|24655737|ref|NP_523795.2|
11	CONT_068	R.GGGGSFGYSYGGGSGGGFSASSLGGGFGGGSR.G	64	95	TRUE	2	2	122	5	21	9	15	20	15	14	7	16
79	gi|17136324|ref|NP_476632.1|	R.ELAEDGYSGVEVR.V	30	42	TRUE	2	2	122	18	12	2	15	14	7	13	20	21
214	gi|17647881|ref|NP_523975.1|	R.VLVDGPLTGVPR.Q	36	47	TRUE	2	2	119	5	18	1	10	15	11	30	13	16
967	gi|62862344|ref|NP_001015319.1|	R.IFDDNSIPHK.A	68	77	TRUE	2	2	119	8	9	0	26	31	2	8	25	10
80	gi|17136342|ref|NP_476641.1|	R.KIDLAANNIVR.V	1081	1091	TRUE	2	2	118	0	0	0	0	0	16	54	16	32
73	gi|17136290|ref|NP_476616.1|	R.TILLNSEGEAVANLDR.I	561	576	TRUE	2	2	117	4	16	1	1	4	33	31	14	13
294	gi|17975579|ref|NP_524884.1|	K.VQKEEVQVQLGPQVR.D	8	22	TRUE	2	2	114	5	16	0	13	13	11	26	17	13
209	gi|17647799|ref|NP_524079.1|	K.VDATVEGELAEQYAVR.G	85	100	TRUE	2	2	112	5	14	3	4	0	15	28	16	27
16	CONT_088	K.QISNLQQSISDAEQR.G	418	432	FALSE	2	2	110	12	14	7	15	17	2	7	17	19	CONT_088, CONT_089, CONT_143
17	CONT_089	K.QISNLQQSISDAEQR.G	267	281	FALSE	2	2	110	12	14	7	15	17	2	7	17	19	CONT_088, CONT_089, CONT_143
31	CONT_143	K.QISNLQQSISDAEQR.G	417	431	FALSE	2	2	110	12	14	7	15	17	2	7	17	19	CONT_088, CONT_089, CONT_143
967	gi|62862344|ref|NP_001015319.1|	K.TIEFEKCDVDEFNLDK.Q	290	305	TRUE	2	2	110	18	14	0	10	6	36	13	7	6
80	gi|17136342|ref|NP_476641.1|	R.FQALEDNLTPEM&FR.T	786	799	TRUE	2	2	108	0	0	0	0	0	36	31	12	29
957	gi|45551915|ref|NP_732260.2|	K.HSPETIILEGNLSQR.I	178	192	TRUE	2	2	108	4	19	0	5	6	45	18	6	5
967	gi|62862344|ref|NP_001015319.1|	R.NLDGDDSDDGSGTLPLVYQLPTAPR.A	40	64	TRUE	2	2	106	10	16	0	13	12	20	18	7	10
16	CONT_088	R.TNAENEFVTIKK.D	278	289	FALSE	2	2	105	5	8	14	19	25	2	4	13	15	CONT_088, CONT_089, CONT_143
17	CONT_089	R.TNAENEFVTIKK.D	127	138	FALSE	2	2	105	5	8	14	19	25	2	4	13	15	CONT_088, CONT_089, CONT_143
31	CONT_143	R.TNAENEFVTIKK.D	277	288	FALSE	2	2	105	5	8	14	19	25	2	4	13	15	CONT_088, CONT_089, CONT_143
810	gi|24655737|ref|NP_523795.2|	R.AVLVDLEPGTM&DSVR.S	63	77	TRUE	2	2	104	3	19	2	11	11	7	13	19	19
557	gi|22026957|ref|NP_611965.2|	K.SGLSDVVLSR.I	43	52	FALSE	2	2	103	6	7	1	15	17	3	3	36	15	gi|22026957|ref|NP_611965.2|, gi|24762734|ref|NP_726481.1|
872	gi|24762734|ref|NP_726481.1|	K.SGLSDVVLSR.I	43	52	FALSE	2	2	103	6	7	1	15	17	3	3	36	15	gi|22026957|ref|NP_611965.2|, gi|24762734|ref|NP_726481.1|
92	gi|17136564|ref|NP_476772.1|	K.VGINYQPPTVVPGGDLAK.V	353	370	TRUE	2	2	102	6	14	3	11	12	9	12	19	16
554	gi|22024201|ref|NP_611354.2|	R.NFILDQTNVYASAQR.R	787	801	TRUE	2	2	102	2	8	2	5	2	39	30	8	6
128	gi|17137026|ref|NP_477054.1|	K.VLEQLTGQQPVFSK.A	44	57	TRUE	2	2	101	5	21	2	9	12	8	15	15	14
16	CONT_088	R.FLEQQNQVLQTKWELLQQVDTSTR.T	200	223	FALSE	2	3	98	9	20	15	3	8	3	20	2	18	CONT_088, CONT_143
31	CONT_143	R.FLEQQNQVLQTKWELLQQVDTSTR.T	199	222	FALSE	2	3	98	9	20	15	3	8	3	20	2	18	CONT_088, CONT_143
215	gi|17647883|ref|NP_523813.1|	R.LPAAGVGDM&FVATVK.K	52	66	TRUE	2	2	98	4	15	1	8	10	16	16	16	12
9	CONT_064	R.FLEQQNQVLQTK.W	204	215	FALSE	2	2	97	11	4	8	19	21	3	3	12	16	CONT_064, CONT_088, CONT_143
11	CONT_068	R.GGSGGSHGGGSGFGGESGGSYGGGEEASGSGGGYGGGSGK.S	580	619	TRUE	2	3	97	26	7	21	15	21	1	0	0	6
16	CONT_088	R.FLEQQNQVLQTK.W	200	211	FALSE	2	2	97	11	4	8	19	21	3	3	12	16	CONT_064, CONT_088, CONT_143
31	CONT_143	R.FLEQQNQVLQTK.W	199	210	FALSE	2	2	97	11	4	8	19	21	3	3	12	16	CONT_064, CONT_088, CONT_143
159	gi|17137572|ref|NP_477375.1|	K.IGGIGTVPVGR.V	256	266	TRUE	2	2	96	10	9	3	20	19	8	4	13	10
698	gi|24644479|ref|NP_524243.2|	K.SNILVATDVAAR.G	581	592	TRUE	2	2	96	4	12	1	10	12	7	12	20	18
494	gi|21357009|ref|NP_648091.1|	K.LTVCALHVTQTAR.E	98	110	TRUE	2	2	95	1	20	0	9	8	7	33	7	10
771	gi|24651001|ref|NP_652000.1|	K.LQDATFLAGER.I	142	152	TRUE	2	2	95	7	7	1	8	16	2	3	37	14
16	CONT_088	R.SGGGFSSGSAGIINYQR.R	13	29	TRUE	2	2	94	6	8	7	16	15	2	4	16	20
92	gi|17136564|ref|NP_476772.1|	R.AVCM&LSNTTAIAEAWAR.L	374	390	TRUE	2	2	94	6	12	1	6	6	33	16	7	7
771	gi|24651001|ref|NP_652000.1|	K.ALIAAQYSGAQVK.V	18	30	TRUE	2	2	94	11	8	2	9	12	3	3	28	18
261	gi|17864162|ref|NP_524618.1|	R.M&TDIITNEVSGADLK.Q	171	185	TRUE	2	2	93	7	12	1	13	11	5	9	18	17
263	gi|17864264|ref|NP_524687.1|	K.LVLIASNTPALR.K	45	56	TRUE	2	2	93	4	15	1	8	8	29	18	9	1
776	gi|24651181|ref|NP_651740.1|	K.VEQALEDQFTSGR.I	160	172	TRUE	2	2	93	8	8	0	16	18	4	10	25	4
957	gi|45551915|ref|NP_732260.2|	R.YIDDLPEETQATIEK.L	239	253	TRUE	2	2	92	6	15	1	9	12	8	8	18	15
16	CONT_088	K.WELLQQVDTSTR.T	212	223	FALSE	2	2	91	14	11	2	8	10	21	12	4	9	CONT_088, CONT_089, CONT_143
17	CONT_089	K.WELLQQVDTSTR.T	61	72	FALSE	2	2	91	14	11	2	8	10	21	12	4	9	CONT_088, CONT_089, CONT_143
31	CONT_143	K.WELLQQVDTSTR.T	211	222	FALSE	2	2	91	14	11	2	8	10	21	12	4	9	CONT_088, CONT_089, CONT_143
557	gi|22026957|ref|NP_611965.2|	R.APSGEGFGDGGFVANFPK.D	240	257	FALSE	2	2	91	6	14	1	12	17	16	15	4	6	gi|22026957|ref|NP_611965.2|, gi|24762734|ref|NP_726481.1|
872	gi|24762734|ref|NP_726481.1|	R.APSGEGFGDGGFVANFPK.D	240	257	FALSE	2	2	91	6	14	1	12	17	16	15	4	6	gi|22026957|ref|NP_611965.2|, gi|24762734|ref|NP_726481.1|
16	CONT_088	R.GGGGGGYGSGGSSYGSGGGSYGSGGGGGGGR.G	519	549	FALSE	2	2	90	26	9	17	6	7	6	6	5	8	CONT_088, CONT_143
31	CONT_143	R.GGGGGGYGSGGSSYGSGGGSYGSGGGGGGGR.G	518	548	FALSE	2	2	90	26	9	17	6	7	6	6	5	8	CONT_088, CONT_143
76	gi|17136318|ref|NP_476629.1|	R.YELAIGLNK.G	5	13	TRUE	2	2	90	3	16	0	9	10	11	20	14	7
92	gi|17136564|ref|NP_476772.1|	K.TVGGGDDSFNTFFSETGAGK.H	41	60	TRUE	2	2	88	5	12	0	7	9	26	18	4	7
766	gi|24650011|ref|NP_733091.1|	R.IQALLQSIGDQTK.I	108	120	TRUE	2	2	88	4	20	0	9	8	8	18	10	11
842	gi|24663668|ref|NP_729871.1|	R.LTNVFIIGK.G	222	230	TRUE	2	2	88	2	14	0	7	7	19	30	3	6
80	gi|17136342|ref|NP_476641.1|	K.GLDLPVVNPR.N	281	290	TRUE	2	2	87	0	0	0	0	0	11	16	22	38
967	gi|62862344|ref|NP_001015319.1|	K.LAELQVDKNDNESLSATVSWR.T	353	373	TRUE	2	2	87	8	15	0	26	23	6	1	5	3
6	CONT_046	K.ELTTEIDNNIEQISSYK.S	339	355	FALSE	2	2	86	9	10	9	12	15	8	5	7	11	CONT_046, CONT_121
22	CONT_121	K.ELTTEIDNNIEQISSYK.S	346	362	FALSE	2	2	86	9	10	9	12	15	8	5	7	11	CONT_046, CONT_121
16	CONT_088	R.GGGGGGYGSGGSSYGSGGGSYGSGGGGGGGR.G	519	549	FALSE	2	3	85	35	7	14	7	7	2	3	4	6	CONT_088, CONT_143
31	CONT_143	R.GGGGGGYGSGGSSYGSGGGSYGSGGGGGGGR.G	518	548	FALSE	2	3	85	35	7	14	7	7	2	3	4	6	CONT_088, CONT_143
93	gi|17136574|ref|NP_476778.1|	K.TITLEVEPSDTIENVK.A	12	27	TRUE	2	2	85	4	12	2	12	9	9	12	9	16
550	gi|22024031|ref|NP_523842.2|	R.FPGQLNADLR.K	248	257	FALSE	2	2	85	5	7	0	11	13	3	5	22	19	gi|22024031|ref|NP_523842.2|, gi|24655737|ref|NP_523795.2|
810	gi|24655737|ref|NP_523795.2|	R.FPGQLNADLR.K	242	251	FALSE	2	2	85	5	7	0	11	13	3	5	22	19	gi|22024031|ref|NP_523842.2|, gi|24655737|ref|NP_523795.2|
6	CONT_046	R.LKYENEVALR.Q	229	238	FALSE	2	2	84	4	6	8	16	16	2	4	14	14	CONT_046, CONT_121
22	CONT_121	R.LKYENEVALR.Q	236	245	FALSE	2	2	84	4	6	8	16	16	2	4	14	14	CONT_046, CONT_121
80	gi|17136342|ref|NP_476641.1|	R.CLDANDELTPLGR.L	845	857	TRUE	2	2	84	0	0	0	0	0	12	14	29	29
151	gi|17137396|ref|NP_477269.1|	K.TVEELRPEVVSPTSK.A	267	281	TRUE	2	2	84	6	6	2	8	12	3	3	22	22
771	gi|24651001|ref|NP_652000.1|	K.KAAEPAEELDAADEALAAEPK.S	251	271	TRUE	2	2	84	4	11	0	6	4	30	17	6	6
16	CONT_088	K.LNDLEDALQQAK.E	444	455	FALSE	2	2	83	6	11	3	10	12	2	5	13	21	CONT_088, CONT_143
31	CONT_143	K.LNDLEDALQQAK.E	443	454	FALSE	2	2	83	6	11	3	10	12	2	5	13	21	CONT_088, CONT_143
247	gi|17737967|ref|NP_524356.1|	K.FELSGIPPAPR.G	459	469	TRUE	2	2	83	5	6	0	14	16	4	9	16	13
533	gi|21358097|ref|NP_652611.1|	R.IYVGNLPPDIR.T	9	19	TRUE	2	2	83	2	12	0	6	8	16	24	15	0
80	gi|17136342|ref|NP_476641.1|	K.YFGICPVLEVPGR.A	550	562	TRUE	2	2	82	0	0	0	0	0	23	12	15	32
114	gi|17136880|ref|NP_476963.1|	K.APVIDLVK.F	99	106	TRUE	2	2	82	3	4	0	11	15	4	7	31	7
214	gi|17647881|ref|NP_523975.1|	R.LVAIVDVIDQNR.V	24	35	TRUE	2	2	82	6	8	1	4	8	27	11	12	5
848	gi|24665049|ref|NP_524103.2|	R.YTIFNVGSGAATK.V	49	61	TRUE	2	2	82	3	22	1	9	9	2	7	13	16
6	CONT_046	K.QSLEASLAETEGR.Y	380	392	FALSE	2	2	81	6	7	4	17	14	1	3	17	12	CONT_046, CONT_121
22	CONT_121	K.QSLEASLAETEGR.Y	387	399	FALSE	2	2	81	6	7	4	17	14	1	3	17	12	CONT_046, CONT_121
890	gi|281364339|ref|NP_608791.2|	R.LNALELENCELLQK.L	141	154	TRUE	2	2	81	5	14	0	7	7	22	14	6	6
6	CONT_046	R.ALEESNYELEGK.I	159	170	FALSE	2	2	80	25	3	8	16	11	1	3	6	7	CONT_046, CONT_121
22	CONT_121	R.ALEESNYELEGK.I	166	177	FALSE	2	2	80	25	3	8	16	11	1	3	6	7	CONT_046, CONT_121
143	gi|17137220|ref|NP_477172.1|	R.LQLWDTAGQER.F	63	73	FALSE	2	2	80	4	6	2	6	4	4	6	8	40	gi|17137220|ref|NP_477172.1|, gi|17647849|ref|NP_523777.1|, gi|17737663|ref|NP_524172.1|, gi|24640395|ref|NP_572405.2|, gi|24648682|ref|NP_732610.1|
210	gi|17647849|ref|NP_523777.1|	K.LQIWDTAGQER.F	59	69	FALSE	2	2	80	4	6	2	6	4	4	6	8	40	gi|17137220|ref|NP_477172.1|, gi|17647849|ref|NP_523777.1|, gi|17737663|ref|NP_524172.1|, gi|24640395|ref|NP_572405.2|, gi|24648682|ref|NP_732610.1|
237	gi|17737663|ref|NP_524172.1|	K.LQIWDTAGQER.F	59	69	FALSE	2	2	80	4	6	2	6	4	4	6	8	40	gi|17137220|ref|NP_477172.1|, gi|17647849|ref|NP_523777.1|, gi|17737663|ref|NP_524172.1|, gi|24640395|ref|NP_572405.2|, gi|24648682|ref|NP_732610.1|
602	gi|24583248|ref|NP_523531.1|	R.VPITDNFVIER.K	170	180	TRUE	2	2	80	4	12	0	9	6	7	23	10	9
650	gi|24640395|ref|NP_572405.2|	K.LQLWDTAGQER.F	61	71	FALSE	2	2	80	4	6	2	6	4	4	6	8	40	gi|17137220|ref|NP_477172.1|, gi|17647849|ref|NP_523777.1|, gi|17737663|ref|NP_524172.1|, gi|24640395|ref|NP_572405.2|, gi|24648682|ref|NP_732610.1|
749	gi|24648682|ref|NP_732610.1|	K.LQIWDTAGQER.F	62	72	FALSE	2	2	80	4	6	2	6	4	4	6	8	40	gi|17137220|ref|NP_477172.1|, gi|17647849|ref|NP_523777.1|, gi|17737663|ref|NP_524172.1|, gi|24640395|ref|NP_572405.2|, gi|24648682|ref|NP_732610.1|
120	gi|17136938|ref|NP_477005.1|	R.NTLNEIYFGK.T	226	235	TRUE	2	2	79	4	26	0	7	8	2	7	12	13
159	gi|17137572|ref|NP_477375.1|	R.LPLQDVYK.I	248	255	TRUE	2	2	79	6	5	1	7	12	2	4	28	14
300	gi|18079273|ref|NP_511109.1|	K.DFAAGGISAAVSK.T	13	25	TRUE	2	2	79	4	5	1	11	13	3	2	25	15
557	gi|22026957|ref|NP_611965.2|	R.SM&VTQLLETQR.Q	583	593	FALSE	2	2	79	4	12	1	13	12	3	6	14	14	gi|22026957|ref|NP_611965.2|, gi|24762734|ref|NP_726481.1|
872	gi|24762734|ref|NP_726481.1|	R.SM&VTQLLETQR.Q	562	572	FALSE	2	2	79	4	12	1	13	12	3	6	14	14	gi|22026957|ref|NP_611965.2|, gi|24762734|ref|NP_726481.1|
900	gi|28571934|ref|NP_733405.2|	K.NLDLTKPPGVGASVSIGQQR.S	438	457	TRUE	2	2	79	7	14	0	8	6	19	8	9	8
900	gi|28571934|ref|NP_733405.2|	K.LTTAVSHDLADGLAASK.M	534	550	TRUE	2	2	79	6	18	1	8	8	5	15	8	10
199	gi|17647529|ref|NP_523899.1|	R.NPDDISQEEYGEFYK.S	285	299	TRUE	2	2	78	5	9	1	8	13	3	10	13	16
665	gi|24641402|ref|NP_727563.1|	R.ITPSYVAFTADGER.L	62	75	TRUE	2	2	78	4	9	2	11	12	5	5	16	14
6	CONT_046	K.SKELTTEIDNNIEQISSYK.S	337	355	FALSE	2	2	77	8	13	4	12	10	9	7	8	6	CONT_046, CONT_121
11	CONT_068	R.QGVDADINGLR.Q	251	261	TRUE	2	2	77	12	4	14	14	13	1	2	9	8
22	CONT_121	K.SKELTTEIDNNIEQISSYK.S	344	362	FALSE	2	2	77	8	13	4	12	10	9	7	8	6	CONT_046, CONT_121
199	gi|17647529|ref|NP_523899.1|	K.GVVDSEDLPLNISR.E	372	385	FALSE	2	2	77	3	13	2	5	8	6	14	11	15	gi|17647529|ref|NP_523899.1|, gi|24586016|ref|NP_477439.2|
635	gi|24586016|ref|NP_477439.2|	K.GVVDSEDIPLNLSR.E	377	390	FALSE	2	2	77	3	13	2	5	8	6	14	11	15	gi|17647529|ref|NP_523899.1|, gi|24586016|ref|NP_477439.2|
6	CONT_046	K.IRLENEIQTYR.S	433	443	FALSE	2	2	75	6	14	3	11	8	18	5	2	8	CONT_046, CONT_121
22	CONT_121	K.IRLENEIQTYR.S	440	450	FALSE	2	2	75	6	14	3	11	8	18	5	2	8	CONT_046, CONT_121
130	gi|17137090|ref|NP_477091.1|	R.VAPEEHPVLLTEAPLNPK.A	97	114	FALSE	2	2	75	4	14	2	9	8	13	15	4	6	gi|17137090|ref|NP_477091.1|, gi|17530805|ref|NP_511052.1|, gi|17647133|ref|NP_523625.1|, gi|17975540|ref|NP_524210.1|
182	gi|17530805|ref|NP_511052.1|	R.VAPEEHPVLLTEAPLNPK.A	97	114	FALSE	2	2	75	4	14	2	9	8	13	15	4	6	gi|17137090|ref|NP_477091.1|, gi|17530805|ref|NP_511052.1|, gi|17647133|ref|NP_523625.1|, gi|17975540|ref|NP_524210.1|
182	gi|17530805|ref|NP_511052.1|	K.DLYANTVLSGGTTM&YPGIADR.M	293	313	FALSE	2	2	75	5	16	1	6	5	12	12	9	9	gi|17530805|ref|NP_511052.1|, gi|17647133|ref|NP_523625.1|
187	gi|17647133|ref|NP_523625.1|	R.VAPEEHPVLLTEAPLNPK.A	97	114	FALSE	2	2	75	4	14	2	9	8	13	15	4	6	gi|17137090|ref|NP_477091.1|, gi|17530805|ref|NP_511052.1|, gi|17647133|ref|NP_523625.1|, gi|17975540|ref|NP_524210.1|
187	gi|17647133|ref|NP_523625.1|	K.DLYANTVLSGGTTM&YPGIADR.M	293	313	FALSE	2	2	75	5	16	1	6	5	12	12	9	9	gi|17530805|ref|NP_511052.1|, gi|17647133|ref|NP_523625.1|
291	gi|17975540|ref|NP_524210.1|	R.VAPEEHPVLLTEAPLNPK.A	97	114	FALSE	2	2	75	4	14	2	9	8	13	15	4	6	gi|17137090|ref|NP_477091.1|, gi|17530805|ref|NP_511052.1|, gi|17647133|ref|NP_523625.1|, gi|17975540|ref|NP_524210.1|
890	gi|281364339|ref|NP_608791.2|	K.IALLTSAPENNDR.K	218	230	TRUE	2	2	75	6	8	0	14	15	3	4	15	10
6	CONT_046	K.DAEAWFNEK.S	328	336	FALSE	2	2	74	4	6	2	15	20	1	1	17	8	CONT_046, CONT_121
16	CONT_088	R.GSYGSGGSSYGSGGGSYGSGGGGGGHGSYGSGSSSGGYR.G	550	588	TRUE	2	3	74	14	4	11	12	20	2	1	2	8
22	CONT_121	K.DAEAWFNEK.S	335	343	FALSE	2	2	74	4	6	2	15	20	1	1	17	8	CONT_046, CONT_121
80	gi|17136342|ref|NP_476641.1|	R.CEQLGDTVGYSVR.F	458	470	TRUE	2	2	74	0	0	0	0	0	6	9	21	38
281	gi|17933600|ref|NP_525091.1|	R.VPTPNVSVVDLTVR.L	232	245	FALSE	2	2	74	4	7	1	9	12	14	12	6	9	gi|17933600|ref|NP_525091.1|, gi|22023983|ref|NP_525108.2|
549	gi|22023983|ref|NP_525108.2|	R.VPTPNVSVVDLTVR.L	232	245	FALSE	2	2	74	4	7	1	9	12	14	12	6	9	gi|17933600|ref|NP_525091.1|, gi|22023983|ref|NP_525108.2|
22	CONT_121	R.VLDELTLTK.A	258	266	TRUE	2	2	73	3	6	7	10	10	2	4	13	18
96	gi|17136624|ref|NP_476807.1|	K.LFIGGLDYR.T	26	34	FALSE	2	2	72	1	2	0	1	0	54	12	1	1	gi|17136624|ref|NP_476807.1|, gi|17738267|ref|NP_524543.1|
256	gi|17738267|ref|NP_524543.1|	K.LFIGGLDYR.T	33	41	FALSE	2	2	72	1	2	0	1	0	54	12	1	1	gi|17136624|ref|NP_476807.1|, gi|17738267|ref|NP_524543.1|
520	gi|21357739|ref|NP_651601.1|	R.GVVDSDDLPLNVSR.E	434	447	TRUE	2	2	72	4	13	0	7	9	3	7	12	17
9	CONT_064	R.YLDGLTAER.T	245	253	TRUE	2	2	71	5	4	8	22	20	1	2	5	4
11	CONT_068	R.GGGGSFGYSYGGGSGGGFSASSLGGGFGGGSR.G	64	95	TRUE	2	3	71	4	15	7	8	12	5	7	4	9
11	CONT_068	K.EIETYHNLLEGGQEDFESSGAGK.I	450	472	TRUE	2	3	71	5	8	5	6	10	17	11	3	6
297	gi|17985987|ref|NP_536783.1|	R.SGDCPILVATAVAAR.G	607	621	TRUE	2	2	71	3	13	0	4	4	13	22	5	7
557	gi|22026957|ref|NP_611965.2|	R.NFAEDFSSGDEIGSAAK.T	1019	1035	FALSE	2	2	71	3	11	1	10	11	4	12	9	10	gi|22026957|ref|NP_611965.2|, gi|24762734|ref|NP_726481.1|
872	gi|24762734|ref|NP_726481.1|	R.NFAEDFSSGDEIGSAAK.T	872	888	FALSE	2	2	71	3	11	1	10	11	4	12	9	10	gi|22026957|ref|NP_611965.2|, gi|24762734|ref|NP_726481.1|
967	gi|62862344|ref|NP_001015319.1|	K.SLPDRDDVNTPGSWR.T	212	226	TRUE	2	3	71	3	11	1	7	8	3	7	18	13
16	CONT_088	R.TNAENEFVTIK.K	278	288	FALSE	2	2	70	5	6	6	15	21	1	4	6	6	CONT_088, CONT_089, CONT_143
17	CONT_089	R.TNAENEFVTIK.K	127	137	FALSE	2	2	70	5	6	6	15	21	1	4	6	6	CONT_088, CONT_089, CONT_143
31	CONT_143	R.TNAENEFVTIK.K	277	287	FALSE	2	2	70	5	6	6	15	21	1	4	6	6	CONT_088, CONT_089, CONT_143
199	gi|17647529|ref|NP_523899.1|	K.SDLVNNLGTIAK.S	89	100	TRUE	2	2	70	3	12	2	6	8	4	6	14	15
272	gi|17864394|ref|NP_524781.1|	R.TVAGGAWVYSTTAAASVR.S	63	80	TRUE	2	2	70	3	7	0	2	2	28	12	10	6
771	gi|24651001|ref|NP_652000.1|	K.QEAEAVLQQLNQK.L	129	141	TRUE	2	2	70	5	10	0	7	10	5	3	16	14
771	gi|24651001|ref|NP_652000.1|	K.AAEPAEELDAADEALAAEPK.S	252	271	TRUE	2	2	70	4	12	3	6	5	5	13	11	11
15	CONT_082	R.VLDELTLAR.A	224	232	FALSE	2	2	69	3	12	3	9	8	2	5	13	14	CONT_082, CONT_094, CONT_101, CONT_156
18	CONT_094	R.VLDELTLAR.A	193	201	FALSE	2	2	69	3	12	3	9	8	2	5	13	14	CONT_082, CONT_094, CONT_101, CONT_156
19	CONT_101	R.VLDELTLAR.T	215	223	FALSE	2	2	69	3	12	3	9	8	2	5	13	14	CONT_082, CONT_094, CONT_101, CONT_156
34	CONT_156	R.VLDELTLAR.T	226	234	FALSE	2	2	69	3	12	3	9	8	2	5	13	14	CONT_082, CONT_094, CONT_101, CONT_156
8	CONT_050	R.ALEEANADLEVK.I	124	135	FALSE	2	2	67	21	1	10	14	7	1	1	7	5	CONT_050, CONT_082, CONT_101, CONT_156
15	CONT_082	R.ALEEANADLEVK.I	135	146	FALSE	2	2	67	21	1	10	14	7	1	1	7	5	CONT_050, CONT_082, CONT_101, CONT_156
19	CONT_101	R.ALEEANADLEVK.I	125	136	FALSE	2	2	67	21	1	10	14	7	1	1	7	5	CONT_050, CONT_082, CONT_101, CONT_156
34	CONT_156	R.ALEEANADLEVK.I	137	148	FALSE	2	2	67	21	1	10	14	7	1	1	7	5	CONT_050, CONT_082, CONT_101, CONT_156
41	gi|116007382|ref|NP_001036387.1|	R.LSNKDITVQIAYAR.I	55	68	TRUE	2	2	67	2	7	0	5	4	28	5	7	9
217	gi|17647889|ref|NP_524002.1|	R.GLQLTQPNTNNFGR.R	116	129	TRUE	2	2	67	5	5	1	11	12	6	3	13	11
550	gi|22024031|ref|NP_523842.2|	R.ALTVPELTQQM&FDAK.N	289	303	FALSE	2	2	67	3	9	1	6	6	8	16	9	9	gi|22024031|ref|NP_523842.2|, gi|24655737|ref|NP_523795.2|
640	gi|24638766|ref|NP_726631.1|	R.FTQAGSEVSALLGR.I	288	301	TRUE	2	2	67	4	8	0	6	5	20	14	4	6
810	gi|24655737|ref|NP_523795.2|	R.ALTVPELTQQM&FDAK.N	283	297	FALSE	2	2	67	3	9	1	6	6	8	16	9	9	gi|22024031|ref|NP_523842.2|, gi|24655737|ref|NP_523795.2|
199	gi|17647529|ref|NP_523899.1|	R.ELISNASDALDKIR.Y	35	48	FALSE	2	2	66	3	9	0	5	8	20	11	5	5	gi|17647529|ref|NP_523899.1|, gi|21357739|ref|NP_651601.1|
217	gi|17647889|ref|NP_524002.1|	R.ICEEVAIIPTKPLR.N	34	47	TRUE	2	2	66	5	9	1	4	3	24	12	4	4
520	gi|21357739|ref|NP_651601.1|	R.ELISNASDAIDKIR.L	102	115	FALSE	2	2	66	3	9	0	5	8	20	11	5	5	gi|17647529|ref|NP_523899.1|, gi|21357739|ref|NP_651601.1|
557	gi|22026957|ref|NP_611965.2|	K.LTNHLQATQLQISSVR.S	567	582	FALSE	2	3	66	3	15	0	6	8	6	15	6	7	gi|22026957|ref|NP_611965.2|, gi|24762734|ref|NP_726481.1|
872	gi|24762734|ref|NP_726481.1|	K.LTNHLQATQLQISSVR.S	546	561	FALSE	2	3	66	3	15	0	6	8	6	15	6	7	gi|22026957|ref|NP_611965.2|, gi|24762734|ref|NP_726481.1|
11	CONT_068	K.EIETYHNLLEGGQEDFESSGAGK.I	450	472	TRUE	2	2	65	4	8	2	6	13	14	9	3	6
41	gi|116007382|ref|NP_001036387.1|	R.CFLDVGLAR.T	144	152	TRUE	2	2	65	3	8	0	3	2	31	12	3	3
79	gi|17136324|ref|NP_476632.1|	K.AELNEFLTR.E	21	29	TRUE	2	2	65	3	13	0	9	7	2	9	9	13
83	gi|17136378|ref|NP_476667.1|	R.SLGYAYVNFQQPADAER.A	42	58	TRUE	2	2	65	3	11	1	4	5	11	15	10	5
135	gi|17137152|ref|NP_477134.1|	K.VNNLGNNVTFER.S	225	236	TRUE	2	2	65	8	5	2	14	16	2	4	8	6
294	gi|17975579|ref|NP_524884.1|	K.VQKEEVQVQLGPQVR.D	8	22	TRUE	2	3	65	3	9	0	8	9	2	16	11	7
471	gi|21356159|ref|NP_651969.1|	R.FNVWDTAGQEK.F	61	71	TRUE	2	2	65	2	4	0	7	9	1	3	20	19
108	gi|17136796|ref|NP_476908.1|	K.AVVQVFEGTSGIDAK.N	73	87	TRUE	2	2	64	3	12	1	4	7	7	10	12	8
115	gi|17136882|ref|NP_476964.1|	K.VPNWFLNR.Q	79	86	TRUE	2	2	64	4	3	1	4	4	34	4	7	3
261	gi|17864162|ref|NP_524618.1|	R.VFEVSLADLQK.D	66	76	TRUE	2	2	64	3	8	0	5	6	21	13	4	4
967	gi|62862344|ref|NP_001015319.1|	R.KSLPDRDDVNTPGSWR.T	211	226	TRUE	2	2	64	2	24	1	7	9	2	5	4	10
67	gi|17136248|ref|NP_476595.1|	K.LFVLDEADEM&LSR.G	175	187	TRUE	2	2	63	5	13	1	3	3	20	8	5	5
79	gi|17136324|ref|NP_476632.1|	R.GLCAIAQAESLR.Y	97	108	TRUE	2	2	63	2	11	1	5	7	8	11	8	10
122	gi|17136958|ref|NP_477016.1|	K.LISGFDQQDGLTSNGVTLAGQR.Y	46	67	TRUE	2	2	63	4	7	0	7	4	10	9	12	10
130	gi|17137090|ref|NP_477091.1|	R.VAPEEHPVLLTEAPLNPK.A	97	114	FALSE	2	3	63	5	12	0	7	7	11	12	3	6	gi|17137090|ref|NP_477091.1|, gi|17530805|ref|NP_511052.1|, gi|17647133|ref|NP_523625.1|, gi|17975540|ref|NP_524210.1|
182	gi|17530805|ref|NP_511052.1|	R.VAPEEHPVLLTEAPLNPK.A	97	114	FALSE	2	3	63	5	12	0	7	7	11	12	3	6	gi|17137090|ref|NP_477091.1|, gi|17530805|ref|NP_511052.1|, gi|17647133|ref|NP_523625.1|, gi|17975540|ref|NP_524210.1|
187	gi|17647133|ref|NP_523625.1|	R.VAPEEHPVLLTEAPLNPK.A	97	114	FALSE	2	3	63	5	12	0	7	7	11	12	3	6	gi|17137090|ref|NP_477091.1|, gi|17530805|ref|NP_511052.1|, gi|17647133|ref|NP_523625.1|, gi|17975540|ref|NP_524210.1|
291	gi|17975540|ref|NP_524210.1|	R.VAPEEHPVLLTEAPLNPK.A	97	114	FALSE	2	3	63	5	12	0	7	7	11	12	3	6	gi|17137090|ref|NP_477091.1|, gi|17530805|ref|NP_511052.1|, gi|17647133|ref|NP_523625.1|, gi|17975540|ref|NP_524210.1|
404	gi|19922746|ref|NP_611685.1|	R.VSGGGHVAQIYAIR.Q	74	87	TRUE	2	2	63	2	15	0	3	5	4	20	8	6
665	gi|24641402|ref|NP_727563.1|	K.DLEAIVQPVIAK.L	622	633	TRUE	2	2	63	4	11	1	5	6	13	13	4	6
665	gi|24641402|ref|NP_727563.1|	K.LYQGAGGAPPPEGGDDADLKDEL.-	634	656	TRUE	2	2	63	5	8	3	9	10	4	6	10	8
698	gi|24644479|ref|NP_524243.2|	R.EANQEINPALENLAR.N	651	665	TRUE	2	2	63	5	7	1	7	8	4	5	13	13
967	gi|62862344|ref|NP_001015319.1|	K.QGGTSSLNVFGSAKPVDTAAR.E	306	326	TRUE	2	2	63	3	16	0	9	9	2	9	6	9
78	gi|17136322|ref|NP_476631.1|	K.VWLDPNEINEIANTNSR.Q	22	38	TRUE	2	2	62	4	6	0	5	7	17	13	5	5
92	gi|17136564|ref|NP_476772.1|	R.LIGQIVSSITASLR.F	230	243	TRUE	2	2	62	11	3	0	4	4	11	8	12	9
215	gi|17647883|ref|NP_523813.1|	R.ISLGLPVGAVM&NCADNTGAK.N	16	35	TRUE	2	2	62	4	10	0	6	6	7	13	8	8
247	gi|17737967|ref|NP_524356.1|	K.DAGTIAGLNVLR.I	160	171	TRUE	2	2	62	3	10	1	5	8	3	15	6	11
289	gi|17933744|ref|NP_524939.1|	R.VDIIQENVEWQSK.Y	96	108	TRUE	2	2	62	0	1	0	1	1	13	19	22	5
773	gi|24651125|ref|NP_524550.1|	K.IANEVLQTGYDYTEGK.I	168	183	TRUE	2	2	62	4	9	0	8	8	4	7	10	12
822	gi|24658349|ref|NP_647966.1|	K.SLESDEDDILEK.M	195	206	TRUE	2	2	62	3	10	0	8	8	2	7	12	12
967	gi|62862344|ref|NP_001015319.1|	R.IELSNENDQQSR.Q	152	163	TRUE	2	2	62	22	4	4	8	6	3	5	5	5
9	CONT_064	K.SISISVAGGGGGFGAAGGFGGR.G	71	92	TRUE	2	2	61	8	15	8	3	6	8	6	2	5
31	CONT_143	Q.SLNNQFASFIDK.V	185	196	FALSE	1	2	61	9	7	1	6	6	15	9	3	5	CONT_088, CONT_089, CONT_143
159	gi|17137572|ref|NP_477375.1|	K.IHINIVVIGHVDSGK.S	6	20	TRUE	2	2	61	13	5	0	4	3	10	6	12	8
386	gi|19922030|ref|NP_610679.1|	K.SLLDISVPTK.G	123	132	TRUE	2	2	61	1	12	0	5	5	6	19	3	10
665	gi|24641402|ref|NP_727563.1|	K.VTHAVVTVPAYFNDAQR.Q	165	181	TRUE	2	2	61	2	9	0	6	5	22	12	2	3
823	gi|24658560|ref|NP_726243.1|	K.TSEQALLDTIAK.D	516	527	TRUE	2	2	61	2	9	1	4	8	4	11	9	13
80	gi|17136342|ref|NP_476641.1|	R.DFVNYLVR.V	63	70	TRUE	2	2	60	0	0	0	0	0	33	17	3	7
80	gi|17136342|ref|NP_476641.1|	K.IDLAANNIVR.V	1082	1091	TRUE	2	2	60	0	0	0	0	0	5	5	23	27
113	gi|17136866|ref|NP_476955.1|	R.ILM&VGLDAAGK.T	20	30	FALSE	2	2	60	3	4	1	9	9	2	3	18	11	gi|17136866|ref|NP_476955.1|, gi|17864182|ref|NP_524631.1|
262	gi|17864182|ref|NP_524631.1|	R.ILM&VGLDAAGK.T	20	30	FALSE	2	2	60	3	4	1	9	9	2	3	18	11	gi|17136866|ref|NP_476955.1|, gi|17864182|ref|NP_524631.1|
314	gi|18859679|ref|NP_572931.1|	K.WAIDNDVYSSNIR.W	395	407	TRUE	2	2	60	4	10	0	5	6	5	11	8	11
494	gi|21357009|ref|NP_648091.1|	K.AGGEVLTFDQLALR.S	116	129	TRUE	2	2	60	2	4	0	6	8	17	8	11	4
199	gi|17647529|ref|NP_523899.1|	K.TAGTLTIIDTGIGM&TK.S	73	88	TRUE	2	2	59	3	6	1	7	5	2	10	10	15
332	gi|18860087|ref|NP_573130.1|	K.LVTAIDEADLAR.R	275	286	TRUE	2	2	59	4	7	1	6	9	3	7	11	11
386	gi|19922030|ref|NP_610679.1|	R.LFDEDGYANVR.K	99	109	TRUE	2	2	59	4	4	0	7	9	3	6	14	12
780	gi|24651407|ref|NP_733371.1|	R.ATVQNSVTGALETANYR.I	374	390	TRUE	2	2	59	4	9	3	5	3	3	9	11	12
890	gi|281364339|ref|NP_608791.2|	K.GNSLFAEVDDQR.Q	232	243	TRUE	2	2	59	3	11	0	7	7	2	4	11	14
967	gi|62862344|ref|NP_001015319.1|	K.QGGTSSLNVFGSAKPVDTAAR.E	306	326	TRUE	2	3	59	2	14	1	7	7	2	11	7	8
80	gi|17136342|ref|NP_476641.1|	R.VDNWLNFDIEPELAAK.I	1092	1107	TRUE	2	2	58	0	0	0	0	0	19	7	7	25
303	gi|18857955|ref|NP_572242.1|	K.FFSGEYENPSLEFEK.A	549	563	TRUE	2	2	58	4	11	0	4	4	17	11	4	3
890	gi|281364339|ref|NP_608791.2|	K.LAEYEDLR.I	155	162	TRUE	2	2	58	26	3	0	8	9	0	2	6	4
92	gi|17136564|ref|NP_476772.1|	R.NLDIERPTYTNLNR.L	216	229	TRUE	2	2	57	2	8	1	7	5	4	14	7	9
250	gi|17738077|ref|NP_524421.1|	R.IIDLHSPSEIVK.K	90	101	TRUE	2	2	57	2	13	1	5	4	5	19	3	5
314	gi|18859679|ref|NP_572931.1|	R.VSISGEDTSGVPLEDLER.A	68	85	TRUE	2	2	57	4	10	0	6	6	5	9	7	10
557	gi|22026957|ref|NP_611965.2|	K.DIAPPAAIPPLPVAVPPM&TR.I	258	277	FALSE	2	2	57	5	9	0	8	7	8	9	5	6	gi|22026957|ref|NP_611965.2|, gi|24762734|ref|NP_726481.1|
631	gi|24585709|ref|NP_525105.2|	K.EGILADENLR.G	675	684	TRUE	2	2	57	3	3	1	12	14	1	4	14	5
872	gi|24762734|ref|NP_726481.1|	K.DIAPPAAIPPLPVAVPPM&TR.I	258	277	FALSE	2	2	57	5	9	0	8	7	8	9	5	6	gi|22026957|ref|NP_611965.2|, gi|24762734|ref|NP_726481.1|
890	gi|281364339|ref|NP_608791.2|	K.DTSVKVEQELEVSESK.A	497	512	TRUE	2	2	57	7	0	0	17	20	0	0	9	4
900	gi|28571934|ref|NP_733405.2|	K.VGVFPDNFVK.M	301	310	TRUE	2	2	57	4	12	0	4	4	5	19	4	5
900	gi|28571934|ref|NP_733405.2|	R.AATIAVEDTDFDRVER.A	572	587	TRUE	2	2	57	2	14	0	7	7	2	11	10	4
16	CONT_088	K.SLNNQFASFIDK.V	186	197	FALSE	2	2	56	9	7	1	6	5	13	7	3	5	CONT_088, CONT_089, CONT_143
17	CONT_089	K.SLNNQFASFIDK.V	35	46	FALSE	2	2	56	9	7	1	6	5	13	7	3	5	CONT_088, CONT_089, CONT_143
80	gi|17136342|ref|NP_476641.1|	R.RISAISVAER.V	443	452	TRUE	2	2	56	0	0	0	0	0	1	13	10	32
80	gi|17136342|ref|NP_476641.1|	R.KVFEPVPEGVTK.I	701	712	TRUE	2	2	56	0	0	0	0	0	2	4	11	39
651	gi|24640442|ref|NP_572420.1|	K.M&GEWAVVTGSTDGIGK.A	51	66	TRUE	2	2	56	2	10	1	7	7	3	9	8	9
823	gi|24658560|ref|NP_726243.1|	R.VVDALGNAIDGK.G	149	160	TRUE	2	2	56	4	4	2	12	12	3	2	9	8
900	gi|28571934|ref|NP_733405.2|	K.ASGVTGM&FPDNFVR.V	46	59	TRUE	2	2	56	2	12	0	5	5	3	10	10	9
6	CONT_046	R.LASYLDKVR.A	150	158	FALSE	2	2	55	3	5	4	12	13	1	2	8	7	CONT_046, CONT_082, CONT_094, CONT_101, CONT_121, CONT_156
15	CONT_082	R.LASYLDKVR.A	126	134	FALSE	2	2	55	3	5	4	12	13	1	2	8	7	CONT_046, CONT_082, CONT_094, CONT_101, CONT_121, CONT_156
18	CONT_094	R.LASYLDKVR.A	95	103	FALSE	2	2	55	3	5	4	12	13	1	2	8	7	CONT_046, CONT_082, CONT_094, CONT_101, CONT_121, CONT_156
19	CONT_101	R.LASYLDKVR.A	116	124	FALSE	2	2	55	3	5	4	12	13	1	2	8	7	CONT_046, CONT_082, CONT_094, CONT_101, CONT_121, CONT_156
22	CONT_121	R.LASYLDKVR.A	157	165	FALSE	2	2	55	3	5	4	12	13	1	2	8	7	CONT_046, CONT_082, CONT_094, CONT_101, CONT_121, CONT_156
34	CONT_156	R.LASYLDKVR.A	128	136	FALSE	2	2	55	3	5	4	12	13	1	2	8	7	CONT_046, CONT_082, CONT_094, CONT_101, CONT_121, CONT_156
99	gi|17136664|ref|NP_476832.1|	K.ILALTGQYGTGR.D	545	556	TRUE	2	2	55	1	7	1	6	7	2	6	14	11
263	gi|17864264|ref|NP_524687.1|	R.VCTLSITDPGDSDIIR.S	91	106	TRUE	2	2	55	2	10	2	6	7	5	13	10	0
557	gi|22026957|ref|NP_611965.2|	R.IWDLSDPSGK.G	53	62	FALSE	2	2	55	3	4	0	10	10	2	2	16	8	gi|22026957|ref|NP_611965.2|, gi|24762734|ref|NP_726481.1|
684	gi|24643268|ref|NP_573388.1|	K.FGIPQAAIDSVNTNK.I	71	85	TRUE	2	2	55	3	7	1	8	6	5	7	6	12
812	gi|24656625|ref|NP_647791.2|	K.KPFSTEPNNLASVSSYR.Y	27	43	TRUE	2	2	55	4	9	0	6	5	4	12	8	7
872	gi|24762734|ref|NP_726481.1|	R.IWDLSDPSGK.G	53	62	FALSE	2	2	55	3	4	0	10	10	2	2	16	8	gi|22026957|ref|NP_611965.2|, gi|24762734|ref|NP_726481.1|
967	gi|62862344|ref|NP_001015319.1|	R.KSLPDRDDVNTPGSWR.T	211	226	TRUE	2	3	55	2	23	1	7	9	2	5	2	4
20	CONT_102	Q.FLEQQNKVLETK.W	45	56	FALSE	1	2	54	18	1	6	6	10	1	1	8	3	CONT_049, CONT_070, CONT_102, CONT_129, CONT_131, CONT_142
79	gi|17136324|ref|NP_476632.1|	K.KPLPDNVSVVEPK.E	204	216	TRUE	2	2	54	5	4	0	6	6	2	3	20	8
99	gi|17136664|ref|NP_476832.1|	R.IDQSILTGESVSVIK.H	175	189	TRUE	2	2	54	1	8	0	5	5	8	8	8	11
265	gi|17864298|ref|NP_524714.1|	K.SQITSIQQEIER.L	113	124	TRUE	2	2	54	3	7	0	5	7	3	8	10	11
838	gi|24662946|ref|NP_648514.1|	R.DTLYEGVNGLLEASAK.K	8	23	TRUE	2	2	54	6	8	0	6	6	15	5	6	2
850	gi|24665395|ref|NP_648905.1|	K.TVVNQLNAVSTEER.A	150	163	TRUE	2	2	54	6	4	1	9	8	2	3	11	10
890	gi|281364339|ref|NP_608791.2|	K.LQLLESCQEQLVDANAK.I	201	217	TRUE	2	2	54	5	7	0	5	7	5	6	10	9
959	gi|45552315|ref|NP_995680.1|	R.TLDLTSQLVK.T	41	50	TRUE	2	2	54	2	15	0	6	5	2	5	9	10
9	CONT_064	K.IEISELNR.V	400	407	FALSE	2	2	53	6	5	4	16	10	2	1	5	4	CONT_064, CONT_088, CONT_089, CONT_143
16	CONT_088	K.IEISELNR.V	396	403	FALSE	2	2	53	6	5	4	16	10	2	1	5	4	CONT_064, CONT_088, CONT_089, CONT_143
17	CONT_089	K.IEISELNR.M	245	252	FALSE	2	2	53	6	5	4	16	10	2	1	5	4	CONT_064, CONT_088, CONT_089, CONT_143
31	CONT_143	K.IEISELNR.V	395	402	FALSE	2	2	53	6	5	4	16	10	2	1	5	4	CONT_064, CONT_088, CONT_089, CONT_143
92	gi|17136564|ref|NP_476772.1|	R.AVFVDLEPTVVDEVR.T	65	79	TRUE	2	2	53	4	6	1	5	4	11	8	7	7
178	gi|17157991|ref|NP_477510.1|	R.QITVNDLPVGR.S	136	146	TRUE	2	2	53	3	4	0	9	9	2	3	11	12
520	gi|21357739|ref|NP_651601.1|	K.LIINSLYR.N	87	94	TRUE	2	2	53	2	8	0	4	4	10	17	2	6
967	gi|62862344|ref|NP_001015319.1|	K.TIEFEKCDVDEFNLDK.Q	290	305	TRUE	2	3	53	9	8	0	3	4	13	7	5	4
6	CONT_046	R.NVQALEIELQSQLALK.Q	364	379	FALSE	2	2	52	11	4	5	9	8	3	3	2	7	CONT_046, CONT_121
16	CONT_088	R.NSKIEISELNR.V	393	403	FALSE	2	2	52	0	6	8	14	11	2	5	3	3	CONT_088, CONT_089, CONT_143
17	CONT_089	R.NSKIEISELNR.M	242	252	FALSE	2	2	52	0	6	8	14	11	2	5	3	3	CONT_088, CONT_089, CONT_143
22	CONT_121	R.NVQALEIELQSQLALK.Q	371	386	FALSE	2	2	52	11	4	5	9	8	3	3	2	7	CONT_046, CONT_121
31	CONT_143	R.NSKIEISELNR.V	392	402	FALSE	2	2	52	0	6	8	14	11	2	5	3	3	CONT_088, CONT_089, CONT_143
92	gi|17136564|ref|NP_476772.1|	K.DVNAAIATIK.T	327	336	TRUE	2	2	52	9	4	2	8	9	3	4	7	6
665	gi|24641402|ref|NP_727563.1|	K.NQLTTNPENTVFDAKR.L	83	98	TRUE	2	2	52	2	8	1	6	7	1	3	13	11
766	gi|24650011|ref|NP_733091.1|	R.EGAGFENLEDLNSR.T	368	381	TRUE	2	2	52	3	12	0	5	6	2	5	12	7
900	gi|28571934|ref|NP_733405.2|	K.RPPTIGATVTTSALTSK.A	160	176	TRUE	2	2	52	3	15	0	6	6	0	1	10	11
410	gi|19923002|ref|NP_612044.1|	R.IGEDPNGEPNNLM&PYIAQVAVGR.R	198	220	TRUE	2	2	51	3	8	0	4	3	7	12	6	8
550	gi|22024031|ref|NP_523842.2|	R.FPGQLNADLRK.L	248	258	FALSE	2	3	51	2	5	0	8	7	3	5	9	12	gi|22024031|ref|NP_523842.2|, gi|24655737|ref|NP_523795.2|
559	gi|22026970|ref|NP_652034.2|	K.TGDIGEIQADGVLK.I	557	570	TRUE	2	2	51	2	9	1	5	5	3	7	12	7
665	gi|24641402|ref|NP_727563.1|	K.DVHEIVLVGGSTR.I	355	367	TRUE	2	2	51	3	4	1	7	9	1	1	11	14
748	gi|24648576|ref|NP_732572.1|	R.IAGLASGLDTGETPIAK.E	288	304	TRUE	2	2	51	2	9	1	5	8	2	3	10	11
783	gi|24651794|ref|NP_524614.2|	K.ALTLGDNVLSVSQPR.N	236	250	TRUE	2	2	51	3	8	0	6	7	9	8	5	5
810	gi|24655737|ref|NP_523795.2|	R.FPGQLNADLRK.L	242	252	FALSE	2	3	51	2	5	0	8	7	3	5	9	12	gi|22024031|ref|NP_523842.2|, gi|24655737|ref|NP_523795.2|
7	CONT_049	R.FLEQQNKVLETK.W	187	198	FALSE	2	2	50	16	1	5	6	9	1	1	8	3	CONT_049, CONT_070, CONT_102, CONT_129, CONT_131, CONT_142
12	CONT_070	R.FLEQQNKVLETK.W	203	214	FALSE	2	2	50	16	1	5	6	9	1	1	8	3	CONT_049, CONT_070, CONT_102, CONT_129, CONT_131, CONT_142
23	CONT_129	R.FLEQQNKVLETK.W	183	194	FALSE	2	2	50	16	1	5	6	9	1	1	8	3	CONT_049, CONT_070, CONT_102, CONT_129, CONT_131, CONT_142
25	CONT_131	R.FLEQQNKVLETK.W	183	194	FALSE	2	2	50	16	1	5	6	9	1	1	8	3	CONT_049, CONT_070, CONT_102, CONT_129, CONT_131, CONT_142
30	CONT_142	R.FLEQQNKVLETK.W	218	229	FALSE	2	2	50	16	1	5	6	9	1	1	8	3	CONT_049, CONT_070, CONT_102, CONT_129, CONT_131, CONT_142
140	gi|17137198|ref|NP_477161.1|	K.FLDGLYVSEK.T	173	182	TRUE	2	2	50	2	5	0	5	6	8	13	4	7
261	gi|17864162|ref|NP_524618.1|	R.MTDIITNEVSGADLK.Q	171	185	TRUE	2	2	50	4	8	0	6	7	3	9	6	7
273	gi|17864452|ref|NP_524819.1|	R.CVGGEVGATSSLAPK.I	17	31	TRUE	2	2	50	9	5	2	7	8	2	3	7	7
522	gi|21357745|ref|NP_651617.1|	R.VIYLEDDDVAAVK.S	274	286	TRUE	2	2	50	2	3	2	5	5	6	2	9	16
591	gi|24581952|ref|NP_723089.1|	K.GLAITFVSDENDAK.I	382	395	TRUE	2	2	50	2	6	0	5	5	9	7	6	10
810	gi|24655737|ref|NP_523795.2|	R.INVYYNEASGGK.Y	47	58	TRUE	2	2	50	11	6	0	7	6	4	6	4	6
967	gi|62862344|ref|NP_001015319.1|	K.KTSQNDLVLQSSNKYSGLDNEGSE.-	436	459	TRUE	2	3	50	0	14	0	9	6	2	4	5	10
80	gi|17136342|ref|NP_476641.1|	K.EVEDEEQLLSEDKDEAEINYNK.V	592	613	TRUE	2	3	49	0	0	0	0	0	21	9	5	14
83	gi|17136378|ref|NP_476667.1|	R.ALDTM&NFDLVR.N	59	69	TRUE	2	2	49	2	8	1	3	3	4	14	10	4
159	gi|17137572|ref|NP_477375.1|	K.YYVTIIDAPGHR.D	85	96	TRUE	2	2	49	3	11	1	5	6	5	8	4	6
400	gi|19922662|ref|NP_611539.1|	K.EASDYQDVEADATAEPWR.A	102	119	TRUE	2	2	49	6	10	0	5	3	4	6	9	6
470	gi|21356157|ref|NP_651968.1|	R.SLGTADVIFER.R	148	158	TRUE	2	2	49	2	6	0	3	3	12	19	4	0
497	gi|21357105|ref|NP_649541.1|	R.LGESFELSELQR.A	74	85	TRUE	2	2	49	0	2	0	0	1	19	16	7	4
6	CONT_046	K.SKELTTEIDNNIEQISSYK.S	337	355	FALSE	2	3	48	6	7	5	8	8	2	2	5	5	CONT_046, CONT_121
22	CONT_121	K.SKELTTEIDNNIEQISSYK.S	344	362	FALSE	2	3	48	6	7	5	8	8	2	2	5	5	CONT_046, CONT_121
22	CONT_121	R.AETECQNTEYQQLLDIK.I	423	439	TRUE	2	2	48	5	10	1	9	7	2	3	5	6
23	CONT_129	R.AIGGGLSSVGGGSSTIK.Y	534	550	FALSE	2	2	48	2	2	1	15	15	1	2	6	4	CONT_129, CONT_131, CONT_132, CONT_137
25	CONT_131	R.AIGGGLSSVGGGSSTIK.Y	534	550	FALSE	2	2	48	2	2	1	15	15	1	2	6	4	CONT_129, CONT_131, CONT_132, CONT_137
26	CONT_132	R.AIGGGLSSVGGGSSTIK.Y	534	550	FALSE	2	2	48	2	2	1	15	15	1	2	6	4	CONT_129, CONT_131, CONT_132, CONT_137
28	CONT_137	R.AIGGGLSSVGGGSSTIK.Y	354	370	FALSE	2	2	48	2	2	1	15	15	1	2	6	4	CONT_129, CONT_131, CONT_132, CONT_137
92	gi|17136564|ref|NP_476772.1|	R.NLDIERPTYTNLNR.L	216	229	TRUE	2	3	48	1	9	0	4	4	3	13	7	7
151	gi|17137396|ref|NP_477269.1|	K.DVLSVAFSADNR.Q	108	119	TRUE	2	2	48	2	6	1	6	6	11	3	4	9
209	gi|17647799|ref|NP_524079.1|	K.VLVSSNFESVALDK.S	371	384	TRUE	2	2	48	3	1	1	6	6	8	8	3	12
217	gi|17647889|ref|NP_524002.1|	R.ICEEVAIIPTKPLR.N	34	47	TRUE	2	3	48	3	6	0	5	4	17	11	0	2
665	gi|24641402|ref|NP_727563.1|	K.VFAPEEISAM&VLGK.M	139	152	TRUE	2	2	48	5	5	2	5	6	9	7	5	4
698	gi|24644479|ref|NP_524243.2|	K.TLLSDIYDTSESPGK.I	518	532	TRUE	2	2	48	2	6	1	3	2	19	9	3	3
705	gi|24645179|ref|NP_649835.1|	R.GGAEQFLEETER.S	375	386	TRUE	2	2	48	3	8	1	8	7	1	2	9	9
900	gi|28571934|ref|NP_733405.2|	K.TPTGGVPM&TGNLLGGK.K	511	526	TRUE	2	2	48	7	3	0	13	9	3	2	8	3
11	CONT_068	K.DIENQYETQITQIEHEVSSSGQEVQSSAK.E	340	368	TRUE	2	3	47	20	5	3	3	8	2	2	1	3
67	gi|17136248|ref|NP_476595.1|	R.VLITTDLLAR.G	322	331	TRUE	2	2	47	4	8	1	1	2	18	6	4	3
83	gi|17136378|ref|NP_476667.1|	R.IAFSPYGNITSAK.V	305	317	TRUE	2	2	47	2	8	1	5	7	4	8	9	3
103	gi|17136728|ref|NP_476869.1|	K.VFLGGLPSNVTETDLR.T	98	113	TRUE	2	2	47	3	5	0	2	2	19	9	4	3
199	gi|17647529|ref|NP_523899.1|	R.ELISNASDALDK.I	35	46	FALSE	2	2	47	9	1	0	7	10	3	0	10	7	gi|17647529|ref|NP_523899.1|, gi|21357739|ref|NP_651601.1|
360	gi|19921000|ref|NP_609299.1|	K.VNSLGSEVSDEFER.V	72	85	TRUE	2	2	47	3	9	0	6	7	3	8	9	2
520	gi|21357739|ref|NP_651601.1|	R.ELISNASDAIDK.I	102	113	FALSE	2	2	47	9	1	0	7	10	3	0	10	7	gi|17647529|ref|NP_523899.1|, gi|21357739|ref|NP_651601.1|
545	gi|21358555|ref|NP_650645.1|	K.QANALQSQLQEAQQR.A	612	626	FALSE	2	2	47	10	2	2	9	8	2	2	8	4	gi|21358555|ref|NP_650645.1|, gi|24647739|ref|NP_732256.1|
631	gi|24585709|ref|NP_525105.2|	R.YLSEKYDYDVTEAR.K	620	633	TRUE	2	2	47	1	5	0	7	4	2	1	10	17
739	gi|24647739|ref|NP_732256.1|	K.QANALQSQLQEAQQR.A	612	626	FALSE	2	2	47	10	2	2	9	8	2	2	8	4	gi|21358555|ref|NP_650645.1|, gi|24647739|ref|NP_732256.1|
771	gi|24651001|ref|NP_652000.1|	K.KAAEPAEELDAADEALAAEPK.S	251	271	TRUE	2	3	47	1	8	0	2	2	16	10	3	5
890	gi|281364339|ref|NP_608791.2|	K.TLKEEQDVLQQDYDAK.V	89	104	TRUE	2	2	47	4	12	0	6	6	2	4	5	8
900	gi|28571934|ref|NP_733405.2|	K.M&LAPSEVAPINEPPSATQITQNQR.K	311	334	TRUE	2	2	47	7	6	0	5	6	3	5	9	6
967	gi|62862344|ref|NP_001015319.1|	R.GFGYVELENREDLIHVLSLPDPSIK.G	122	146	TRUE	2	3	47	13	10	0	4	3	3	6	7	1
967	gi|62862344|ref|NP_001015319.1|	R.EETSKVEEERPK.L	264	275	TRUE	2	2	47	7	7	1	4	5	7	3	7	6
67	gi|17136248|ref|NP_476595.1|	R.ILESGCHVVVGTPGR.V	144	158	TRUE	2	2	46	3	6	1	6	7	1	3	14	5
80	gi|17136342|ref|NP_476641.1|	R.TPLHEM&ALTIK.L	800	810	TRUE	2	2	46	0	0	0	0	0	3	5	12	26
130	gi|17137090|ref|NP_477091.1|	R.GYSFTTTAER.E	198	207	FALSE	2	2	46	20	4	1	5	6	1	2	4	3	gi|17137090|ref|NP_477091.1|, gi|17530805|ref|NP_511052.1|, gi|17647133|ref|NP_523625.1|, gi|17975540|ref|NP_524210.1|
182	gi|17530805|ref|NP_511052.1|	R.GYSFTTTAER.E	198	207	FALSE	2	2	46	20	4	1	5	6	1	2	4	3	gi|17137090|ref|NP_477091.1|, gi|17530805|ref|NP_511052.1|, gi|17647133|ref|NP_523625.1|, gi|17975540|ref|NP_524210.1|
187	gi|17647133|ref|NP_523625.1|	R.GYSFTTTAER.E	198	207	FALSE	2	2	46	20	4	1	5	6	1	2	4	3	gi|17137090|ref|NP_477091.1|, gi|17530805|ref|NP_511052.1|, gi|17647133|ref|NP_523625.1|, gi|17975540|ref|NP_524210.1|
289	gi|17933744|ref|NP_524939.1|	R.VLGLTSTLSVK.L	174	184	TRUE	2	2	46	0	0	0	0	0	25	17	4	0
291	gi|17975540|ref|NP_524210.1|	R.GYSFTTTAER.E	198	207	FALSE	2	2	46	20	4	1	5	6	1	2	4	3	gi|17137090|ref|NP_477091.1|, gi|17530805|ref|NP_511052.1|, gi|17647133|ref|NP_523625.1|, gi|17975540|ref|NP_524210.1|
398	gi|19922486|ref|NP_611265.1|	K.VLGVEINEATQEK.L	136	148	TRUE	2	2	46	2	3	2	3	5	1	1	13	16
557	gi|22026957|ref|NP_611965.2|	R.IQTVPVASGGVANGDWSIGVIDR.L	112	134	FALSE	2	2	46	9	8	0	4	10	4	4	5	2	gi|22026957|ref|NP_611965.2|, gi|24762734|ref|NP_726481.1|
665	gi|24641402|ref|NP_727563.1|	K.NQLTTNPENTVFDAK.R	83	97	TRUE	2	2	46	5	4	1	6	6	3	3	10	8
832	gi|24661707|ref|NP_524004.2|	R.LFQGNALLR.R	72	80	TRUE	2	2	46	3	7	0	2	4	6	14	4	6
872	gi|24762734|ref|NP_726481.1|	R.IQTVPVASGGVANGDWSIGVIDR.L	112	134	FALSE	2	2	46	9	8	0	4	10	4	4	5	2	gi|22026957|ref|NP_611965.2|, gi|24762734|ref|NP_726481.1|
967	gi|62862344|ref|NP_001015319.1|	R.GQFNRPELLR.E	405	414	TRUE	2	2	46	3	10	0	5	6	2	11	5	4
73	gi|17136290|ref|NP_476616.1|	K.GSEEVAIGGWQLQR.L	491	504	TRUE	2	2	45	2	7	1	4	2	6	11	7	5
80	gi|17136342|ref|NP_476641.1|	R.VFDGQSGPQDLGEAYRPLNHDGGDGGNR.Y	109	136	TRUE	2	3	45	0	0	0	0	0	16	12	3	14
80	gi|17136342|ref|NP_476641.1|	R.LEEPYAQLVK.V	1132	1141	TRUE	2	2	45	0	0	0	0	0	3	4	22	16
135	gi|17137152|ref|NP_477134.1|	K.LIVSSDVHFSK.A	241	251	TRUE	2	2	45	2	13	0	4	4	2	15	2	3
151	gi|17137396|ref|NP_477269.1|	R.VWQVSVSAH.-	310	318	TRUE	2	2	45	1	0	1	8	7	0	3	13	12
185	gi|17530887|ref|NP_511111.1|	R.ILVQSEM&VGAIIGR.Q	82	95	TRUE	2	2	45	2	0	1	2	1	13	19	4	3
300	gi|18079273|ref|NP_511109.1|	R.EFTGLGNCLTK.I	154	164	TRUE	2	2	45	2	2	1	7	5	2	1	13	12
424	gi|20129399|ref|NP_609285.1|	R.ANNSEYGLAAAVFTK.D	440	454	TRUE	2	2	45	3	8	0	2	2	9	12	3	6
520	gi|21357739|ref|NP_651601.1|	R.KPAEVTEDEYTSFYK.S	346	360	TRUE	2	2	45	2	11	1	3	3	3	7	4	11
640	gi|24638766|ref|NP_726631.1|	K.VALVYGQM&NEPPGAR.A	242	256	TRUE	2	2	45	11	3	0	5	8	2	3	6	7
823	gi|24658560|ref|NP_726243.1|	K.TALAIDTIINQK.R	218	229	TRUE	2	2	45	2	6	0	4	4	9	10	4	6
838	gi|24662946|ref|NP_648514.1|	K.SYDAFLASESLIK.Q	106	118	TRUE	2	2	45	6	6	0	3	4	9	9	5	3
877	gi|281360460|ref|NP_722609.2|	K.VDRDAVLVQENVTTR.G	133	147	TRUE	2	2	45	3	7	1	4	7	1	4	3	15
900	gi|28571934|ref|NP_733405.2|	K.M&LSGANQLPESGAAGNVVIR.R	551	570	TRUE	2	2	45	6	7	0	7	8	2	2	8	5
957	gi|45551915|ref|NP_732260.2|	K.EAVWTIDQNR.L	197	206	TRUE	2	2	45	5	0	0	7	12	1	4	11	5
7	CONT_049	R.ISISTSGGSFR.N	73	83	TRUE	2	2	44	4	2	2	12	13	0	1	4	6
9	CONT_064	K.YEELQVTVGR.H	381	390	TRUE	2	2	44	4	1	3	16	16	0	0	4	0
16	CONT_088	K.AEAESLYQSKYEELQITAGR.H	367	386	FALSE	2	3	44	4	11	13	5	3	1	1	0	6	CONT_088, CONT_089, CONT_143
17	CONT_089	K.AEAESLYQSKYEELQITAGR.H	216	235	FALSE	2	3	44	4	11	13	5	3	1	1	0	6	CONT_088, CONT_089, CONT_143
31	CONT_143	K.AEAESLYQSKYEELQITAGR.H	366	385	FALSE	2	3	44	4	11	13	5	3	1	1	0	6	CONT_088, CONT_089, CONT_143
67	gi|17136248|ref|NP_476595.1|	R.GIYGYGFEKPSAIQQR.A	44	59	TRUE	2	2	44	4	9	1	3	4	6	8	3	6
80	gi|17136342|ref|NP_476641.1|	R.GVSHIIVDEIHER.D	500	512	TRUE	2	3	44	0	0	0	0	0	13	4	12	15
108	gi|17136796|ref|NP_476908.1|	K.FAEIVQLR.L	47	54	TRUE	2	2	44	2	10	0	2	4	4	10	5	7
126	gi|17137000|ref|NP_477042.1|	K.LLYNNVSNFAR.L	1217	1227	TRUE	2	2	44	2	7	1	4	2	3	4	8	13
154	gi|17137500|ref|NP_477329.1|	R.IWDM&SDANTNSNQLVLR.H	381	397	TRUE	2	2	44	3	8	0	2	6	2	4	10	9
293	gi|17975567|ref|NP_524709.1|	K.IVVNLTGR.L	61	68	TRUE	2	2	44	4	2	0	14	8	2	4	8	2
297	gi|17985987|ref|NP_536783.1|	R.M&GNLGVATSFFNEK.N	653	666	TRUE	2	2	44	3	3	0	2	3	16	14	2	1
335	gi|18921099|ref|NP_569863.1|	R.NISNINTQLQDVQR.I	132	145	TRUE	2	2	44	5	4	0	6	6	3	4	8	8
354	gi|19920728|ref|NP_608905.1|	R.AVAVVVDPIQSVK.G	138	150	TRUE	2	2	44	1	11	1	5	4	3	3	9	7
397	gi|19922464|ref|NP_611242.1|	K.ELLAQGLLPQR.Q	610	620	TRUE	2	2	44	1	7	0	2	3	18	8	2	3
404	gi|19922746|ref|NP_611685.1|	K.EIKDILVQYDR.T	109	119	TRUE	2	2	44	1	7	0	1	1	23	7	2	2
698	gi|24644479|ref|NP_524243.2|	R.GDGPIALVLAPTR.E	352	364	FALSE	2	2	44	4	3	0	3	5	15	6	5	3	gi|24644479|ref|NP_524243.2|, gi|28574962|ref|NP_648062.2|
706	gi|24645208|ref|NP_649846.2|	K.LYGGEPANFLDVGGGATAEAVK.A	322	343	TRUE	2	2	44	1	6	0	5	5	11	8	3	5
733	gi|24646605|ref|NP_652209.1|	K.YGEIESINVK.T	79	88	TRUE	2	2	44	5	2	0	12	7	2	4	9	3
900	gi|28571934|ref|NP_733405.2|	K.M&LAPSEVAPINEPPSATQITQNQR.K	311	334	TRUE	2	3	44	3	7	0	8	6	3	3	8	6
930	gi|28574962|ref|NP_648062.2|	R.GDGPIALVLAPTR.E	228	240	FALSE	2	2	44	4	3	0	3	5	15	6	5	3	gi|24644479|ref|NP_524243.2|, gi|28574962|ref|NP_648062.2|
953	gi|45550715|ref|NP_649812.2|	R.TIPGSTIFYPSDAVSTER.A	443	460	TRUE	2	2	44	3	10	0	3	2	8	8	4	6
34	CONT_156	R.APSTYGGGLSVSSR.F	42	55	TRUE	2	2	43	10	2	5	11	5	1	2	4	3
80	gi|17136342|ref|NP_476641.1|	K.LNTNDVPADAGASGGGPR.T	74	91	TRUE	2	2	43	1	1	0	0	0	10	10	8	13
165	gi|17137608|ref|NP_477395.1|	R.TSYTANPNLQSLSGYPLR.N	978	995	TRUE	2	2	43	1	8	1	3	3	5	11	6	5
226	gi|17737290|ref|NP_511073.1|	R.M&GQVVEADILGDEWK.G	32	46	TRUE	2	2	43	3	6	0	3	3	15	10	3	0
381	gi|19921848|ref|NP_610418.1|	R.LGITTAEISDGYEK.A	121	134	TRUE	2	2	43	3	4	0	5	6	2	2	10	11
505	gi|21357381|ref|NP_650240.1|	R.LVLADGVCYANK.D	391	402	TRUE	2	2	43	5	0	0	8	9	2	0	13	6
934	gi|386763913|ref|NP_572308.3|	R.AVASQLDANFLK.V	194	205	TRUE	2	2	43	2	9	0	4	5	3	8	6	6
6	CONT_046	R.GSSGGGCFGGSSGGYGGLGGFGGGSFR.G	53	79	TRUE	2	2	42	3	7	3	6	9	2	1	3	8
22	CONT_121	R.SQYEQLAEQNR.K	323	333	TRUE	2	2	42	13	1	5	5	7	0	3	3	5
80	gi|17136342|ref|NP_476641.1|	R.KEVEDEEQLLSEDKDEAEINYNK.V	591	613	TRUE	2	3	42	0	0	0	0	0	17	11	4	10
80	gi|17136342|ref|NP_476641.1|	K.ALEPPPVDAVIEAEVLLR.E	824	841	TRUE	2	2	42	0	0	0	0	0	11	6	10	15
247	gi|17737967|ref|NP_524356.1|	K.TFFPEEISSM&VLTK.M	113	126	TRUE	2	2	42	4	3	2	6	6	7	4	6	4
276	gi|17864514|ref|NP_524858.1|	R.NQNPPSLLDLPR.G	99	110	TRUE	2	2	42	0	7	0	3	1	3	23	5	0
294	gi|17975579|ref|NP_524884.1|	K.EEVQVQLGPQVR.D	11	22	TRUE	2	2	42	3	2	1	9	9	1	5	8	4
300	gi|18079273|ref|NP_511109.1|	R.AAYFGFYDTAR.G	190	200	TRUE	2	2	42	2	10	1	3	4	7	6	4	5
368	gi|19921254|ref|NP_609649.1|	K.IGLCAFSGYK.I	3	12	TRUE	2	2	42	1	6	0	2	3	5	19	5	1
542	gi|21358459|ref|NP_651782.1|	K.AVIIYVPIPQQK.V	57	68	TRUE	2	2	42	3	6	1	4	3	11	8	2	4
640	gi|24638766|ref|NP_726631.1|	K.IGLFGGAGVGK.T	179	189	TRUE	2	2	42	2	6	1	7	4	1	8	3	10
657	gi|24640745|ref|NP_511096.2|	R.LAQFVDDGGNVLVAGSEK.S	95	112	TRUE	2	2	42	2	7	1	4	2	6	10	9	1
665	gi|24641402|ref|NP_727563.1|	K.VTHAVVTVPAYFNDAQR.Q	165	181	TRUE	2	3	42	2	6	0	4	6	14	6	2	2
773	gi|24651125|ref|NP_524550.1|	K.LAVYDSLDSDVVK.S	214	226	TRUE	2	2	42	2	3	0	6	6	2	4	9	10
823	gi|24658560|ref|NP_726243.1|	R.TGAIVDVPVGDELLGR.V	133	148	TRUE	2	2	42	4	6	2	1	0	13	9	4	3
877	gi|281360460|ref|NP_722609.2|	K.VILADNSTIPK.D	366	376	TRUE	2	2	42	4	3	1	10	11	1	1	6	5
890	gi|281364339|ref|NP_608791.2|	K.FSANDPIVHNLSPLER.C	721	736	TRUE	2	2	42	3	7	0	5	4	12	5	3	3
967	gi|62862344|ref|NP_001015319.1|	K.LAELQVDKNDNESLSATVSWR.T	353	373	TRUE	2	3	42	9	5	1	9	11	0	0	3	4
7	CONT_049	K.LAELEEALQK.A	431	440	FALSE	2	2	41	1	1	1	8	7	2	0	9	12	CONT_049, CONT_079
9	CONT_064	K.NVQDAIADAEQR.G	425	436	TRUE	2	2	41	7	2	4	8	8	1	1	4	6
11	CONT_068	R.SGGGGGGGLGSGGSIR.S	14	29	TRUE	2	2	41	11	2	11	4	6	1	1	1	4
14	CONT_079	K.LAELEEALQK.A	432	441	FALSE	2	2	41	1	1	1	8	7	2	0	9	12	CONT_049, CONT_079
23	CONT_129	R.ISIGGGSCAISGGYGSR.A	70	86	FALSE	2	2	41	5	2	3	12	7	1	1	6	4	CONT_129, CONT_130, CONT_131, CONT_132, CONT_133
24	CONT_130	R.ISIGGGSCAISGGYGSR.A	70	86	FALSE	2	2	41	5	2	3	12	7	1	1	6	4	CONT_129, CONT_130, CONT_131, CONT_132, CONT_133
25	CONT_131	R.ISIGGGSCAISGGYGSR.A	70	86	FALSE	2	2	41	5	2	3	12	7	1	1	6	4	CONT_129, CONT_130, CONT_131, CONT_132, CONT_133
26	CONT_132	R.ISIGGGSCAISGGYGSR.A	70	86	FALSE	2	2	41	5	2	3	12	7	1	1	6	4	CONT_129, CONT_130, CONT_131, CONT_132, CONT_133
27	CONT_133	R.ISIGGGSCAISGGYGSR.A	70	86	FALSE	2	2	41	5	2	3	12	7	1	1	6	4	CONT_129, CONT_130, CONT_131, CONT_132, CONT_133
31	CONT_143	Q.SLNNQFASFIDKVR.F	185	198	FALSE	1	2	41	1	18	7	4	5	1	1	2	2	CONT_088, CONT_089, CONT_143
178	gi|17157991|ref|NP_477510.1|	R.DYGVLDEETGIPFR.G	110	123	TRUE	2	2	41	2	7	0	3	3	11	9	2	4
247	gi|17737967|ref|NP_524356.1|	K.TVTNAVITVPAYFNDSQR.Q	138	155	TRUE	2	2	41	3	6	1	4	5	7	7	4	4
404	gi|19922746|ref|NP_611685.1|	R.VSGGGHVAQIYAIR.Q	74	87	TRUE	2	3	41	2	9	0	4	5	1	6	6	8
550	gi|22024031|ref|NP_523842.2|	K.NSSYFVEWIPNNVK.T	343	356	FALSE	2	2	41	6	3	1	6	6	6	5	4	4	gi|22024031|ref|NP_523842.2|, gi|24655737|ref|NP_523795.2|
653	gi|24640557|ref|NP_511083.1|	R.FASEIAGVDDLGTTGR.G	199	214	TRUE	2	2	41	3	4	0	3	5	3	7	5	11
780	gi|24651407|ref|NP_733371.1|	R.LQDTYQLDTSSVAR.G	143	156	TRUE	2	2	41	4	4	1	6	6	2	2	9	7
810	gi|24655737|ref|NP_523795.2|	K.NSSYFVEWIPNNVK.T	337	350	FALSE	2	2	41	6	3	1	6	6	6	5	4	4	gi|22024031|ref|NP_523842.2|, gi|24655737|ref|NP_523795.2|
900	gi|28571934|ref|NP_733405.2|	R.SSTSSATTSSATTVATGLTSSSVSK.S	458	482	TRUE	2	2	41	10	3	0	9	7	1	2	6	3
941	gi|45549019|ref|NP_476610.2|	K.NISQSVEGEYTYLR.I	562	575	TRUE	2	2	41	1	9	0	3	4	6	7	5	6
226	gi|17737290|ref|NP_511073.1|	R.LITPVVLQR.K	180	188	TRUE	2	2	40	2	10	0	4	6	3	10	5	0
238	gi|17737689|ref|NP_524185.1|	R.LGYETGNQPFYLR.F	64	76	TRUE	2	2	40	0	0	0	1	0	16	18	5	0
370	gi|19921434|ref|NP_609792.1|	K.AIAEAALAEVK.K	122	132	TRUE	2	2	40	2	8	1	4	2	3	7	8	5
400	gi|19922662|ref|NP_611539.1|	R.ESVVVSNEQQVAK.E	214	226	TRUE	2	2	40	23	6	0	1	2	2	2	2	2
550	gi|22024031|ref|NP_523842.2|	R.AILLDLEPGTM&ESVR.S	69	83	TRUE	2	2	40	1	5	1	3	2	14	9	3	2
553	gi|22024141|ref|NP_610939.2|	K.VANVSLLALYK.E	125	135	TRUE	2	2	40	3	4	1	4	4	12	5	5	2
708	gi|24645384|ref|NP_649899.1|	R.FTDADGNGNGAGSQGGGVAAR.D	28	48	TRUE	2	2	40	7	2	1	5	5	4	7	4	5
842	gi|24663668|ref|NP_729871.1|	K.FDSGNLCM&ITGGR.N	175	187	TRUE	2	2	40	6	3	0	6	6	2	2	10	5
900	gi|28571934|ref|NP_733405.2|	R.VDKLEGLVLNQQR.T	837	849	TRUE	2	2	40	3	8	0	5	6	1	9	3	5
917	gi|28574508|ref|NP_729824.2|	R.NATISVPDIPR.T	466	476	TRUE	2	2	40	3	8	0	4	3	2	3	9	8
967	gi|62862344|ref|NP_001015319.1|	R.NLDGDDSDDGSGTLPLVYQLPTAPR.A	40	64	TRUE	2	3	40	4	8	1	5	3	9	6	2	2
16	CONT_088	Q.FASFIDKVR.F	191	199	FALSE	1	2	39	4	6	2	5	4	7	4	4	3	CONT_049, CONT_064, CONT_070, CONT_073, CONT_079, CONT_088, CONT_089, CONT_120, CONT_129, CONT_130, CONT_131, CONT_132, CONT_133, CONT_140, CONT_142, CONT_143
16	CONT_088	K.NKLNDLEDALQQAK.E	442	455	FALSE	2	2	39	5	6	2	5	4	6	3	4	4	CONT_088, CONT_143
17	CONT_089	Q.FASFIDKVR.F	40	48	FALSE	1	2	39	4	6	2	5	4	7	4	4	3	CONT_049, CONT_064, CONT_070, CONT_073, CONT_079, CONT_088, CONT_089, CONT_120, CONT_129, CONT_130, CONT_131, CONT_132, CONT_133, CONT_140, CONT_142, CONT_143
22	CONT_121	R.SQYEQLAEQNRK.D	323	334	TRUE	2	2	39	8	2	14	5	4	1	1	2	2
31	CONT_143	Q.FASFIDKVR.F	190	198	FALSE	1	2	39	4	6	2	5	4	7	4	4	3	CONT_049, CONT_064, CONT_070, CONT_073, CONT_079, CONT_088, CONT_089, CONT_120, CONT_129, CONT_130, CONT_131, CONT_132, CONT_133, CONT_140, CONT_142, CONT_143
31	CONT_143	K.NKLNDLEDALQQAK.E	441	454	FALSE	2	2	39	5	6	2	5	4	6	3	4	4	CONT_088, CONT_143
80	gi|17136342|ref|NP_476641.1|	R.KIDLAANNIVR.V	1081	1091	TRUE	2	3	39	0	0	0	0	0	5	18	5	11
124	gi|17136986|ref|NP_477034.1|	K.YIQATDLSEASR.E	124	135	TRUE	2	2	39	8	3	2	8	7	1	3	3	4
159	gi|17137572|ref|NP_477375.1|	K.IHINIVVIGHVDSGK.S	6	20	TRUE	2	3	39	10	7	1	3	0	5	3	4	6
169	gi|17137654|ref|NP_477421.1|	K.AVGHVNDTLGPELIK.A	65	79	TRUE	2	2	39	2	12	1	3	4	1	10	2	4
191	gi|17647245|ref|NP_523707.1|	K.QLDAIAQPFPVDPK.N	148	161	TRUE	2	2	39	3	5	0	4	4	4	7	4	8
247	gi|17737967|ref|NP_524356.1|	K.NQVAM&NPTQTIFDAK.R	57	71	TRUE	2	2	39	4	2	1	6	9	1	3	9	4
319	gi|18859933|ref|NP_573066.1|	K.TLAVNSGYDAQDTIVK.L	452	467	TRUE	2	2	39	5	3	1	8	7	2	2	4	7
520	gi|21357739|ref|NP_651601.1|	K.WLNDVALKDQISK.A	618	630	TRUE	2	2	39	2	5	0	2	1	17	7	2	3
545	gi|21358555|ref|NP_650645.1|	K.LIEALQNAEALTAK.T	658	671	TRUE	2	2	39	2	5	0	3	2	13	9	3	2
783	gi|24651794|ref|NP_524614.2|	K.FGDVEEIDVVCSK.A	365	377	TRUE	2	2	39	2	6	1	6	5	2	6	9	2
850	gi|24665395|ref|NP_648905.1|	K.LVVATADATLPVSR.V	41	54	TRUE	2	2	39	1	4	0	7	9	2	1	9	6
915	gi|28574259|ref|NP_609930.4|	R.SYPVGIGKEPDTLVEIK.A	421	437	TRUE	2	2	39	1	9	0	2	2	14	6	4	1
920	gi|28574642|ref|NP_788551.1|	R.TQISYNPSELSEPR.F	36	49	TRUE	2	2	39	4	2	5	9	7	1	2	6	3
80	gi|17136342|ref|NP_476641.1|	R.ERCEQLGDTVGYSVR.F	456	470	TRUE	2	3	38	0	0	0	0	0	2	4	9	23
89	gi|17136518|ref|NP_476750.1|	R.RADGVNILNLGK.T	42	53	TRUE	2	2	38	3	5	1	3	3	7	9	5	2
129	gi|17137088|ref|NP_477090.1|	R.TAANVEEAFINTAK.E	152	165	TRUE	2	2	38	3	5	1	3	5	3	3	5	10
161	gi|17137578|ref|NP_477378.1|	K.NSQNIVLVDGVR.T	40	51	TRUE	2	2	38	2	2	0	6	10	1	1	10	6
199	gi|17647529|ref|NP_523899.1|	K.SLTNDWEDHLAVK.H	300	312	TRUE	2	2	38	2	5	1	3	2	12	5	4	4
261	gi|17864162|ref|NP_524618.1|	R.VFCIGFTAK.D	140	148	TRUE	2	2	38	2	4	0	1	2	16	11	1	1
283	gi|17933648|ref|NP_524354.1|	R.SDNAAESFDDAVEER.V	5	19	TRUE	2	2	38	6	1	0	8	9	3	2	6	3
360	gi|19921000|ref|NP_609299.1|	K.VVITVGDGPGFYTTR.I	547	561	TRUE	2	2	38	2	6	1	4	3	8	8	5	1
370	gi|19921434|ref|NP_609792.1|	R.TASDIVSWASDK.H	253	264	TRUE	2	2	38	2	5	0	1	2	2	1	12	13
557	gi|22026957|ref|NP_611965.2|	K.HIGVYEAYYK.L	12	21	FALSE	2	2	38	3	1	0	12	10	1	1	6	4	gi|22026957|ref|NP_611965.2|, gi|24762734|ref|NP_726481.1|
671	gi|24641946|ref|NP_511152.2|	R.LDLGSYQLAAADYGNLEK.R	264	281	TRUE	2	2	38	1	1	0	0	1	17	13	4	1
738	gi|24647510|ref|NP_650572.2|	R.M&LQIEEEFVQR.I	269	279	TRUE	2	2	38	2	7	1	4	3	1	9	6	5
751	gi|24648964|ref|NP_732723.1|	R.TGLIGGSGTAEIELK.K	103	117	TRUE	2	2	38	2	0	2	6	5	7	0	6	10
776	gi|24651181|ref|NP_651740.1|	K.NSIVVIDATPFR.Q	99	110	TRUE	2	2	38	5	4	0	5	7	6	8	3	0
803	gi|24655003|ref|NP_523781.2|	K.VQLLELANER.Q	729	738	TRUE	2	2	38	1	9	0	3	5	2	8	6	4
803	gi|24655003|ref|NP_523781.2|	R.IISITGYQANAEAAR.D	1119	1133	TRUE	2	2	38	2	3	0	4	5	1	2	12	9
803	gi|24655003|ref|NP_523781.2|	K.FSADDDNPNSIFISGK.I	1182	1197	TRUE	2	2	38	3	4	0	4	5	2	2	10	8
872	gi|24762734|ref|NP_726481.1|	K.HIGVYEAYYK.L	12	21	FALSE	2	2	38	3	1	0	12	10	1	1	6	4	gi|22026957|ref|NP_611965.2|, gi|24762734|ref|NP_726481.1|
890	gi|281364339|ref|NP_608791.2|	K.TLKEEQDVLQQDYDAKVEETR.S	89	109	TRUE	2	3	38	2	7	0	3	1	12	7	4	2
915	gi|28574259|ref|NP_609930.4|	R.GQLVAVIGPVGSGK.S	462	475	TRUE	2	2	38	1	7	0	6	5	1	4	9	5
967	gi|62862344|ref|NP_001015319.1|	K.CDVDEFNLDK.Q	296	305	TRUE	2	2	38	5	3	0	8	9	1	1	7	4
967	gi|62862344|ref|NP_001015319.1|	R.GQFNRPELLR.E	405	414	TRUE	2	3	38	0	13	0	4	6	1	9	3	2
7	CONT_049	K.FASFIDKVR.F	178	186	FALSE	2	2	37	3	5	2	5	4	7	4	4	3	CONT_049, CONT_064, CONT_070, CONT_073, CONT_079, CONT_088, CONT_089, CONT_120, CONT_129, CONT_130, CONT_131, CONT_132, CONT_133, CONT_140, CONT_142, CONT_143
9	CONT_064	K.FASFIDKVR.F	195	203	FALSE	2	2	37	3	5	2	5	4	7	4	4	3	CONT_049, CONT_064, CONT_070, CONT_073, CONT_079, CONT_088, CONT_089, CONT_120, CONT_129, CONT_130, CONT_131, CONT_132, CONT_133, CONT_140, CONT_142, CONT_143
12	CONT_070	K.FASFIDKVR.F	194	202	FALSE	2	2	37	3	5	2	5	4	7	4	4	3	CONT_049, CONT_064, CONT_070, CONT_073, CONT_079, CONT_088, CONT_089, CONT_120, CONT_129, CONT_130, CONT_131, CONT_132, CONT_133, CONT_140, CONT_142, CONT_143
13	CONT_073	K.FASFIDKVR.F	102	110	FALSE	2	2	37	3	5	2	5	4	7	4	4	3	CONT_049, CONT_064, CONT_070, CONT_073, CONT_079, CONT_088, CONT_089, CONT_120, CONT_129, CONT_130, CONT_131, CONT_132, CONT_133, CONT_140, CONT_142, CONT_143
14	CONT_079	K.FASFIDKVR.F	179	187	FALSE	2	2	37	3	5	2	5	4	7	4	4	3	CONT_049, CONT_064, CONT_070, CONT_073, CONT_079, CONT_088, CONT_089, CONT_120, CONT_129, CONT_130, CONT_131, CONT_132, CONT_133, CONT_140, CONT_142, CONT_143
21	CONT_120	K.FASFIDKVR.F	102	110	FALSE	2	2	37	3	5	2	5	4	7	4	4	3	CONT_049, CONT_064, CONT_070, CONT_073, CONT_079, CONT_088, CONT_089, CONT_120, CONT_129, CONT_130, CONT_131, CONT_132, CONT_133, CONT_140, CONT_142, CONT_143
23	CONT_129	K.FASFIDKVR.F	174	182	FALSE	2	2	37	3	5	2	5	4	7	4	4	3	CONT_049, CONT_064, CONT_070, CONT_073, CONT_079, CONT_088, CONT_089, CONT_120, CONT_129, CONT_130, CONT_131, CONT_132, CONT_133, CONT_140, CONT_142, CONT_143
24	CONT_130	K.FASFIDKVR.F	174	182	FALSE	2	2	37	3	5	2	5	4	7	4	4	3	CONT_049, CONT_064, CONT_070, CONT_073, CONT_079, CONT_088, CONT_089, CONT_120, CONT_129, CONT_130, CONT_131, CONT_132, CONT_133, CONT_140, CONT_142, CONT_143
25	CONT_131	K.FASFIDKVR.F	174	182	FALSE	2	2	37	3	5	2	5	4	7	4	4	3	CONT_049, CONT_064, CONT_070, CONT_073, CONT_079, CONT_088, CONT_089, CONT_120, CONT_129, CONT_130, CONT_131, CONT_132, CONT_133, CONT_140, CONT_142, CONT_143
26	CONT_132	K.FASFIDKVR.F	174	182	FALSE	2	2	37	3	5	2	5	4	7	4	4	3	CONT_049, CONT_064, CONT_070, CONT_073, CONT_079, CONT_088, CONT_089, CONT_120, CONT_129, CONT_130, CONT_131, CONT_132, CONT_133, CONT_140, CONT_142, CONT_143
27	CONT_133	K.FASFIDKVR.F	174	182	FALSE	2	2	37	3	5	2	5	4	7	4	4	3	CONT_049, CONT_064, CONT_070, CONT_073, CONT_079, CONT_088, CONT_089, CONT_120, CONT_129, CONT_130, CONT_131, CONT_132, CONT_133, CONT_140, CONT_142, CONT_143
29	CONT_140	K.FASFIDKVR.F	102	110	FALSE	2	2	37	3	5	2	5	4	7	4	4	3	CONT_049, CONT_064, CONT_070, CONT_073, CONT_079, CONT_088, CONT_089, CONT_120, CONT_129, CONT_130, CONT_131, CONT_132, CONT_133, CONT_140, CONT_142, CONT_143
30	CONT_142	K.FASFIDKVR.F	209	217	FALSE	2	2	37	3	5	2	5	4	7	4	4	3	CONT_049, CONT_064, CONT_070, CONT_073, CONT_079, CONT_088, CONT_089, CONT_120, CONT_129, CONT_130, CONT_131, CONT_132, CONT_133, CONT_140, CONT_142, CONT_143
80	gi|17136342|ref|NP_476641.1|	K.SFLYQFCAK.S	5	13	TRUE	2	2	37	0	0	0	0	0	15	15	2	5
97	gi|17136632|ref|NP_476813.1|	K.LSLEGNFAPQSGNK.N	96	109	TRUE	2	2	37	2	2	1	9	7	2	2	7	5
172	gi|17137716|ref|NP_477459.1|	K.EAAAGEDITPLADESIK.S	103	119	TRUE	2	2	37	4	2	2	8	7	1	2	7	4
294	gi|17975579|ref|NP_524884.1|	K.IGRIEDVTPIPSDSTR.R	126	141	TRUE	2	2	37	0	7	0	4	4	2	8	8	4
360	gi|19921000|ref|NP_609299.1|	K.TAVQVANDLASGK.L	254	266	TRUE	2	2	37	5	4	2	9	5	1	3	8	0
390	gi|19922220|ref|NP_610932.1|	R.LFNNLDTASPLR.Y	111	122	TRUE	2	2	37	1	4	0	2	4	9	8	2	7
542	gi|21358459|ref|NP_651782.1|	K.KAVIIYVPIPQQK.V	56	68	TRUE	2	2	37	2	3	1	2	3	14	4	5	3
545	gi|21358555|ref|NP_650645.1|	K.TTNTLM&DLEER.A	834	844	FALSE	2	2	37	3	2	0	12	5	2	4	6	3	gi|21358555|ref|NP_650645.1|, gi|24647739|ref|NP_732256.1|
720	gi|24645861|ref|NP_650048.1|	K.LVDDVIYEVYGK.L	22	33	TRUE	2	2	37	3	1	0	3	3	14	8	3	2
739	gi|24647739|ref|NP_732256.1|	K.TTNTLM&DLEER.A	802	812	FALSE	2	2	37	3	2	0	12	5	2	4	6	3	gi|21358555|ref|NP_650645.1|, gi|24647739|ref|NP_732256.1|
850	gi|24665395|ref|NP_648905.1|	R.NESYDIQGASHLLR.L	65	78	TRUE	2	2	37	2	5	0	5	4	3	9	3	6
896	gi|28571689|ref|NP_788665.1|	R.VYVGGLPYGVR.E	6	16	TRUE	2	2	37	2	7	0	4	5	2	8	9	0
900	gi|28571934|ref|NP_733405.2|	R.SELDKYAQCVTQV.-	870	882	TRUE	2	2	37	3	8	0	1	0	3	8	8	6
950	gi|45550607|ref|NP_648585.3|	R.LYTVDPQECTIALSSVR.S	26	42	TRUE	2	2	37	0	5	0	3	3	7	12	6	1
6	CONT_046	R.QSVEADINGLR.R	239	249	FALSE	2	2	36	5	2	2	6	6	1	3	5	6	CONT_046, CONT_050, CONT_121
8	CONT_050	R.QSVEADINGLR.R	202	212	FALSE	2	2	36	5	2	2	6	6	1	3	5	6	CONT_046, CONT_050, CONT_121
11	CONT_068	R.QVLDNLTM&EK.S	262	271	TRUE	2	2	36	8	2	4	10	4	1	1	2	4
22	CONT_121	R.QSVEADINGLR.R	246	256	FALSE	2	2	36	5	2	2	6	6	1	3	5	6	CONT_046, CONT_050, CONT_121
41	gi|116007382|ref|NP_001036387.1|	K.GAVDGGLNIPHSVK.R	165	178	TRUE	2	2	36	1	3	1	3	1	1	2	15	9
83	gi|17136378|ref|NP_476667.1|	R.VVGSKPLYVALAQR.K	351	364	TRUE	2	2	36	1	3	0	1	1	23	5	2	0
130	gi|17137090|ref|NP_477091.1|	R.AVFPSIVGRPR.H	30	40	FALSE	2	2	36	3	6	1	2	3	10	5	4	2	gi|17137090|ref|NP_477091.1|, gi|17530805|ref|NP_511052.1|, gi|17647133|ref|NP_523625.1|, gi|17975540|ref|NP_524210.1|
182	gi|17530805|ref|NP_511052.1|	R.AVFPSIVGRPR.H	30	40	FALSE	2	2	36	3	6	1	2	3	10	5	4	2	gi|17137090|ref|NP_477091.1|, gi|17530805|ref|NP_511052.1|, gi|17647133|ref|NP_523625.1|, gi|17975540|ref|NP_524210.1|
187	gi|17647133|ref|NP_523625.1|	R.AVFPSIVGRPR.H	30	40	FALSE	2	2	36	3	6	1	2	3	10	5	4	2	gi|17137090|ref|NP_477091.1|, gi|17530805|ref|NP_511052.1|, gi|17647133|ref|NP_523625.1|, gi|17975540|ref|NP_524210.1|
213	gi|17647879|ref|NP_523530.1|	R.AGESSLEECKLATQLK.G	135	150	TRUE	2	2	36	2	2	0	6	7	3	4	9	3
226	gi|17737290|ref|NP_511073.1|	K.KGEKDIPGLTDTTIPR.R	116	131	TRUE	2	3	36	1	8	0	5	2	7	10	3	0
291	gi|17975540|ref|NP_524210.1|	R.AVFPSIVGRPR.H	30	40	FALSE	2	2	36	3	6	1	2	3	10	5	4	2	gi|17137090|ref|NP_477091.1|, gi|17530805|ref|NP_511052.1|, gi|17647133|ref|NP_523625.1|, gi|17975540|ref|NP_524210.1|
357	gi|19920832|ref|NP_609037.1|	R.IVASDIKEGNSTPLQALR.L	60	77	TRUE	2	2	36	1	7	0	3	2	7	10	3	3
448	gi|21355081|ref|NP_652012.1|	R.DGGVQQFENSGLLTLR.I	309	324	TRUE	2	2	36	3	8	1	0	2	10	7	3	2
477	gi|21356361|ref|NP_650017.1|	K.VAVTEPLVDVVDPK.Q	235	248	TRUE	2	2	36	3	8	0	2	3	5	6	3	6
525	gi|21357853|ref|NP_649070.1|	R.ENANGTNVYVGIHPSK.V	88	103	TRUE	2	2	36	5	2	0	6	9	1	3	7	3
557	gi|22026957|ref|NP_611965.2|	R.KPGGAGPPPKPAM&PPPPAGAAM&PR.A	216	239	FALSE	2	3	36	3	4	0	11	5	3	2	4	4	gi|22026957|ref|NP_611965.2|, gi|24762734|ref|NP_726481.1|
602	gi|24583248|ref|NP_523531.1|	R.IAEPYITWGYPNLK.S	138	151	TRUE	2	2	36	0	3	1	4	6	7	5	6	4
669	gi|24641779|ref|NP_572884.1|	K.TGSSGAVSLLADPSYVR.A	253	269	TRUE	2	2	36	1	5	0	3	2	4	9	4	8
687	gi|24643618|ref|NP_524696.2|	K.TFANPEDLM&SPK.L	45	56	TRUE	2	2	36	5	2	0	5	5	4	4	5	6
760	gi|24649488|ref|NP_524473.2|	R.SVLEACLSPTNVEPR.K	659	673	TRUE	2	2	36	1	8	0	2	3	2	5	7	8
872	gi|24762734|ref|NP_726481.1|	R.KPGGAGPPPKPAM&PPPPAGAAM&PR.A	216	239	FALSE	2	3	36	3	4	0	11	5	3	2	4	4	gi|22026957|ref|NP_611965.2|, gi|24762734|ref|NP_726481.1|
967	gi|62862344|ref|NP_001015319.1|	R.EVEQVSEKYR.E	242	251	TRUE	2	2	36	7	4	0	4	5	2	4	5	5
967	gi|62862344|ref|NP_001015319.1|	K.TSQNDLVLQSSNKYSGLDNEGSE.-	437	459	TRUE	2	2	36	0	6	0	6	6	3	3	5	7
11	CONT_068	R.GGSGGSYGGGGSGGGYGGGSGSR.G	491	513	TRUE	2	2	35	6	1	20	2	3	1	0	0	2
56	gi|161077234|ref|NP_725832.2|	K.FNASQLITQR.Q	149	158	TRUE	2	2	35	2	6	0	3	4	1	3	8	8
80	gi|17136342|ref|NP_476641.1|	K.SCALSLVR.Q	230	237	TRUE	2	2	35	0	0	0	0	0	0	7	13	15
89	gi|17136518|ref|NP_476750.1|	R.YIDIAIPCNNK.S	156	166	TRUE	2	2	35	2	2	0	4	6	1	2	9	9
99	gi|17136664|ref|NP_476832.1|	K.NILFSGTNVAAGK.A	206	218	TRUE	2	2	35	0	7	0	3	1	3	4	10	7
126	gi|17137000|ref|NP_477042.1|	R.NNLAGAEDLFVR.K	355	366	TRUE	2	2	35	1	6	0	2	0	12	6	3	5
180	gi|17352481|ref|NP_477027.1|	K.IIDINYYPLPEAR.K	491	503	TRUE	2	2	35	4	5	0	2	3	11	7	2	1
247	gi|17737967|ref|NP_524356.1|	R.TTPSYVAFTDTER.L	37	49	TRUE	2	2	35	1	2	0	7	10	1	1	8	5
281	gi|17933600|ref|NP_525091.1|	K.LISWYDNEFGYSNR.V	307	320	FALSE	2	2	35	3	5	0	4	3	8	5	4	3	gi|17933600|ref|NP_525091.1|, gi|22023983|ref|NP_525108.2|
293	gi|17975567|ref|NP_524709.1|	R.FDVPINDIEK.W	79	88	TRUE	2	2	35	2	6	0	0	5	2	3	11	6
446	gi|20428641|ref|NP_620470.1|	K.TYQLAGEGQYGTLLK.L	68	82	TRUE	2	2	35	2	7	0	3	3	2	8	5	5
549	gi|22023983|ref|NP_525108.2|	K.LISWYDNEFGYSNR.V	307	320	FALSE	2	2	35	3	5	0	4	3	8	5	4	3	gi|17933600|ref|NP_525091.1|, gi|22023983|ref|NP_525108.2|
657	gi|24640745|ref|NP_511096.2|	K.LADDSSLLLSK.Y	57	67	TRUE	2	2	35	2	3	0	3	4	2	2	14	5
769	gi|24650747|ref|NP_524538.2|	R.QAYAVSELAGHQTSAESWGTGR.A	53	74	TRUE	2	3	35	2	4	0	4	3	8	7	4	3
869	gi|24762396|ref|NP_523830.2|	K.VEQISAEDIDLINSQK.F	40	55	TRUE	2	2	35	3	6	0	5	3	2	3	8	5
877	gi|281360460|ref|NP_722609.2|	R.DAVLVQENVTTR.G	136	147	TRUE	2	2	35	12	7	0	0	2	2	5	3	4
896	gi|28571689|ref|NP_788665.1|	R.LIVENLSSR.V	117	125	TRUE	2	2	35	3	2	0	7	11	1	5	6	0
957	gi|45551915|ref|NP_732260.2|	K.HSPETIILEGNLSQR.I	178	192	TRUE	2	3	35	2	10	0	1	4	6	8	2	2
11	CONT_068	K.VQALEEANNDLENK.I	171	184	TRUE	2	2	34	10	1	3	6	5	1	1	2	5
16	CONT_088	K.SLNNQFASFIDKVR.F	186	199	FALSE	2	2	34	1	16	5	3	4	1	1	2	1	CONT_088, CONT_089, CONT_143
17	CONT_089	K.SLNNQFASFIDKVR.F	35	48	FALSE	2	2	34	1	16	5	3	4	1	1	2	1	CONT_088, CONT_089, CONT_143
80	gi|17136342|ref|NP_476641.1|	K.LSPNLINKIDEVIK.G	267	280	TRUE	2	2	34	0	0	0	0	0	9	8	3	14
80	gi|17136342|ref|NP_476641.1|	K.IELDGPPIPLIVNLSR.I	294	309	TRUE	2	2	34	0	0	0	0	0	9	1	7	17
80	gi|17136342|ref|NP_476641.1|	K.GLQM&STM&NVIWDAK.Q	951	964	TRUE	2	2	34	0	0	0	0	0	2	3	13	16
287	gi|17933722|ref|NP_524873.1|	R.GQLTEGVSDLINVPTVAK.Q	102	119	TRUE	2	2	34	3	4	1	3	3	6	5	5	4
311	gi|18858175|ref|NP_572524.1|	R.GATQQILDEADR.S	377	388	TRUE	2	2	34	4	1	0	7	8	1	1	8	4
438	gi|20129927|ref|NP_610818.1|	K.TNDTSAFVNLGR.V	101	112	TRUE	2	2	34	0	2	0	0	0	3	4	22	3
557	gi|22026957|ref|NP_611965.2|	R.VLETEIAQKEADVR.I	440	453	FALSE	2	2	34	0	7	0	8	7	1	5	0	6	gi|22026957|ref|NP_611965.2|, gi|24762734|ref|NP_726481.1|
597	gi|24582751|ref|NP_523509.2|	R.STLTVLNAQPSDTGLYK.C	328	344	TRUE	2	2	34	1	4	0	2	3	1	6	9	8
722	gi|24645909|ref|NP_650064.1|	K.AAPRPPPPAPVAALKPAVAQVK.V	202	223	TRUE	2	3	34	5	9	1	0	1	4	8	3	3
837	gi|24662781|ref|NP_648484.1|	K.SALENTLSSLK.L	92	102	TRUE	2	2	34	1	9	0	4	3	2	8	4	3
872	gi|24762734|ref|NP_726481.1|	R.VLETEIAQKEADVR.I	440	453	FALSE	2	2	34	0	7	0	8	7	1	5	0	6	gi|22026957|ref|NP_611965.2|, gi|24762734|ref|NP_726481.1|
877	gi|281360460|ref|NP_722609.2|	K.DYKDVDFSVLTK.N	377	388	TRUE	2	2	34	3	10	0	3	4	3	7	1	3
900	gi|28571934|ref|NP_733405.2|	K.LTTAVSHDLADGLAASK.M	534	550	TRUE	2	3	34	3	11	0	3	3	2	9	0	3
903	gi|28572126|ref|NP_651040.3|	K.YPASTVQILGAEK.A	322	334	TRUE	2	2	34	2	3	1	4	2	1	2	9	10
915	gi|28574259|ref|NP_609930.4|	R.VLEYKDLDPEGDFNSPAEK.Q	1019	1037	TRUE	2	3	34	2	7	0	4	2	6	8	3	2
918	gi|28574516|ref|NP_788023.1|	K.IEAFAAGVSDLAASSYEK.A	612	629	TRUE	2	2	34	4	3	0	2	3	12	6	2	2
6	CONT_046	R.LENEIQTYR.S	435	443	FALSE	2	2	33	14	2	6	4	3	0	0	2	2	CONT_046, CONT_121
22	CONT_121	R.LENEIQTYR.S	442	450	FALSE	2	2	33	14	2	6	4	3	0	0	2	2	CONT_046, CONT_121
117	gi|17136898|ref|NP_476975.1|	R.AAVDAGFVPNDLQIGQTGK.I	250	268	TRUE	2	2	33	2	3	1	4	5	2	6	5	5
174	gi|17137740|ref|NP_477474.1|	K.IM&LGQSDDVNQLVSGK.L	259	274	TRUE	2	2	33	1	6	0	4	4	1	3	7	7
247	gi|17737967|ref|NP_524356.1|	R.IINEPTAAAIAYGLDKK.A	172	188	FALSE	2	2	33	3	5	1	1	2	12	4	3	2	gi|17737967|ref|NP_524356.1|, gi|24641402|ref|NP_727563.1|
273	gi|17864452|ref|NP_524819.1|	K.EVLGTAQSVGCTVDGK.H	131	146	TRUE	2	2	33	10	1	0	6	7	0	1	6	2
283	gi|17933648|ref|NP_524354.1|	K.TPSSDVLVFDYTK.H	148	160	FALSE	2	2	33	3	8	0	3	3	2	6	5	3	gi|17933648|ref|NP_524354.1|, gi|281361801|ref|NP_001163617.1|
351	gi|19920632|ref|NP_608748.1|	R.ALGPDATNLSLVK.R	812	824	TRUE	2	2	33	0	8	0	3	1	1	3	7	10
410	gi|19923002|ref|NP_612044.1|	R.SGDVATCYADATLADKK.L	304	320	TRUE	2	2	33	3	6	1	4	5	2	3	6	3
665	gi|24641402|ref|NP_727563.1|	R.IINEPTAAAIAYGLDKK.E	198	214	FALSE	2	2	33	3	5	1	1	2	12	4	3	2	gi|17737967|ref|NP_524356.1|, gi|24641402|ref|NP_727563.1|
747	gi|24648453|ref|NP_650898.1|	K.TIDDAGLQPLPPNLK.E	97	111	TRUE	2	2	33	2	4	0	1	3	4	6	9	4
765	gi|24649976|ref|NP_651359.1|	K.DLLHPLPAEEK.R	6	16	TRUE	2	2	33	3	2	0	7	7	2	2	4	6
767	gi|24650124|ref|NP_651417.1|	K.IVIVLSGR.Y	10	17	TRUE	2	2	33	0	0	0	4	5	8	8	8	0
808	gi|24655502|ref|NP_523886.1|	R.DYDALDIANK.I	264	273	TRUE	2	2	33	5	3	0	9	6	1	2	6	1
850	gi|24665395|ref|NP_648905.1|	R.GTSAGLFGEAVNCAGGVGASVK.A	292	313	TRUE	2	2	33	1	4	1	3	3	7	6	3	5
883	gi|281361801|ref|NP_001163617.1|	K.TPSSDVLVFDYTK.H	147	159	FALSE	2	2	33	3	8	0	3	3	2	6	5	3	gi|17933648|ref|NP_524354.1|, gi|281361801|ref|NP_001163617.1|
941	gi|45549019|ref|NP_476610.2|	R.NEGGLYPQPEATFVK.E	588	602	TRUE	2	2	33	1	8	0	5	2	1	2	10	4
16	CONT_088	K.SKAEAESLYQSK.Y	365	376	FALSE	2	2	32	13	1	4	4	4	1	0	2	3	CONT_088, CONT_089, CONT_143
17	CONT_089	K.SKAEAESLYQSK.Y	214	225	FALSE	2	2	32	13	1	4	4	4	1	0	2	3	CONT_088, CONT_089, CONT_143
31	CONT_143	K.SKAEAESLYQSK.Y	364	375	FALSE	2	2	32	13	1	4	4	4	1	0	2	3	CONT_088, CONT_089, CONT_143
54	gi|161076486|ref|NP_001097249.1|	K.VTQGFSGADLTEICQR.A	700	715	TRUE	2	2	32	2	4	0	3	5	2	3	7	6
59	gi|161078302|ref|NP_001097795.1|	R.ALYLSYPGYAR.V	59	69	TRUE	2	2	32	0	7	0	2	3	2	9	3	6
73	gi|17136290|ref|NP_476616.1|	R.IEPNGVITVWSADTK.A	523	537	TRUE	2	2	32	3	5	0	2	2	8	7	3	2
97	gi|17136632|ref|NP_476813.1|	K.LTTNNFALGYTTK.D	163	175	TRUE	2	2	32	3	4	0	7	9	1	2	5	1
104	gi|17136734|ref|NP_476874.1|	K.AFVAIGDNNGHIGLGVK.C	109	125	TRUE	2	2	32	3	4	1	3	2	9	3	4	3
165	gi|17137608|ref|NP_477395.1|	K.TLFLQNYACSR.T	967	977	TRUE	2	2	32	3	8	0	0	1	2	8	5	5
183	gi|17530825|ref|NP_511063.1|	K.NFGIGQNVQPK.R	43	53	TRUE	2	2	32	9	2	0	8	3	3	2	3	2
193	gi|17647425|ref|NP_523817.1|	K.ASCIDSTAQPEAVFAAEVK.K	291	309	TRUE	2	2	32	2	4	0	3	3	3	8	5	4
199	gi|17647529|ref|NP_523899.1|	K.HFSVEGQLEFR.A	313	323	TRUE	2	2	32	4	3	1	2	2	7	4	4	5
237	gi|17737663|ref|NP_524172.1|	K.LLLIGDSGVGK.T	11	21	FALSE	2	2	32	0	2	0	4	0	8	2	4	12	gi|17737663|ref|NP_524172.1|, gi|24648682|ref|NP_732610.1|
293	gi|17975567|ref|NP_524709.1|	R.M&NVLADALK.C	4	12	TRUE	2	2	32	2	3	0	6	10	1	2	6	2
311	gi|18858175|ref|NP_572524.1|	K.LGEACTIVIR.G	367	376	TRUE	2	2	32	2	4	0	3	6	2	5	5	5
332	gi|18860087|ref|NP_573130.1|	K.GLELSTEELPIR.I	213	224	TRUE	2	2	32	2	5	0	2	3	7	7	2	4
542	gi|21358459|ref|NP_651782.1|	K.IQIILVR.E	73	79	TRUE	2	2	32	1	6	0	3	4	11	5	1	1
557	gi|22026957|ref|NP_611965.2|	R.AAM&ENQNAELVSEYQLK.I	604	620	FALSE	2	2	32	3	4	0	7	10	1	1	4	2	gi|22026957|ref|NP_611965.2|, gi|24762734|ref|NP_726481.1|
749	gi|24648682|ref|NP_732610.1|	K.LLLIGDSGVGK.S	14	24	FALSE	2	2	32	0	2	0	4	0	8	2	4	12	gi|17737663|ref|NP_524172.1|, gi|24648682|ref|NP_732610.1|
774	gi|24651131|ref|NP_651722.1|	K.LNYNNLNVEVLR.H	419	430	TRUE	2	2	32	1	5	0	3	3	8	8	2	2
803	gi|24655003|ref|NP_523781.2|	R.GPQVALGNALTVVYQK.S	363	378	TRUE	2	2	32	3	4	0	1	2	11	4	3	4
823	gi|24658560|ref|NP_726243.1|	K.HALIIYDDLSK.Q	305	315	TRUE	2	2	32	2	4	0	1	4	11	4	3	3
872	gi|24762734|ref|NP_726481.1|	R.AAM&ENQNAELVSEYQLK.I	583	599	FALSE	2	2	32	3	4	0	7	10	1	1	4	2	gi|22026957|ref|NP_611965.2|, gi|24762734|ref|NP_726481.1|
915	gi|28574259|ref|NP_609930.4|	R.DLELLHGDGTIVGER.G	540	554	TRUE	2	2	32	3	5	0	2	2	9	4	4	3
6	CONT_046	R.LKYENEVALR.Q	229	238	FALSE	2	3	31	2	3	3	6	6	1	0	2	8	CONT_046, CONT_121
7	CONT_049	R.SFSTASAITPSVSR.T	15	28	FALSE	2	2	31	3	1	4	6	7	0	1	5	4	CONT_049, CONT_079
14	CONT_079	R.SFSTASAITPSVSR.T	16	29	FALSE	2	2	31	3	1	4	6	7	0	1	5	4	CONT_049, CONT_079
22	CONT_121	R.LKYENEVALR.Q	236	245	FALSE	2	3	31	2	3	3	6	6	1	0	2	8	CONT_046, CONT_121
23	CONT_129	K.NKLEGLEDALQK.A	425	436	FALSE	2	2	31	2	5	1	8	3	2	5	2	3	CONT_129, CONT_130, CONT_131, CONT_132, CONT_133, CONT_137
24	CONT_130	K.NKLEGLEDALQK.A	425	436	FALSE	2	2	31	2	5	1	8	3	2	5	2	3	CONT_129, CONT_130, CONT_131, CONT_132, CONT_133, CONT_137
25	CONT_131	K.NKLEGLEDALQK.A	425	436	FALSE	2	2	31	2	5	1	8	3	2	5	2	3	CONT_129, CONT_130, CONT_131, CONT_132, CONT_133, CONT_137
26	CONT_132	K.NKLEGLEDALQK.A	425	436	FALSE	2	2	31	2	5	1	8	3	2	5	2	3	CONT_129, CONT_130, CONT_131, CONT_132, CONT_133, CONT_137
27	CONT_133	K.NKLEGLEDALQK.A	425	436	FALSE	2	2	31	2	5	1	8	3	2	5	2	3	CONT_129, CONT_130, CONT_131, CONT_132, CONT_133, CONT_137
28	CONT_137	K.NKLEGLEDALQK.A	245	256	FALSE	2	2	31	2	5	1	8	3	2	5	2	3	CONT_129, CONT_130, CONT_131, CONT_132, CONT_133, CONT_137
80	gi|17136342|ref|NP_476641.1|	K.EVEDEEQLLSEDKDEAEINYNK.V	592	613	TRUE	2	2	31	0	0	0	0	0	5	5	11	10
80	gi|17136342|ref|NP_476641.1|	R.TPLHEM&ALTIK.L	800	810	TRUE	2	3	31	0	0	0	0	0	2	3	8	18
92	gi|17136564|ref|NP_476772.1|	K.EIVDLVLDR.I	113	121	TRUE	2	2	31	2	5	0	1	1	13	4	2	3
99	gi|17136664|ref|NP_476832.1|	K.TVEQSLNFFGTDPER.G	8	22	TRUE	2	2	31	2	4	1	1	0	12	6	2	3
250	gi|17738077|ref|NP_524421.1|	R.IIDLHSPSEIVK.K	90	101	TRUE	2	3	31	1	9	0	3	2	2	10	1	3
281	gi|17933600|ref|NP_525091.1|	K.VVSNASCTTNCLAPLAK.V	143	159	FALSE	2	2	31	9	2	0	6	5	1	2	3	3	gi|17933600|ref|NP_525091.1|, gi|22023983|ref|NP_525108.2|
319	gi|18859933|ref|NP_573066.1|	K.NLVEVANTSLK.T	147	157	TRUE	2	2	31	0	4	0	4	6	1	2	4	10
429	gi|20129705|ref|NP_610144.1|	K.IGDIVDIKGHGAVQK.G	36	50	TRUE	2	2	31	1	3	0	2	2	5	11	3	4
500	gi|21357161|ref|NP_651876.1|	K.TGEADIFAAK.K	198	207	TRUE	2	2	31	4	2	0	6	6	2	2	7	2
549	gi|22023983|ref|NP_525108.2|	K.VVSNASCTTNCLAPLAK.V	143	159	FALSE	2	2	31	9	2	0	6	5	1	2	3	3	gi|17933600|ref|NP_525091.1|, gi|22023983|ref|NP_525108.2|
602	gi|24583248|ref|NP_523531.1|	R.QRVPITDNFVIER.K	168	180	TRUE	2	2	31	0	1	0	2	1	17	5	3	2
632	gi|24585720|ref|NP_610121.2|	R.NAAQNIALNSSVAAPR.L	192	207	TRUE	2	2	31	4	3	1	6	4	3	3	4	3
640	gi|24638766|ref|NP_726631.1|	K.VVDLLAPYAK.G	166	175	TRUE	2	2	31	1	3	0	4	4	3	11	1	4
721	gi|24645865|ref|NP_524315.2|	K.LITPSVVSER.L	66	75	TRUE	2	2	31	3	0	1	12	10	1	1	3	0
785	gi|24652322|ref|NP_476885.2|	R.NTVVDDSQTAYQDAFDISK.G	142	160	TRUE	2	2	31	1	4	2	3	3	6	4	4	4
790	gi|24653084|ref|NP_610793.1|	R.LQICEILGQSSQR.L	496	508	TRUE	2	2	31	3	11	0	3	3	8	1	2	0
810	gi|24655737|ref|NP_523795.2|	K.EVDEQM&LNIQNK.N	325	336	TRUE	2	2	31	13	2	1	4	2	1	1	6	1
832	gi|24661707|ref|NP_524004.2|	K.QVVNIPSFVVR.L	141	151	TRUE	2	2	31	2	4	0	2	2	10	5	3	3
918	gi|28574516|ref|NP_788023.1|	K.WAEVNVPPYAEPVIK.T	552	566	TRUE	2	2	31	2	4	0	0	0	11	7	4	3
2	CONT_010	R.LGEHNIDVLEGNEQFINAAK.I	58	77	TRUE	2	2	30	3	6	1	3	2	7	3	2	3
15	CONT_082	R.LLEGEDAHLSSSQFSSGSQSSR.D	418	439	TRUE	2	3	30	0	3	2	5	8	0	1	4	7
67	gi|17136248|ref|NP_476595.1|	R.GFKDQIQDVFK.M	188	198	TRUE	2	2	30	3	3	1	4	3	6	3	3	4
73	gi|17136290|ref|NP_476616.1|	R.LNITPATNTATVQSFSQSLR.N	410	429	TRUE	2	2	30	1	3	0	2	4	7	6	3	4
120	gi|17136938|ref|NP_477005.1|	R.QQEQDANVSESSPHIANIGK.M	196	215	TRUE	2	3	30	6	3	0	3	5	1	2	6	4
159	gi|17137572|ref|NP_477375.1|	K.QLIVGVNKM&DSSEPPYSEAR.Y	147	166	TRUE	2	3	30	2	5	1	3	2	2	5	6	4
254	gi|17738227|ref|NP_524519.1|	R.AGLQFPVGR.I	24	32	TRUE	2	2	30	1	3	2	8	10	1	3	2	0
271	gi|17864392|ref|NP_524780.1|	R.LLAEQSEQSVLLQK.Q	190	203	TRUE	2	2	30	2	1	0	4	4	1	2	7	9
297	gi|17985987|ref|NP_536783.1|	R.ELATQIFEEAK.K	389	399	TRUE	2	2	30	2	4	0	1	2	4	10	3	4
461	gi|21355551|ref|NP_651987.1|	K.FTSGDINQVVLQNVTK.A	74	89	TRUE	2	2	30	2	7	0	2	3	4	7	3	2
518	gi|21357673|ref|NP_651578.1|	K.LPGTIYSAAEEIEK.A	49	62	TRUE	2	2	30	0	3	1	2	2	10	7	3	2
549	gi|22023983|ref|NP_525108.2|	R.GAAQNIIPAATGAAK.A	198	212	TRUE	2	2	30	7	3	2	5	3	0	2	6	2
557	gi|22026957|ref|NP_611965.2|	R.TIPSVLPPELR.K	205	215	FALSE	2	2	30	2	5	0	3	2	8	4	3	3	gi|22026957|ref|NP_611965.2|, gi|24762734|ref|NP_726481.1|
580	gi|24580525|ref|NP_524923.1|	R.AGFSWEEAKPLEIDN.-	394	408	TRUE	2	2	30	1	6	0	1	2	9	7	1	3
665	gi|24641402|ref|NP_727563.1|	R.VESRNELESYAYSLK.N	559	573	TRUE	2	2	30	1	3	0	3	3	10	5	2	3
674	gi|24642336|ref|NP_727910.1|	R.TIEGSGSALVNTNELSGGAK.I	338	357	TRUE	2	2	30	2	3	0	4	4	2	1	5	9
769	gi|24650747|ref|NP_524538.2|	R.LNDLFGTWK.K	263	271	TRUE	2	2	30	1	1	0	4	4	11	5	2	2
771	gi|24651001|ref|NP_652000.1|	K.VFM&SCNLITGM&FQR.L	330	343	TRUE	2	2	30	3	6	0	1	2	3	5	5	5
838	gi|24662946|ref|NP_648514.1|	K.ANNVDFM&DAEALKK.L	79	92	TRUE	2	2	30	2	3	0	5	9	2	2	6	1
872	gi|24762734|ref|NP_726481.1|	R.TIPSVLPPELR.K	205	215	FALSE	2	2	30	2	5	0	3	2	8	4	3	3	gi|22026957|ref|NP_611965.2|, gi|24762734|ref|NP_726481.1|
890	gi|281364339|ref|NP_608791.2|	K.TLKEEQDVLQQDYDAK.V	89	104	TRUE	2	3	30	3	6	0	3	4	1	0	5	8
900	gi|28571934|ref|NP_733405.2|	K.NLDLTKPPGVGASVSIGQQR.S	438	457	TRUE	2	3	30	2	5	0	4	3	2	4	5	5
917	gi|28574508|ref|NP_729824.2|	K.IVIPQQNCSIDTEGNVLR.T	210	227	TRUE	2	2	30	3	5	0	4	4	1	3	5	5
957	gi|45551915|ref|NP_732260.2|	R.LFEGDPEIDSK.K	222	232	TRUE	2	2	30	10	2	0	3	4	1	1	6	3
959	gi|45552315|ref|NP_995680.1|	K.TYLPASASGVYYR.D	270	282	TRUE	2	2	30	3	2	0	2	5	1	3	7	7
967	gi|62862344|ref|NP_001015319.1|	R.RDSQNNGSNFGYSSNFER.S	187	204	TRUE	2	3	30	1	4	0	8	11	0	2	0	4
11	CONT_068	R.HGVQELEIELQSQLSK.K	375	390	TRUE	2	2	29	4	7	3	2	4	2	1	1	5
15	CONT_082	R.GQVGGDVNVEM&DAAPGVDLSR.I	262	282	TRUE	2	2	29	6	0	5	7	6	0	1	4	0
16	CONT_088	R.TNAENEFVTIKK.D	278	289	FALSE	2	3	29	3	4	5	4	7	0	2	2	2	CONT_088, CONT_089, CONT_143
17	CONT_089	R.TNAENEFVTIKK.D	127	138	FALSE	2	3	29	3	4	5	4	7	0	2	2	2	CONT_088, CONT_089, CONT_143
31	CONT_143	R.TNAENEFVTIKK.D	277	288	FALSE	2	3	29	3	4	5	4	7	0	2	2	2	CONT_088, CONT_089, CONT_143
34	CONT_156	K.TEELNKEVASNSELVQSSR.S	312	330	TRUE	2	2	29	3	1	2	8	6	0	1	5	3
43	gi|116007488|ref|NP_001036440.1|	R.FLYTLVVQDKEK.A	41	52	TRUE	2	2	29	4	3	0	3	4	8	3	2	2
59	gi|161078302|ref|NP_001097795.1|	K.VQQALGESDDEVVEVPIER.Q	776	794	TRUE	2	2	29	3	4	0	2	4	2	3	4	7
69	gi|17136264|ref|NP_476603.1|	K.TIAQFYEQSFGK.S	130	141	TRUE	2	2	29	3	4	0	2	2	9	5	2	2
80	gi|17136342|ref|NP_476641.1|	R.GVSHIIVDEIHER.D	500	512	TRUE	2	2	29	0	0	0	0	0	10	1	4	14
83	gi|17136378|ref|NP_476667.1|	K.NLDDTIDDDRLR.I	293	304	TRUE	2	2	29	1	1	1	4	6	1	4	11	0
129	gi|17137088|ref|NP_477090.1|	K.LQIWDTAGQEAFR.S	57	69	TRUE	2	2	29	3	3	1	2	1	11	4	2	2
129	gi|17137088|ref|NP_477090.1|	K.IQEGVFDINNEANGIK.I	171	186	TRUE	2	2	29	1	5	0	3	3	3	4	3	7
154	gi|17137500|ref|NP_477329.1|	K.VGASASDGSVFVLDLR.K	683	698	TRUE	2	2	29	5	4	0	3	1	3	2	5	6
191	gi|17647245|ref|NP_523707.1|	R.IADGFELAAQCAIK.Q	134	147	TRUE	2	2	29	2	3	0	4	3	4	5	2	6
216	gi|17647885|ref|NP_523774.1|	K.GLLKEYEVVGR.K	5	15	TRUE	2	2	29	0	3	0	2	3	11	5	3	2
216	gi|17647885|ref|NP_523774.1|	R.DLTVGGAVTQCYR.D	99	111	TRUE	2	2	29	6	1	0	4	3	1	2	12	0
264	gi|17864292|ref|NP_524708.1|	K.IPFNVTPGSEQIR.A	420	432	TRUE	2	2	29	2	3	1	2	3	0	4	7	7
292	gi|17975542|ref|NP_524352.1|	R.ISGLIYEETR.G	47	56	TRUE	2	2	29	1	0	2	12	11	1	1	1	0
339	gi|19920346|ref|NP_608326.1|	R.FDVSQYAPEEIVVK.T	99	112	FALSE	2	2	29	2	6	0	2	3	5	7	2	2	gi|19920346|ref|NP_608326.1|, gi|24643312|ref|NP_728275.1|
351	gi|19920632|ref|NP_608748.1|	K.KLELADGYQPTLK.L	2364	2376	TRUE	2	2	29	0	9	0	3	2	2	11	0	2
372	gi|19921528|ref|NP_609948.1|	R.EGIDPQPYYWYTDQR.V	502	516	TRUE	2	2	29	2	3	0	2	4	5	6	2	5
475	gi|21356301|ref|NP_651363.1|	K.IISGGGGLIEPEVM&AK.A	240	255	TRUE	2	2	29	1	3	0	3	2	2	2	8	8
502	gi|21357319|ref|NP_649588.1|	R.M&SELLNLPTSR.C	419	429	TRUE	2	2	29	1	3	0	3	2	2	2	9	7
550	gi|22024031|ref|NP_523842.2|	R.IM&NTYSVVPSPK.V	169	180	FALSE	2	2	29	8	2	0	3	2	2	2	5	5	gi|22024031|ref|NP_523842.2|, gi|24655737|ref|NP_523795.2|
685	gi|24643312|ref|NP_728275.1|	R.FDVSQYAPEEIVVK.T	108	121	FALSE	2	2	29	2	6	0	2	3	5	7	2	2	gi|19920346|ref|NP_608326.1|, gi|24643312|ref|NP_728275.1|
705	gi|24645179|ref|NP_649835.1|	K.VVDAEWQILYNK.L	265	276	TRUE	2	2	29	2	3	0	3	2	8	7	2	2
748	gi|24648576|ref|NP_732572.1|	K.SVGIISEGNETVEDIAQR.L	648	665	TRUE	2	2	29	0	4	1	2	6	5	4	3	4
810	gi|24655737|ref|NP_523795.2|	R.IM&NTYSVVPSPK.V	163	174	FALSE	2	2	29	8	2	0	3	2	2	2	5	5	gi|22024031|ref|NP_523842.2|, gi|24655737|ref|NP_523795.2|
842	gi|24663668|ref|NP_729871.1|	K.GVPFLVTHDGR.T	135	145	TRUE	2	2	29	2	6	1	2	2	3	5	4	4
848	gi|24665049|ref|NP_524103.2|	R.LVDSGFHPEAFDVVGGQPTAVVDR.I	64	87	TRUE	2	3	29	4	3	0	2	3	6	3	4	4
900	gi|28571934|ref|NP_733405.2|	R.DSLNDILSETGLPTGNVAAQR.K	411	431	TRUE	2	2	29	3	5	0	2	2	6	3	5	3
959	gi|45552315|ref|NP_995680.1|	K.IILPEGSSDIR.L	360	370	TRUE	2	2	29	1	3	0	5	6	1	1	8	4
2	CONT_010	R.LGEHNIDVLEGNEQFINAAK.I	58	77	TRUE	2	3	28	4	5	1	2	4	6	2	3	1
16	CONT_088	K.AEAESLYQSKYEELQITAGR.H	367	386	FALSE	2	2	28	0	8	2	3	8	2	2	1	2	CONT_088, CONT_089, CONT_143
17	CONT_089	K.AEAESLYQSKYEELQITAGR.H	216	235	FALSE	2	2	28	0	8	2	3	8	2	2	1	2	CONT_088, CONT_089, CONT_143
31	CONT_143	K.AEAESLYQSKYEELQITAGR.H	366	385	FALSE	2	2	28	0	8	2	3	8	2	2	1	2	CONT_088, CONT_089, CONT_143
49	gi|161076325|ref|NP_524640.3|	K.AIDEPNFSVSYAR.L	794	806	TRUE	2	2	28	0	5	0	1	2	1	4	9	6
80	gi|17136342|ref|NP_476641.1|	R.YSVIDRIQEQR.D	137	147	TRUE	2	2	28	0	0	0	0	0	3	14	2	9
80	gi|17136342|ref|NP_476641.1|	K.QTNNIRDDYKYTPVGPEHAR.S	179	198	TRUE	2	3	28	0	0	0	0	0	4	9	5	10
108	gi|17136796|ref|NP_476908.1|	R.QIYPPVNVLPSLSR.L	367	380	TRUE	2	2	28	2	5	0	1	1	8	3	5	3
197	gi|17647519|ref|NP_523997.1|	R.IIQIQQVGPAHLNVK.A	175	189	TRUE	2	2	28	0	0	0	0	0	13	10	1	4
199	gi|17647529|ref|NP_523899.1|	K.HSQFIGYPIK.L	198	207	TRUE	2	2	28	3	0	0	5	5	2	4	4	5
280	gi|17933570|ref|NP_525073.1|	K.VTPVTFPYGEPTAQDVR.H	111	127	TRUE	2	2	28	0	1	0	1	1	4	7	11	3
293	gi|17975567|ref|NP_524709.1|	K.WTNNLLPSR.Q	89	97	TRUE	2	2	28	2	1	0	2	6	2	2	11	2
400	gi|19922662|ref|NP_611539.1|	K.VQVHYYEDGNVQLVSSK.E	194	210	TRUE	2	2	28	5	5	0	2	4	0	0	10	2
505	gi|21357381|ref|NP_650240.1|	K.YHGAILTNSETWEAK.S	426	440	TRUE	2	2	28	4	10	0	3	3	0	4	3	1
505	gi|21357381|ref|NP_650240.1|	K.LLQSIASTDEEPPSKR.W	539	554	TRUE	2	2	28	4	4	0	4	5	1	1	6	3
545	gi|21358555|ref|NP_650645.1|	K.EKVVAVETEAPVVTK.Q	227	241	FALSE	2	2	28	3	5	0	5	5	2	4	3	1	gi|21358555|ref|NP_650645.1|, gi|24647739|ref|NP_732256.1|
557	gi|22026957|ref|NP_611965.2|	R.DPFGSDAFAANK.S	710	721	FALSE	2	2	28	0	0	0	12	13	0	0	1	2	gi|22026957|ref|NP_611965.2|, gi|24762734|ref|NP_726481.1|
684	gi|24643268|ref|NP_573388.1|	K.TLYDDVDVVTIR.E	128	139	TRUE	2	2	28	1	5	0	3	3	6	5	1	4
705	gi|24645179|ref|NP_649835.1|	K.INEM&AVQIVEQSK.D	135	147	TRUE	2	2	28	4	0	0	6	7	2	0	5	4
706	gi|24645208|ref|NP_649846.2|	R.VVYDPQTAEELSSK.M	106	119	TRUE	2	2	28	6	1	2	4	5	1	2	3	4
739	gi|24647739|ref|NP_732256.1|	K.EKVVAVETEAPVVTK.Q	227	241	FALSE	2	2	28	3	5	0	5	5	2	4	3	1	gi|21358555|ref|NP_650645.1|, gi|24647739|ref|NP_732256.1|
755	gi|24649360|ref|NP_524463.2|	R.SNYSWDIVIEK.V	267	277	TRUE	2	2	28	1	4	0	1	1	10	9	1	1
755	gi|24649360|ref|NP_524463.2|	K.WTVQAVLAGSDQLK.L	442	455	TRUE	2	2	28	3	3	0	1	0	9	6	4	2
758	gi|24649454|ref|NP_651196.1|	K.ELANIDDLSYTVVR.L	166	179	TRUE	2	2	28	2	4	0	2	2	6	6	2	4
827	gi|24659997|ref|NP_477135.2|	R.NVDGTLYNNDFPTR.E	95	108	TRUE	2	2	28	2	2	0	5	5	1	1	7	5
872	gi|24762734|ref|NP_726481.1|	R.DPFGSDAFAANK.S	689	700	FALSE	2	2	28	0	0	0	12	13	0	0	1	2	gi|22026957|ref|NP_611965.2|, gi|24762734|ref|NP_726481.1|
906	gi|28573133|ref|NP_788617.1|	R.QLLDQVEQITK.E	151	161	TRUE	2	2	28	1	5	0	2	4	3	4	3	6
951	gi|45550640|ref|NP_648972.2|	K.AAVQPCSQLVQNIVR.T	885	899	TRUE	2	2	28	2	5	0	4	5	3	4	4	1
967	gi|62862344|ref|NP_001015319.1|	K.IRNLDGDDSDDGSGTLPLVYQLPTAPR.A	38	64	TRUE	2	3	28	1	5	0	4	6	5	3	0	4
8	CONT_050	K.TRLEQEIATYR.S	396	406	FALSE	2	2	27	2	1	1	8	6	0	4	2	3	CONT_050, CONT_082, CONT_094, CONT_101, CONT_156
9	CONT_064	K.LNDLEEALQQAK.E	448	459	TRUE	2	2	27	4	4	2	4	3	1	0	3	6
11	CONT_068	R.FSSSSGYGGGSSR.V	47	59	TRUE	2	2	27	10	4	2	3	3	1	1	0	3
15	CONT_082	K.TEELNREVATNSELVQSGK.S	310	328	FALSE	2	3	27	0	1	2	6	9	1	0	6	2	CONT_082, CONT_094
15	CONT_082	K.TRLEQEIATYR.R	406	416	FALSE	2	2	27	2	1	1	8	6	0	4	2	3	CONT_050, CONT_082, CONT_094, CONT_101, CONT_156
16	CONT_088	K.QISNLQQSISDAEQRGENALK.D	418	438	FALSE	2	3	27	3	3	2	3	3	4	3	2	4	CONT_088, CONT_089, CONT_143
17	CONT_089	K.QISNLQQSISDAEQRGENALK.D	267	287	FALSE	2	3	27	3	3	2	3	3	4	3	2	4	CONT_088, CONT_089, CONT_143
18	CONT_094	K.TEELNREVATNSELVQSGK.S	279	297	FALSE	2	3	27	0	1	2	6	9	1	0	6	2	CONT_082, CONT_094
18	CONT_094	K.TRLEQEIATYR.R	375	385	FALSE	2	2	27	2	1	1	8	6	0	4	2	3	CONT_050, CONT_082, CONT_094, CONT_101, CONT_156
19	CONT_101	K.TRLEQEIATYR.S	397	407	FALSE	2	2	27	2	1	1	8	6	0	4	2	3	CONT_050, CONT_082, CONT_094, CONT_101, CONT_156
31	CONT_143	K.QISNLQQSISDAEQRGENALK.D	417	437	FALSE	2	3	27	3	3	2	3	3	4	3	2	4	CONT_088, CONT_089, CONT_143
34	CONT_156	K.TRLEQEIATYR.R	408	418	FALSE	2	2	27	2	1	1	8	6	0	4	2	3	CONT_050, CONT_082, CONT_094, CONT_101, CONT_156
67	gi|17136248|ref|NP_476595.1|	R.DPVSILVK.K	227	234	TRUE	2	2	27	3	3	0	6	7	1	1	5	1
115	gi|17136882|ref|NP_476964.1|	K.YWQLTSSNLDSK.L	95	106	TRUE	2	2	27	4	2	0	4	2	0	1	9	5
130	gi|17137090|ref|NP_477091.1|	R.LDLAGRDLTDYLM&K.I	179	192	FALSE	2	2	27	2	3	1	3	3	4	5	3	3	gi|17137090|ref|NP_477091.1|, gi|17530805|ref|NP_511052.1|, gi|17647133|ref|NP_523625.1|, gi|17975540|ref|NP_524210.1|
159	gi|17137572|ref|NP_477375.1|	K.QLIVGVNKMDSSEPPYSEAR.Y	147	166	TRUE	2	2	27	0	5	0	3	2	2	3	5	7
182	gi|17530805|ref|NP_511052.1|	R.LDLAGRDLTDYLM&K.I	179	192	FALSE	2	2	27	2	3	1	3	3	4	5	3	3	gi|17137090|ref|NP_477091.1|, gi|17530805|ref|NP_511052.1|, gi|17647133|ref|NP_523625.1|, gi|17975540|ref|NP_524210.1|
187	gi|17647133|ref|NP_523625.1|	R.LDLAGRDLTDYLM&K.I	179	192	FALSE	2	2	27	2	3	1	3	3	4	5	3	3	gi|17137090|ref|NP_477091.1|, gi|17530805|ref|NP_511052.1|, gi|17647133|ref|NP_523625.1|, gi|17975540|ref|NP_524210.1|
209	gi|17647799|ref|NP_524079.1|	K.SVFEGELNEENLKK.F	214	227	TRUE	2	2	27	2	2	0	3	3	3	1	5	8
240	gi|17737731|ref|NP_524211.1|	K.FAAAASASAAPAAGGATEK.K	275	293	TRUE	2	2	27	10	2	1	2	3	2	2	3	2
241	gi|17737759|ref|NP_524226.1|	K.FIIQNANSDDLR.M	541	552	TRUE	2	2	27	1	2	0	4	4	2	0	6	8
291	gi|17975540|ref|NP_524210.1|	R.LDLAGRDLTDYLM&K.I	179	192	FALSE	2	2	27	2	3	1	3	3	4	5	3	3	gi|17137090|ref|NP_477091.1|, gi|17530805|ref|NP_511052.1|, gi|17647133|ref|NP_523625.1|, gi|17975540|ref|NP_524210.1|
373	gi|19921566|ref|NP_610013.1|	R.FREPTNEINALR.A	65	76	TRUE	2	2	27	2	4	0	2	2	1	9	3	4
390	gi|19922220|ref|NP_610932.1|	R.EGLTSVSSAQLDLAR.S	367	381	TRUE	2	2	27	1	4	0	4	4	0	2	3	9
458	gi|21355443|ref|NP_649498.1|	K.LYTGPGVVGNVLVDPTAK.I	253	270	TRUE	2	2	27	1	4	0	2	1	8	5	2	4
531	gi|21358039|ref|NP_648553.1|	K.QLEAISQGVDPQTVAGDFGK.L	214	233	TRUE	2	2	27	1	3	0	2	2	4	5	5	5
532	gi|21358081|ref|NP_649333.1|	K.AELPASLVGDVDVEPTYPQTVDR.S	27	49	TRUE	2	2	27	0	0	0	0	0	13	9	5	0
602	gi|24583248|ref|NP_523531.1|	R.QRVPITDNFVIER.K	168	180	TRUE	2	3	27	0	4	0	0	1	15	5	1	1
617	gi|24583984|ref|NP_652004.2|	R.LAEM&PADSGYPAYLGAR.L	362	378	TRUE	2	2	27	1	3	0	3	3	3	1	7	6
732	gi|24646530|ref|NP_524343.2|	K.LSNSDIYQLTDNNVAK.L	172	187	TRUE	2	2	27	3	4	0	3	3	2	3	4	5
755	gi|24649360|ref|NP_524463.2|	R.ADWASIEEM&DFPR.L	172	184	TRUE	2	2	27	1	3	0	1	0	12	7	2	1
770	gi|24650984|ref|NP_651677.2|	K.YGAILAQGIIDAGGR.N	744	758	TRUE	2	2	27	2	3	0	2	2	9	3	3	3
778	gi|24651373|ref|NP_524593.1|	K.LLSQFQSPYTGR.I	72	83	TRUE	2	2	27	0	3	0	0	0	1	5	8	10
803	gi|24655003|ref|NP_523781.2|	R.INIPSQSDESEFITIAGTK.E	202	220	TRUE	2	2	27	1	5	0	2	3	4	8	2	2
803	gi|24655003|ref|NP_523781.2|	R.QVTITIPTPQENTDIVK.L	554	570	TRUE	2	2	27	2	6	0	0	0	4	8	5	2
842	gi|24663668|ref|NP_729871.1|	R.TDPTYPAGYM&DVITLEK.T	78	94	TRUE	2	2	27	3	0	0	3	3	2	0	8	8
866	gi|24668543|ref|NP_730716.1|	R.SPSGDETVVIGSIK.Q	481	494	TRUE	2	2	27	3	2	0	4	4	2	3	6	3
967	gi|62862344|ref|NP_001015319.1|	R.GFGYVELENR.E	122	131	TRUE	2	2	27	2	6	0	4	2	1	2	5	5
967	gi|62862344|ref|NP_001015319.1|	R.DSQNNGSNFGYSSNFER.S	188	204	TRUE	2	3	27	4	4	1	5	5	0	2	3	3
11	CONT_068	R.HGVQELEIELQSQLSKK.A	375	391	TRUE	2	3	26	1	18	4	0	0	1	1	0	1
16	CONT_088	R.LLRDYQELMNTK.L	461	472	FALSE	2	2	26	2	7	1	2	2	6	2	1	3	CONT_088, CONT_143
31	CONT_143	R.LLRDYQELMNTK.L	460	471	FALSE	2	2	26	2	7	1	2	2	6	2	1	3	CONT_088, CONT_143
60	gi|161078635|ref|NP_001097923.1|	R.TPDIGGTNSSTDVVENILK.I	366	384	TRUE	2	2	26	2	4	0	2	0	8	6	2	2
80	gi|17136342|ref|NP_476641.1|	K.KKDEQLKPYPVK.L	255	266	TRUE	2	2	26	0	0	0	0	0	3	3	0	20
110	gi|17136812|ref|NP_476925.1|	K.LIQLAPALR.F	74	82	TRUE	2	2	26	2	7	0	0	2	3	6	3	3
111	gi|17136832|ref|NP_476938.1|	K.LNADDVKEQIKK.L	28	39	TRUE	2	2	26	5	6	0	3	3	2	2	3	2
126	gi|17137000|ref|NP_477042.1|	K.ADDPSAYVDVVDVASK.V	1132	1147	TRUE	2	2	26	2	4	0	1	2	2	2	5	8
134	gi|17137142|ref|NP_477128.1|	K.YQVQYQPLFDK.R	85	95	TRUE	2	2	26	1	3	0	2	2	2	7	6	3
134	gi|17137142|ref|NP_477128.1|	K.STVDPNDPFAFEGPEIYK.C	213	230	TRUE	2	2	26	2	3	0	0	3	9	6	2	1
139	gi|17137194|ref|NP_477159.1|	K.TLLVSPAQELAGK.S	151	163	TRUE	2	2	26	0	6	0	2	0	3	6	4	5
189	gi|17647191|ref|NP_523388.1|	R.VQQLEDAYAELVR.L	610	622	TRUE	2	2	26	0	7	0	1	2	9	4	2	1
199	gi|17647529|ref|NP_523899.1|	K.NNDDEQYVWESSAGGSFTVR.A	142	161	TRUE	2	2	26	0	0	0	3	4	11	2	2	4
209	gi|17647799|ref|NP_524079.1|	K.FLDANGEVADSEPVEETEEEEEAPKKDEL.-	468	496	TRUE	2	3	26	0	4	0	2	1	7	7	2	3
222	gi|17648041|ref|NP_523478.1|	R.NADSSLSEQEPTLR.I	129	142	TRUE	2	2	26	6	2	1	3	1	2	3	4	4
231	gi|17737397|ref|NP_523490.1|	R.ITFEALAAR.S	238	246	TRUE	2	2	26	0	2	0	4	3	1	3	4	9
247	gi|17737967|ref|NP_524356.1|	K.NQVAM&NPTQTIFDAKR.L	57	72	TRUE	2	2	26	1	4	0	6	5	2	2	3	3
281	gi|17933600|ref|NP_525091.1|	K.AGISLNDKFVK.L	296	306	FALSE	2	2	26	1	2	1	5	6	1	2	2	6	gi|17933600|ref|NP_525091.1|, gi|22023983|ref|NP_525108.2|
294	gi|17975579|ref|NP_524884.1|	K.TLGITALHIK.L	87	96	TRUE	2	2	26	3	2	1	5	4	6	2	1	2
304	gi|18857967|ref|NP_572424.1|	R.ELAQQIQSVVR.D	321	331	TRUE	2	2	26	0	3	0	1	2	2	10	7	1
359	gi|19920958|ref|NP_609239.1|	R.GVSGNEYQVLLR.K	120	131	TRUE	2	2	26	0	0	0	0	0	3	7	14	2
384	gi|19921944|ref|NP_610527.1|	K.VGEEFDVPLER.G	1046	1056	TRUE	2	2	26	1	2	0	3	3	2	2	3	10
410	gi|19923002|ref|NP_612044.1|	R.IGEDPNGEPNNLM&PYIAQVAVGR.R	198	220	TRUE	2	3	26	2	4	0	1	1	4	8	2	4
431	gi|20129763|ref|NP_610313.1|	R.IVELSGELEFAK.Q	83	94	TRUE	2	2	26	0	0	0	0	0	11	8	7	0
442	gi|20130109|ref|NP_611304.1|	R.NLDLQDDGIVLNSK.I	89	102	TRUE	2	2	26	0	4	0	1	2	3	6	6	4
505	gi|21357381|ref|NP_650240.1|	R.GEELLEQGFGGIYGVGK.A	261	277	TRUE	2	2	26	4	4	0	2	2	5	2	5	2
510	gi|21357475|ref|NP_648687.1|	R.SGGIETLANDYSLR.A	20	33	TRUE	2	2	26	1	6	0	3	3	3	5	2	3
514	gi|21357547|ref|NP_650283.1|	K.AISQAYEVLSDADKR.Q	47	61	TRUE	2	2	26	1	6	0	5	2	0	7	2	3
526	gi|21357875|ref|NP_650401.1|	K.TLLNIPATQVTK.L	34	45	TRUE	2	2	26	1	3	0	4	3	2	3	4	6
549	gi|22023983|ref|NP_525108.2|	K.AGISLNDKFVK.L	296	306	FALSE	2	2	26	1	2	1	5	6	1	2	2	6	gi|17933600|ref|NP_525091.1|, gi|22023983|ref|NP_525108.2|
553	gi|22024141|ref|NP_610939.2|	R.DGSLNYIEENDEVLVAGFGR.K	88	107	TRUE	2	2	26	5	8	0	1	2	4	3	3	0
557	gi|22026957|ref|NP_611965.2|	K.RFEEIFR.Q	317	323	FALSE	2	2	26	2	2	0	3	5	5	3	3	3	gi|22026957|ref|NP_611965.2|, gi|24762734|ref|NP_726481.1|
557	gi|22026957|ref|NP_611965.2|	R.SLADIWALCDTNQSGK.L	351	366	FALSE	2	2	26	3	2	0	5	4	4	1	6	1	gi|22026957|ref|NP_611965.2|, gi|24762734|ref|NP_726481.1|
589	gi|24581274|ref|NP_722858.1|	R.YLEEDISPEISIR.F	320	332	TRUE	2	2	26	2	4	0	1	1	6	8	4	0
631	gi|24585709|ref|NP_525105.2|	K.STLTDSLVSK.A	33	42	TRUE	2	2	26	5	1	2	3	2	2	3	3	5
668	gi|24641760|ref|NP_572879.2|	R.ALVVINPGNPTGQVLTR.E	309	325	TRUE	2	2	26	1	3	0	3	3	6	3	3	4
697	gi|24644404|ref|NP_649585.1|	R.VAGTYQISLLNK.S	23	34	TRUE	2	2	26	1	5	0	2	1	2	5	5	5
822	gi|24658349|ref|NP_647966.1|	K.ALQEILTTK.M	176	184	TRUE	2	2	26	3	1	1	9	4	2	0	3	3
823	gi|24658560|ref|NP_726243.1|	K.TALAIDTIINQKR.F	218	230	TRUE	2	2	26	1	4	1	1	2	7	5	2	3
834	gi|24661864|ref|NP_648350.1|	K.TDSDDFVNELVTR.K	177	189	TRUE	2	2	26	1	5	0	2	2	4	9	3	0
838	gi|24662946|ref|NP_648514.1|	K.ANNVDFM&DAEALK.K	79	91	TRUE	2	2	26	4	2	0	5	7	2	2	3	1
850	gi|24665395|ref|NP_648905.1|	R.VSLVLGAGSR.N	55	64	TRUE	2	2	26	1	2	0	6	6	2	3	6	0
869	gi|24762396|ref|NP_523830.2|	R.FEEISSVNFAR.S	371	381	TRUE	2	2	26	3	2	0	2	4	0	0	11	4
872	gi|24762734|ref|NP_726481.1|	K.RFEEIFR.Q	317	323	FALSE	2	2	26	2	2	0	3	5	5	3	3	3	gi|22026957|ref|NP_611965.2|, gi|24762734|ref|NP_726481.1|
872	gi|24762734|ref|NP_726481.1|	R.SLADIWALCDTNQSGK.L	351	366	FALSE	2	2	26	3	2	0	5	4	4	1	6	1	gi|22026957|ref|NP_611965.2|, gi|24762734|ref|NP_726481.1|
877	gi|281360460|ref|NP_722609.2|	R.ATKVDRDAVLVQENVTTR.G	130	147	TRUE	2	3	26	0	8	0	1	0	0	11	1	5
9	CONT_064	R.TAAENDFVTLK.K	282	292	TRUE	2	2	25	3	3	0	9	6	0	0	1	3
11	CONT_068	K.TLNDM&RQEYEQLIAK.N	322	336	TRUE	2	2	25	1	7	2	2	3	0	4	3	3
16	CONT_088	R.GSGGGSSGGSIGGR.G	603	616	TRUE	2	2	25	6	5	1	5	4	0	0	1	3
70	gi|17136276|ref|NP_476609.1|	R.NFVPVSELSGQVGK.G	73	86	TRUE	2	2	25	0	4	0	2	1	2	7	3	6
80	gi|17136342|ref|NP_476641.1|	R.VRPGFCFTLCSR.A	772	783	TRUE	2	2	25	0	0	0	0	0	8	5	3	9
100	gi|17136666|ref|NP_476833.1|	K.FLVIDEADR.I	301	309	FALSE	2	2	25	0	2	0	2	0	1	7	5	8	gi|17136666|ref|NP_476833.1|, gi|17985987|ref|NP_536783.1|
183	gi|17530825|ref|NP_511063.1|	K.TCTTLALTTVDNNDK.A	203	217	TRUE	2	2	25	5	2	0	5	4	2	1	5	1
209	gi|17647799|ref|NP_524079.1|	K.QLAPIYDQLAEK.Y	402	413	TRUE	2	2	25	1	5	0	2	2	2	5	3	5
226	gi|17737290|ref|NP_511073.1|	K.KGEKDIPGLTDTTIPR.R	116	131	TRUE	2	2	25	1	6	0	1	2	6	9	0	0
226	gi|17737290|ref|NP_511073.1|	K.DIPGLTDTTIPR.R	120	131	TRUE	2	2	25	2	2	0	4	6	2	3	6	0
264	gi|17864292|ref|NP_524708.1|	K.VLYSHLDDPANQDIVR.G	76	91	TRUE	2	2	25	0	4	0	0	1	5	9	3	3
276	gi|17864514|ref|NP_524858.1|	K.FFDTEVTAEIHSR.T	497	509	TRUE	2	2	25	1	3	0	0	0	16	5	0	0
280	gi|17933570|ref|NP_525073.1|	K.DLGLDGKQSDFTVVK.N	79	93	TRUE	2	2	25	0	0	0	0	0	2	19	4	0
289	gi|17933744|ref|NP_524939.1|	R.SPLILPQDYTDCLPVSR.N	45	61	TRUE	2	2	25	1	1	0	0	0	11	8	3	1
297	gi|17985987|ref|NP_536783.1|	R.FLVLDEADR.M	455	463	FALSE	2	2	25	0	2	0	2	0	1	7	5	8	gi|17136666|ref|NP_476833.1|, gi|17985987|ref|NP_536783.1|
384	gi|19921944|ref|NP_610527.1|	K.YYTNLADELVK.A	725	735	TRUE	2	2	25	1	3	0	3	3	3	6	1	5
505	gi|21357381|ref|NP_650240.1|	K.ANIILDM&ATLTGAQGVATGK.Y	406	425	TRUE	2	2	25	1	5	0	3	1	3	3	5	4
545	gi|21358555|ref|NP_650645.1|	K.NETVAVKPAANAEETPTLNNFETK.I	165	188	FALSE	2	3	25	1	4	0	4	4	1	4	5	2	gi|21358555|ref|NP_650645.1|, gi|24647739|ref|NP_732256.1|
580	gi|24580525|ref|NP_524923.1|	K.TQVTCEYLFNQGSAVPK.R	193	209	TRUE	2	2	25	3	3	0	2	3	2	3	4	5
641	gi|24638876|ref|NP_569845.2|	K.TLADAEGDVLR.G	116	126	TRUE	2	2	25	2	3	0	4	3	1	2	7	3
706	gi|24645208|ref|NP_649846.2|	K.DLNLNM&PVVVR.L	382	392	TRUE	2	2	25	2	2	0	5	5	1	2	5	3
729	gi|24646379|ref|NP_731737.1|	R.TDGIFNGLGPVDGK.I	455	468	TRUE	2	2	25	1	4	0	3	4	2	7	1	3
739	gi|24647739|ref|NP_732256.1|	K.NETVAVKPAANAEETPTLNNFETK.I	165	188	FALSE	2	3	25	1	4	0	4	4	1	4	5	2	gi|21358555|ref|NP_650645.1|, gi|24647739|ref|NP_732256.1|
775	gi|24651145|ref|NP_651727.1|	R.IEVISVEDPPVR.Q	220	231	TRUE	2	2	25	1	7	2	0	0	2	3	3	7
776	gi|24651181|ref|NP_651740.1|	R.IADVVYNASNNELVR.T	78	92	TRUE	2	3	25	2	6	0	3	2	1	5	6	0
780	gi|24651407|ref|NP_733371.1|	R.AFEGLNLGNR.I	451	460	TRUE	2	2	25	2	3	0	0	1	1	4	6	8
796	gi|24653595|ref|NP_523741.2|	K.DAGQIAGLNVLR.V	207	218	TRUE	2	2	25	1	5	1	3	5	1	1	3	5
812	gi|24656625|ref|NP_647791.2|	K.KPFSTEPNNLASVSSYR.Y	27	43	TRUE	2	3	25	2	5	0	0	1	1	8	4	4
855	gi|24666641|ref|NP_649095.2|	R.INSIELARPVDGNGEGESSSR.R	178	198	TRUE	2	3	25	0	0	0	0	0	3	4	18	0
918	gi|28574516|ref|NP_788023.1|	K.FIDQYVPNSSGK.I	600	611	TRUE	2	2	25	6	2	0	1	4	1	2	5	4
953	gi|45550715|ref|NP_649812.2|	R.HVVNAVNEILKD.-	615	626	TRUE	2	2	25	2	4	1	2	1	6	3	3	3
967	gi|62862344|ref|NP_001015319.1|	R.TNQDYKESDKINK.C	374	386	TRUE	2	2	25	3	2	0	4	4	3	1	4	4
6	CONT_046	R.SLLEGEGSSGGGGR.G	444	457	FALSE	2	2	24	10	1	6	3	2	0	0	1	1	CONT_046, CONT_121
9	CONT_064	R.TAAENDFVTLKK.D	282	293	TRUE	2	2	24	2	3	7	2	4	1	1	1	3
22	CONT_121	R.SLLEGEGSSGGGGR.G	451	464	FALSE	2	2	24	10	1	6	3	2	0	0	1	1	CONT_046, CONT_121
51	gi|161076409|ref|NP_001097227.1|	K.VLEAVEAADSISDSR.H	1478	1492	TRUE	2	2	24	1	1	0	4	3	2	2	6	5
76	gi|17136318|ref|NP_476629.1|	R.YELAIGLNK.G	5	13	TRUE	2	1	24	2	0	0	7	4	2	1	8	0
80	gi|17136342|ref|NP_476641.1|	K.VFEPVPEGVTK.I	702	712	TRUE	2	2	24	0	0	0	0	0	2	3	10	9
90	gi|17136528|ref|NP_476755.1|	R.TTDAEQDTIPVSGSTGFDR.G	127	145	TRUE	2	2	24	5	1	2	5	4	1	2	2	2
93	gi|17136574|ref|NP_476778.1|	K.CNLTFVFSKPEEK.-	144	156	TRUE	2	2	24	3	3	0	2	1	8	3	4	0
99	gi|17136664|ref|NP_476832.1|	R.GVVIGTGLSTAIGK.I	221	234	TRUE	2	2	24	2	2	0	3	3	0	1	6	7
99	gi|17136664|ref|NP_476832.1|	R.IGVFAEDEDTTGK.S	639	651	TRUE	2	2	24	2	2	0	4	4	1	3	4	4
104	gi|17136734|ref|NP_476874.1|	K.KLLTM&AGIEDCYTSAR.G	195	210	TRUE	2	2	24	1	7	0	2	1	0	8	3	2
122	gi|17136958|ref|NP_477016.1|	K.LISGFDQQDGLTSNGVTLAGQR.Y	46	67	TRUE	2	3	24	1	4	0	2	2	4	5	3	3
193	gi|17647425|ref|NP_523817.1|	R.ISVETNGEKIEYR.V	148	160	TRUE	2	2	24	1	4	0	3	2	2	2	8	2
193	gi|17647425|ref|NP_523817.1|	R.IVALNAQHFLK.N	270	280	TRUE	2	2	24	3	0	0	2	2	10	3	3	1
199	gi|17647529|ref|NP_523899.1|	K.QLEINPDHPIVETLR.Q	618	632	TRUE	2	2	24	2	3	0	1	2	8	2	4	2
247	gi|17737967|ref|NP_524356.1|	K.SVIHDIVLVGGSTR.I	329	342	TRUE	2	2	24	2	5	1	3	4	3	2	1	3
294	gi|17975579|ref|NP_524884.1|	R.IEDVTPIPSDSTR.R	129	141	TRUE	2	2	24	8	3	1	1	3	1	2	3	2
303	gi|18857955|ref|NP_572242.1|	R.ILINVNQEPPAAATSSVHQR.K	576	595	TRUE	2	3	24	1	9	0	2	4	1	1	3	3
335	gi|18921099|ref|NP_569863.1|	R.VIDGLPLVGTM&QDDEQSGR.S	10	28	TRUE	2	2	24	2	4	0	1	1	1	5	5	5
429	gi|20129705|ref|NP_610144.1|	K.IGDIVDIK.G	36	43	TRUE	2	2	24	3	2	0	3	7	1	2	3	3
429	gi|20129705|ref|NP_610144.1|	R.IFNVTQHAVGVIVNK.R	64	78	TRUE	2	2	24	2	4	0	3	3	4	3	3	2
545	gi|21358555|ref|NP_650645.1|	K.NEVIQQQAQQLQALELQR.E	473	490	FALSE	2	2	24	2	4	0	3	3	5	2	4	1	gi|21358555|ref|NP_650645.1|, gi|24647739|ref|NP_732256.1|
602	gi|24583248|ref|NP_523531.1|	R.NQFYVPAEAK.L	82	91	TRUE	2	2	24	5	1	0	5	3	2	2	3	3
605	gi|24583343|ref|NP_609377.1|	K.AQLFALTGVQPDR.Q	31	43	TRUE	2	2	24	2	3	0	1	1	4	8	3	2
613	gi|24583839|ref|NP_723725.1|	R.GISQGLADNTVISK.V	134	147	TRUE	2	2	24	0	1	0	7	4	2	2	4	4
670	gi|24641860|ref|NP_572918.1|	R.EM&TSVLISDLYGR.V	250	262	TRUE	2	2	24	2	4	0	2	1	6	6	2	1
707	gi|24645339|ref|NP_649887.1|	R.AFLIEEQKIVK.A	92	102	TRUE	2	2	24	0	3	0	0	0	14	5	2	0
721	gi|24645865|ref|NP_524315.2|	R.DKLNNQVLFDK.A	41	51	TRUE	2	2	24	3	2	0	5	4	2	2	5	1
736	gi|24647046|ref|NP_731993.1|	K.VGQEIEVRPGVVTK.D	289	302	TRUE	2	2	24	2	2	0	5	5	1	2	3	4
738	gi|24647510|ref|NP_650572.2|	R.LVAGGGAVEM&AASQLLTR.K	409	426	TRUE	2	2	24	1	3	0	3	4	4	2	2	5
739	gi|24647739|ref|NP_732256.1|	K.NEVIQQQAQQLQALELQR.E	473	490	FALSE	2	2	24	2	4	0	3	3	5	2	4	1	gi|21358555|ref|NP_650645.1|, gi|24647739|ref|NP_732256.1|
757	gi|24649446|ref|NP_524469.2|	K.GVILYGPPGTGK.T	220	231	FALSE	2	2	24	0	10	0	0	2	2	4	0	6	gi|17738151|ref|NP_524464.1|, gi|19920408|ref|NP_608447.1|, gi|24649446|ref|NP_524469.2|
803	gi|24655003|ref|NP_523781.2|	K.IDLPAEGDTNEVIVITGK.K	630	647	TRUE	2	2	24	1	3	0	2	4	5	1	5	3
817	gi|24657454|ref|NP_647887.1|	R.TNEALVVYDNPEAAIYAK.D	305	322	TRUE	2	2	24	0	3	0	1	1	7	7	3	2
823	gi|24658560|ref|NP_726243.1|	K.AVDSLVPIGR.G	194	203	TRUE	2	2	24	0	3	0	1	2	1	2	6	9
832	gi|24661707|ref|NP_524004.2|	K.HIDFSLK.S	157	163	TRUE	2	2	24	2	0	0	4	2	1	9	3	3
955	gi|45551086|ref|NP_725084.2|	K.LLANELEPYIK.S	344	354	TRUE	2	2	24	3	1	0	1	1	9	5	3	1
7	CONT_049	R.VSLAGACGVGGYGSR.S	48	62	FALSE	2	2	23	7	3	4	0	0	0	1	3	5	CONT_049, CONT_079
11	CONT_068	R.MTLDDFR.I	234	240	TRUE	2	2	23	2	1	2	6	6	0	1	2	3
14	CONT_079	R.VSLAGACGVGGYGSR.S	49	63	FALSE	2	2	23	7	3	4	0	0	0	1	3	5	CONT_049, CONT_079
34	CONT_156	R.GQTGGDVNVEM&DAAPGVDLSR.I	264	284	TRUE	2	2	23	3	1	4	7	4	0	1	2	1
67	gi|17136248|ref|NP_476595.1|	R.ILESGCHVVVGTPGR.V	144	158	TRUE	2	3	23	2	1	0	6	7	1	1	4	1
79	gi|17136324|ref|NP_476632.1|	K.FVDGLM&IHSGDPCNDYVETATR.H	154	175	TRUE	2	3	23	2	4	0	1	2	5	5	3	1
80	gi|17136342|ref|NP_476641.1|	K.TTQIAQYILDDYICSGQGGYANIYVTQPR.R	414	442	TRUE	2	3	23	0	0	0	0	0	3	2	1	17
89	gi|17136518|ref|NP_476750.1|	R.ADGVNILNLGK.T	43	53	TRUE	2	2	23	1	4	0	2	1	2	4	2	7
97	gi|17136632|ref|NP_476813.1|	K.VNNASQVGLGYQQK.L	236	249	TRUE	2	2	23	11	0	2	3	2	0	2	0	3
126	gi|17137000|ref|NP_477042.1|	K.LFTAGQYAEAAK.V	371	382	TRUE	2	2	23	0	1	0	1	7	1	0	6	7
135	gi|17137152|ref|NP_477134.1|	R.VVANEKDSYELR.Y	273	284	TRUE	2	2	23	3	2	0	5	4	2	2	4	1
159	gi|17137572|ref|NP_477375.1|	K.STTTGHLIYK.C	21	30	TRUE	2	2	23	2	2	3	3	6	1	1	4	1
185	gi|17530887|ref|NP_511111.1|	K.ITVSSINDINSFNLER.I	191	206	TRUE	2	2	23	1	2	0	0	2	9	6	2	1
191	gi|17647245|ref|NP_523707.1|	K.EADQLSTLEQYAFR.A	437	450	TRUE	2	2	23	3	3	0	3	2	4	3	3	2
204	gi|17647665|ref|NP_523828.1|	R.TPVLVGEYLNGER.E	74	86	TRUE	2	2	23	1	0	0	0	0	6	11	5	0
215	gi|17647883|ref|NP_523813.1|	R.ISLGLPVGAVM&NCADNTGAK.N	16	35	TRUE	2	3	23	1	7	0	1	1	2	5	3	3
220	gi|17647897|ref|NP_523382.1|	R.VNQAIWLLCTGAR.E	171	183	TRUE	2	2	23	2	3	0	3	2	5	2	4	2
224	gi|17648095|ref|NP_524003.1|	K.ILGENGQLM&PIYEK.A	293	306	TRUE	2	2	23	2	1	0	2	2	0	4	7	5
241	gi|17737759|ref|NP_524226.1|	R.EIENISPTENAISAFAK.I	963	979	TRUE	2	2	23	0	2	0	1	3	6	5	3	3
261	gi|17864162|ref|NP_524618.1|	K.TVDGYLLR.V	132	139	TRUE	2	2	23	2	2	0	3	5	1	2	6	2
261	gi|17864162|ref|NP_524618.1|	K.LALDSIAKDIEK.S	191	202	TRUE	2	2	23	2	3	0	3	2	6	2	2	3
266	gi|17864318|ref|NP_524726.1|	R.GVVKDIIHDPGR.G	43	54	TRUE	2	3	23	0	4	0	2	4	7	3	3	0
295	gi|17981711|ref|NP_536733.1|	R.VGFVGFPSVGK.S	67	77	TRUE	2	2	23	0	4	0	2	1	4	8	2	2
297	gi|17985987|ref|NP_536783.1|	R.IVEQLNM&PPTGQR.Q	476	488	TRUE	2	2	23	7	1	1	4	2	1	2	2	3
334	gi|18860517|ref|NP_573357.1|	K.EASDVISASPSALQLR.Y	270	285	TRUE	2	2	23	1	4	0	4	2	1	2	4	5
357	gi|19920832|ref|NP_609037.1|	R.IVASDIKEGNSTPLQALR.L	60	77	TRUE	2	3	23	0	6	0	2	0	3	10	0	2
400	gi|19922662|ref|NP_611539.1|	R.SQWHVTFQAGSGTAELK.G	173	189	TRUE	2	2	23	11	6	0	0	1	2	1	2	0
401	gi|19922704|ref|NP_611604.1|	K.TLESYVQDQAK.N	32	42	TRUE	2	2	23	2	2	0	5	4	1	2	4	3
423	gi|20129377|ref|NP_609222.1|	K.FYNDYVQNTPK.K	11	21	TRUE	2	2	23	4	1	0	5	1	1	1	6	4
475	gi|21356301|ref|NP_651363.1|	R.SLDISGDYDQVAK.V	94	106	TRUE	2	2	23	2	2	0	1	0	1	2	8	7
505	gi|21357381|ref|NP_650240.1|	K.LLQSIASTDEEPPSK.R	539	553	TRUE	2	2	23	10	2	0	4	3	0	0	3	1
554	gi|22024201|ref|NP_611354.2|	R.SQTTEDEYEDVVPEPR.D	659	674	TRUE	2	2	23	1	2	0	4	4	2	3	5	2
560	gi|221330356|ref|NP_001137690.1|	R.ALYSYQPETDQVTK.L	1584	1597	TRUE	2	2	23	7	3	0	3	4	1	1	2	2
640	gi|24638766|ref|NP_726631.1|	R.TIAM&DGTEGLVR.G	87	98	TRUE	2	2	23	3	2	0	6	5	2	2	1	2
673	gi|24642280|ref|NP_511166.2|	R.GCILVGSETTNPALLTK.E	156	172	TRUE	2	2	23	0	2	0	0	2	2	8	5	4
684	gi|24643268|ref|NP_573388.1|	R.VAEYAFQYAK.N	172	181	TRUE	2	2	23	2	4	0	0	4	0	2	5	6
741	gi|24647885|ref|NP_732309.1|	K.DAAENSLIAYK.A	143	153	TRUE	2	2	23	8	1	0	3	6	0	1	4	0
751	gi|24648964|ref|NP_732723.1|	R.GAGTIDASHAAAIAAVEAATK.A	383	403	TRUE	2	2	23	1	4	0	1	2	10	2	1	2
769	gi|24650747|ref|NP_524538.2|	R.RGPLVVYDKDEGLR.K	208	221	TRUE	2	3	23	2	4	0	3	2	1	5	4	2
776	gi|24651181|ref|NP_651740.1|	K.YGKVEQALEDQFTSGR.I	157	172	TRUE	2	2	23	1	4	0	2	3	5	4	4	0
790	gi|24653084|ref|NP_610793.1|	R.SPDISAEDLPLLGQQACGK.G	120	138	TRUE	2	2	23	2	7	0	2	1	5	3	3	0
790	gi|24653084|ref|NP_610793.1|	R.YLNLTQCEQLAQR.Q	331	343	TRUE	2	2	23	3	9	0	0	0	2	3	6	0
793	gi|24653276|ref|NP_610842.1|	R.GVAVVQAAYLQNR.E	419	431	TRUE	2	2	23	0	5	0	1	4	2	1	4	6
810	gi|24655737|ref|NP_523795.2|	R.EIVHIQAGQCGNQIGAK.F	3	19	TRUE	2	2	23	3	0	0	4	6	0	0	8	2
890	gi|281364339|ref|NP_608791.2|	K.FSANDPIVHNLSPLER.C	721	736	TRUE	2	3	23	3	2	0	3	2	7	2	2	2
1	CONT_005	-.LGEHNIDVLEGNEQFINAAR.I	1	20	TRUE	2	3	22	4	3	1	3	4	1	2	2	2
14	CONT_079	K.VLDTKWTLLQEQGTK.T	195	209	FALSE	2	2	22	0	3	1	3	3	5	2	3	2	CONT_079, CONT_130, CONT_132, CONT_133, CONT_137
16	CONT_088	K.SKAEAESLYQSKYEELQITAGR.H	365	386	FALSE	2	2	22	1	7	4	1	3	3	0	0	3	CONT_088, CONT_089, CONT_143
17	CONT_089	K.SKAEAESLYQSKYEELQITAGR.H	214	235	FALSE	2	2	22	1	7	4	1	3	3	0	0	3	CONT_088, CONT_089, CONT_143
24	CONT_130	K.VLDTKWTLLQEQGTK.T	190	204	FALSE	2	2	22	0	3	1	3	3	5	2	3	2	CONT_079, CONT_130, CONT_132, CONT_133, CONT_137
26	CONT_132	K.VLDTKWTLLQEQGTK.T	190	204	FALSE	2	2	22	0	3	1	3	3	5	2	3	2	CONT_079, CONT_130, CONT_132, CONT_133, CONT_137
27	CONT_133	K.VLDTKWTLLQEQGTK.T	190	204	FALSE	2	2	22	0	3	1	3	3	5	2	3	2	CONT_079, CONT_130, CONT_132, CONT_133, CONT_137
28	CONT_137	K.VLDTKWTLLQEQGTK.T	10	24	FALSE	2	2	22	0	3	1	3	3	5	2	3	2	CONT_079, CONT_130, CONT_132, CONT_133, CONT_137
31	CONT_143	K.SKAEAESLYQSKYEELQITAGR.H	364	385	FALSE	2	2	22	1	7	4	1	3	3	0	0	3	CONT_088, CONT_089, CONT_143
54	gi|161076486|ref|NP_001097249.1|	R.LIVEEAQNDDNSVVSLSQAK.M	48	67	TRUE	2	2	22	1	4	1	0	6	0	0	7	3
78	gi|17136322|ref|NP_476631.1|	K.KVWLDPNEINEIANTNSR.Q	21	38	TRUE	2	2	22	1	2	0	1	2	8	4	3	1
88	gi|17136504|ref|NP_476739.1|	R.LGDEQTLQQFSR.D	1495	1506	TRUE	2	2	22	0	2	0	4	5	1	1	6	3
120	gi|17136938|ref|NP_477005.1|	K.LTSTAM&LWLQTNK.Q	169	181	TRUE	2	2	22	3	8	0	1	4	0	0	5	1
159	gi|17137572|ref|NP_477375.1|	R.TIEKFEKEAQEM&GK.G	38	51	TRUE	2	2	22	0	7	0	2	2	2	4	2	3
161	gi|17137578|ref|NP_477378.1|	K.VSGVDQIVDKDNGIR.V	259	273	TRUE	2	2	22	1	1	0	6	7	2	1	4	0
169	gi|17137654|ref|NP_477421.1|	K.EALNLISDAIAK.A	222	233	TRUE	2	2	22	3	5	0	0	1	6	5	2	0
190	gi|17647193|ref|NP_523400.1|	K.VM&QDLVM&DVLR.V	315	325	TRUE	2	2	22	2	0	0	0	0	5	3	6	6
193	gi|17647425|ref|NP_523817.1|	K.LAAAVLGGVEQIHM&PPGSK.V	169	187	TRUE	2	2	22	1	6	0	0	2	2	8	2	1
216	gi|17647885|ref|NP_523774.1|	K.TTGEIVSIKQVYETSPVK.I	57	74	TRUE	2	2	22	0	5	0	0	0	12	4	0	1
247	gi|17737967|ref|NP_524356.1|	K.QTQTFTTYSDNQPGVLIQVYEGER.A	424	447	TRUE	2	2	22	1	4	0	4	3	5	3	1	1
259	gi|17864148|ref|NP_524608.1|	R.ALCSITDNTM&LQAVER.Y	128	143	TRUE	2	2	22	1	2	0	2	3	1	1	5	7
264	gi|17864292|ref|NP_524708.1|	K.VLYSHLDDPANQDIVR.G	76	91	TRUE	2	3	22	1	6	0	1	0	0	8	3	3
351	gi|19920632|ref|NP_608748.1|	K.VVIDTSDVTTAAGAK.K	1866	1880	TRUE	2	2	22	3	2	0	4	4	2	1	2	4
372	gi|19921528|ref|NP_609948.1|	K.ISEDPSLPVAR.K	113	123	TRUE	2	2	22	5	3	0	2	2	1	1	4	4
424	gi|20129399|ref|NP_609285.1|	R.ENGEYALSNYTEVK.S	496	509	TRUE	2	2	22	4	2	0	0	2	0	2	4	8
505	gi|21357381|ref|NP_650240.1|	K.GIVYDTGGLSIK.A	305	316	TRUE	2	2	22	4	0	0	4	3	1	0	6	4
531	gi|21358039|ref|NP_648553.1|	K.LASFIDPNASEDDVSK.L	447	462	TRUE	2	2	22	2	2	0	0	3	1	1	7	6
542	gi|21358459|ref|NP_651782.1|	K.HVVVIAER.K	89	96	TRUE	2	2	22	2	2	1	3	4	2	2	2	4
545	gi|21358555|ref|NP_650645.1|	R.QNNSIFELEQR.K	497	507	FALSE	2	2	22	2	5	1	1	0	2	1	9	1	gi|21358555|ref|NP_650645.1|, gi|24647739|ref|NP_732256.1|
598	gi|24582809|ref|NP_523511.2|	K.VNDEANEFLVDR.V	553	564	TRUE	2	2	22	2	2	0	3	2	0	2	6	5
601	gi|24583150|ref|NP_524895.2|	R.LVDGTEFDSSLSR.N	43	55	TRUE	2	2	22	1	2	0	1	2	2	3	7	4
671	gi|24641946|ref|NP_511152.2|	R.INIGFPQLK.E	63	71	TRUE	2	2	22	0	0	0	0	0	13	8	1	0
690	gi|24643988|ref|NP_649470.2|	K.NSIYFGTDLTESQR.E	492	505	TRUE	2	2	22	2	5	0	0	1	0	3	4	7
739	gi|24647739|ref|NP_732256.1|	R.QNNSIFELEQR.K	497	507	FALSE	2	2	22	2	5	1	1	0	2	1	9	1	gi|21358555|ref|NP_650645.1|, gi|24647739|ref|NP_732256.1|
744	gi|24648279|ref|NP_650838.1|	R.M&M&NEIISGIQVIK.M	277	289	FALSE	2	2	22	0	8	0	1	0	4	5	4	0	gi|24648279|ref|NP_650838.1|, gi|281361582|ref|NP_650086.2|, gi|28574259|ref|NP_609930.4|, gi|62484234|ref|NP_609215.3|
747	gi|24648453|ref|NP_650898.1|	R.TNLSAVAANLAVDQTK.E	148	163	TRUE	2	2	22	1	2	0	2	3	3	4	4	3
748	gi|24648576|ref|NP_732572.1|	R.M&GAIVAVTGDGVNDSPALK.K	726	744	TRUE	2	2	22	1	2	0	3	2	1	1	7	5
794	gi|24653318|ref|NP_610854.1|	R.ILVDNKPNPDSPAQAQLPEQGAK.V	503	525	TRUE	2	3	22	2	3	0	2	0	1	2	7	5
810	gi|24655737|ref|NP_523795.2|	-.M&REIVHIQAGQCGNQIGAK.F	1	19	TRUE	2	3	22	2	0	0	6	3	1	3	4	3
823	gi|24658560|ref|NP_726243.1|	K.GIRPAINVGLSVSR.V	402	415	TRUE	2	2	22	1	4	0	3	2	4	4	1	3
842	gi|24663668|ref|NP_729871.1|	R.YPDPLIHANDSVQVDIASGK.I	149	168	TRUE	2	2	22	4	3	0	5	2	4	1	1	2
882	gi|281361582|ref|NP_650086.2|	R.M&M&NEIISGIQVIK.M	269	281	FALSE	2	2	22	0	8	0	1	0	4	5	4	0	gi|24648279|ref|NP_650838.1|, gi|281361582|ref|NP_650086.2|, gi|28574259|ref|NP_609930.4|, gi|62484234|ref|NP_609215.3|
915	gi|28574259|ref|NP_609930.4|	R.M&M&NEIISGIQVIK.M	274	286	FALSE	2	2	22	0	8	0	1	0	4	5	4	0	gi|24648279|ref|NP_650838.1|, gi|281361582|ref|NP_650086.2|, gi|28574259|ref|NP_609930.4|, gi|62484234|ref|NP_609215.3|
955	gi|45551086|ref|NP_725084.2|	K.IFRQDEVSQDYNGPR.E	103	117	TRUE	2	2	22	2	5	0	2	1	3	2	1	6
965	gi|62484234|ref|NP_609215.3|	R.M&M&NEIISGIQVIK.M	270	282	FALSE	2	2	22	0	8	0	1	0	4	5	4	0	gi|24648279|ref|NP_650838.1|, gi|281361582|ref|NP_650086.2|, gi|28574259|ref|NP_609930.4|, gi|62484234|ref|NP_609215.3|
3	CONT_016	K.LGEYGFQNALIVR.Y	421	433	TRUE	2	2	21	2	3	1	2	3	6	2	1	1
3	CONT_016	R.KVPQVSTPTLVEVSR.S	437	451	TRUE	2	2	21	2	5	1	5	4	0	1	1	2
7	CONT_049	K.LALDVEIATYR.K	460	470	FALSE	2	2	21	5	4	4	2	2	2	0	1	1	CONT_049, CONT_064, CONT_070, CONT_079, CONT_129, CONT_130, CONT_131, CONT_132, CONT_133, CONT_137, CONT_142
9	CONT_064	K.LALDVEIATYR.K	477	487	FALSE	2	2	21	5	4	4	2	2	2	0	1	1	CONT_049, CONT_064, CONT_070, CONT_079, CONT_129, CONT_130, CONT_131, CONT_132, CONT_133, CONT_137, CONT_142
11	CONT_068	K.TLNDM&RQEYEQLIAK.N	322	336	TRUE	2	3	21	2	4	2	2	3	0	3	2	3
12	CONT_070	K.LALDVEIATYR.K	476	486	FALSE	2	2	21	5	4	4	2	2	2	0	1	1	CONT_049, CONT_064, CONT_070, CONT_079, CONT_129, CONT_130, CONT_131, CONT_132, CONT_133, CONT_137, CONT_142
14	CONT_079	K.LALDVEIATYR.K	461	471	FALSE	2	2	21	5	4	4	2	2	2	0	1	1	CONT_049, CONT_064, CONT_070, CONT_079, CONT_129, CONT_130, CONT_131, CONT_132, CONT_133, CONT_137, CONT_142
23	CONT_129	K.YEELQVTAGR.H	360	369	FALSE	2	2	21	10	0	2	8	1	0	0	0	0	CONT_129, CONT_130, CONT_131, CONT_132, CONT_137
23	CONT_129	K.LALDVEIATYR.K	456	466	FALSE	2	2	21	5	4	4	2	2	2	0	1	1	CONT_049, CONT_064, CONT_070, CONT_079, CONT_129, CONT_130, CONT_131, CONT_132, CONT_133, CONT_137, CONT_142
24	CONT_130	K.YEELQVTAGR.H	360	369	FALSE	2	2	21	10	0	2	8	1	0	0	0	0	CONT_129, CONT_130, CONT_131, CONT_132, CONT_137
24	CONT_130	K.LALDVEIATYR.K	456	466	FALSE	2	2	21	5	4	4	2	2	2	0	1	1	CONT_049, CONT_064, CONT_070, CONT_079, CONT_129, CONT_130, CONT_131, CONT_132, CONT_133, CONT_137, CONT_142
25	CONT_131	K.YEELQVTAGR.H	360	369	FALSE	2	2	21	10	0	2	8	1	0	0	0	0	CONT_129, CONT_130, CONT_131, CONT_132, CONT_137
25	CONT_131	K.LALDVEIATYR.K	456	466	FALSE	2	2	21	5	4	4	2	2	2	0	1	1	CONT_049, CONT_064, CONT_070, CONT_079, CONT_129, CONT_130, CONT_131, CONT_132, CONT_133, CONT_137, CONT_142
26	CONT_132	K.YEELQVTAGR.H	360	369	FALSE	2	2	21	10	0	2	8	1	0	0	0	0	CONT_129, CONT_130, CONT_131, CONT_132, CONT_137
26	CONT_132	K.LALDVEIATYR.K	456	466	FALSE	2	2	21	5	4	4	2	2	2	0	1	1	CONT_049, CONT_064, CONT_070, CONT_079, CONT_129, CONT_130, CONT_131, CONT_132, CONT_133, CONT_137, CONT_142
27	CONT_133	K.LALDVEIATYR.K	456	466	FALSE	2	2	21	5	4	4	2	2	2	0	1	1	CONT_049, CONT_064, CONT_070, CONT_079, CONT_129, CONT_130, CONT_131, CONT_132, CONT_133, CONT_137, CONT_142
28	CONT_137	K.YEELQVTAGR.H	180	189	FALSE	2	2	21	10	0	2	8	1	0	0	0	0	CONT_129, CONT_130, CONT_131, CONT_132, CONT_137
28	CONT_137	K.LALDVEIATYR.K	276	286	FALSE	2	2	21	5	4	4	2	2	2	0	1	1	CONT_049, CONT_064, CONT_070, CONT_079, CONT_129, CONT_130, CONT_131, CONT_132, CONT_133, CONT_137, CONT_142
30	CONT_142	K.LALDVEIATYR.K	493	503	FALSE	2	2	21	5	4	4	2	2	2	0	1	1	CONT_049, CONT_064, CONT_070, CONT_079, CONT_129, CONT_130, CONT_131, CONT_132, CONT_133, CONT_137, CONT_142
57	gi|161077838|ref|NP_573077.2|	K.VIDCDALPGILVTK.M	67	80	TRUE	2	2	21	3	5	0	0	0	7	4	0	2
67	gi|17136248|ref|NP_476595.1|	R.GIYGYGFEKPSAIQQR.A	44	59	TRUE	2	3	21	2	5	0	2	2	1	7	1	1
73	gi|17136290|ref|NP_476616.1|	R.LTIEVQTTR.D	82	90	TRUE	2	2	21	3	2	0	0	0	0	5	7	4
80	gi|17136342|ref|NP_476641.1|	K.FLQNTNIFGDTSQYQILPCHSQIPR.D	672	696	TRUE	2	3	21	0	0	0	0	0	1	5	1	14
80	gi|17136342|ref|NP_476641.1|	R.TPLHEMALTIK.L	800	810	TRUE	2	2	21	0	0	0	0	0	10	3	4	4
183	gi|17530825|ref|NP_511063.1|	K.TCTTLALTTVDNNDKANFGK.V	203	222	TRUE	2	2	21	0	0	0	2	3	1	6	4	5
183	gi|17530825|ref|NP_511063.1|	K.TCTTLALTTVDNNDKANFGK.V	203	222	TRUE	2	3	21	1	5	0	1	2	1	6	5	0
199	gi|17647529|ref|NP_523899.1|	R.FHTSASGDDFCSLADYVSR.M	450	468	TRUE	2	2	21	2	3	0	2	2	4	2	3	3
213	gi|17647879|ref|NP_523530.1|	K.GPVLPIKNEQPAVVEFR.E	151	167	TRUE	2	2	21	3	2	0	1	2	7	1	3	2
404	gi|19922746|ref|NP_611685.1|	R.EPVQAVQVFGR.K	7	17	TRUE	2	2	21	3	2	0	4	4	2	1	5	0
439	gi|20130025|ref|NP_611063.1|	K.TALVELDDFASGTSSR.S	89	104	TRUE	2	2	21	3	5	0	2	1	3	4	1	2
483	gi|21356561|ref|NP_652044.1|	K.AGPVVDVLGDEM&TR.I	60	73	TRUE	2	2	21	1	4	2	4	5	0	0	5	0
498	gi|21357109|ref|NP_650196.1|	R.NQDLSPTPSEQTAIGNLVTK.V	61	80	TRUE	2	2	21	2	3	0	0	2	2	6	4	2
526	gi|21357875|ref|NP_650401.1|	K.ADLTDYIQTHYK.A	207	218	TRUE	2	2	21	1	5	0	3	3	1	4	2	2
545	gi|21358555|ref|NP_650645.1|	K.VVAVETEAPVVTK.Q	229	241	FALSE	2	2	21	6	4	1	1	0	1	2	3	3	gi|21358555|ref|NP_650645.1|, gi|24647739|ref|NP_732256.1|
574	gi|221468704|ref|NP_001137758.1|	K.IIAIDVNDPLASK.V	158	170	TRUE	2	2	21	2	3	0	2	3	3	3	2	3
576	gi|221513692|ref|NP_651954.3|	K.YRPEHGPIAAWEK.A	199	211	TRUE	2	3	21	3	3	0	3	5	2	2	1	2
665	gi|24641402|ref|NP_727563.1|	K.LYQGAGGAPPPEGGDDADLKDEL.-	634	656	TRUE	2	3	21	2	6	0	4	3	1	1	1	3
739	gi|24647739|ref|NP_732256.1|	K.VVAVETEAPVVTK.Q	229	241	FALSE	2	2	21	6	4	1	1	0	1	2	3	3	gi|21358555|ref|NP_650645.1|, gi|24647739|ref|NP_732256.1|
753	gi|24649027|ref|NP_524450.2|	R.TQNVM&AALSISNIVK.S	22	36	TRUE	2	2	21	1	2	1	3	2	5	3	1	3
783	gi|24651794|ref|NP_524614.2|	R.AILVTNLTSDATEADLRK.V	421	438	TRUE	2	2	21	0	5	1	0	2	10	3	0	0
789	gi|24652922|ref|NP_725114.1|	R.DVEHGDIVTIGECRPLSK.T	116	133	TRUE	2	3	21	2	5	0	1	1	1	8	2	1
796	gi|24653595|ref|NP_523741.2|	K.NAVVTVPAYFNDSQR.Q	188	202	TRUE	2	2	21	1	5	0	3	0	1	3	4	4
825	gi|24658883|ref|NP_611739.1|	R.DCSLGGGGGPGGVGGGGGGGGGGM&R.G	19	43	TRUE	2	2	21	4	2	2	2	2	3	2	2	2
863	gi|24667974|ref|NP_649297.1|	K.IAPGTTQSSVQGTQTVQR.K	216	233	TRUE	2	2	21	9	2	1	1	1	1	2	2	2
877	gi|281360460|ref|NP_722609.2|	R.SADGGIRDLPLIAK.L	52	65	TRUE	2	2	21	1	4	0	2	2	5	3	2	2
877	gi|281360460|ref|NP_722609.2|	K.FDM&NSNIDQAETEIM&NK.E	199	215	TRUE	2	2	21	8	2	0	4	2	0	0	2	3
916	gi|28574296|ref|NP_523905.2|	R.LVGPNCPGIIAPEQCK.I	149	164	TRUE	2	2	21	3	2	0	4	5	1	1	3	2
946	gi|45549263|ref|NP_524834.2|	R.VDELYQEAVR.Y	231	240	TRUE	2	2	21	5	1	0	3	7	1	0	2	2
955	gi|45551086|ref|NP_725084.2|	K.YSVSGYPTLK.I	93	102	TRUE	2	2	21	3	0	0	3	1	2	2	6	4
11	CONT_068	R.IKFEM&EQNLR.Q	241	250	TRUE	2	2	20	2	3	3	3	6	0	1	1	1
16	CONT_088	K.QISNLQQSISDAEQRGENALK.D	418	438	FALSE	2	2	20	3	3	1	3	3	2	1	2	2	CONT_088, CONT_089, CONT_143
16	CONT_088	R.LLRDYQELM&NTK.L	461	472	FALSE	2	2	20	1	1	1	4	6	0	1	4	2	CONT_088, CONT_143
16	CONT_088	R.TLLEGEESR.M	484	492	FALSE	2	2	20	5	1	6	2	4	0	0	1	1	CONT_088, CONT_089, CONT_143
17	CONT_089	K.QISNLQQSISDAEQRGENALK.D	267	287	FALSE	2	2	20	3	3	1	3	3	2	1	2	2	CONT_088, CONT_089, CONT_143
17	CONT_089	R.TLLEGEESR.M	333	341	FALSE	2	2	20	5	1	6	2	4	0	0	1	1	CONT_088, CONT_089, CONT_143
31	CONT_143	K.QISNLQQSISDAEQRGENALK.D	417	437	FALSE	2	2	20	3	3	1	3	3	2	1	2	2	CONT_088, CONT_089, CONT_143
31	CONT_143	R.LLRDYQELM&NTK.L	460	471	FALSE	2	2	20	1	1	1	4	6	0	1	4	2	CONT_088, CONT_143
31	CONT_143	R.TLLEGEESR.M	483	491	FALSE	2	2	20	5	1	6	2	4	0	0	1	1	CONT_088, CONT_089, CONT_143
41	gi|116007382|ref|NP_001036387.1|	R.LSNKDITVQIAYAR.I	55	68	TRUE	2	3	20	1	2	0	1	1	11	0	2	2
69	gi|17136264|ref|NP_476603.1|	R.QIFLEYENLSGNDIEK.A	214	229	TRUE	2	2	20	1	5	0	1	0	7	3	1	2
91	gi|17136538|ref|NP_476760.1|	K.SLAVSGLGVIGR.D	447	458	TRUE	2	2	20	0	4	0	2	1	4	2	3	4
159	gi|17137572|ref|NP_477375.1|	K.ALRLPLQDVYK.I	245	255	TRUE	2	2	20	0	4	0	2	2	6	2	1	3
159	gi|17137572|ref|NP_477375.1|	K.ALRLPLQDVYK.I	245	255	TRUE	2	3	20	0	5	0	2	1	6	2	1	3
193	gi|17647425|ref|NP_523817.1|	K.LAAAVLGGVEQIHM&PPGSK.V	169	187	TRUE	2	3	20	0	5	0	2	2	2	7	1	1
199	gi|17647529|ref|NP_523899.1|	R.TPFDLFENQK.K	332	341	TRUE	2	2	20	3	3	0	0	0	3	6	3	2
217	gi|17647889|ref|NP_524002.1|	K.LLDFHNIR.G	108	115	TRUE	2	2	20	1	2	0	3	4	4	1	2	3
344	gi|19920464|ref|NP_608525.1|	R.FVAEGEPHIDGEPGDLIVR.V	223	241	TRUE	2	2	20	0	5	1	1	0	8	4	1	0
421	gi|20129279|ref|NP_609046.1|	K.ENPNLIPSAFDAR.I	68	80	TRUE	2	2	20	0	4	0	2	0	3	7	2	2
471	gi|21356159|ref|NP_651969.1|	R.VCENIPIVLCGNK.V	111	123	TRUE	2	2	20	2	3	0	1	1	3	3	3	4
497	gi|21357105|ref|NP_649541.1|	K.DLIQSTEYPPSAESQAK.S	170	186	TRUE	2	2	20	0	0	0	1	0	5	4	10	0
565	gi|221330901|ref|NP_729108.2|	K.LPEPTTVLPR.L	88	97	TRUE	2	2	20	2	2	0	1	2	2	3	8	0
611	gi|24583793|ref|NP_609536.1|	K.QAISLDGTAPDQELER.N	58	73	TRUE	2	2	20	2	2	0	3	2	2	1	5	3
640	gi|24638766|ref|NP_726631.1|	R.IINVIGEPIDER.G	121	132	TRUE	2	2	20	2	3	0	2	3	0	1	5	4
640	gi|24638766|ref|NP_726631.1|	R.AIAELGIYPAVDPLDSTSR.I	365	383	TRUE	2	2	20	2	2	0	2	3	3	2	2	4
648	gi|24640009|ref|NP_572280.2|	K.YAMANFKVFLK.W	93	103	TRUE	2	2	20	1	1	0	9	8	1	0	0	0
671	gi|24641946|ref|NP_511152.2|	K.LIIDLDKVQR.T	103	112	TRUE	2	2	20	0	0	0	0	0	14	3	3	0
720	gi|24645861|ref|NP_650048.1|	K.LEEKSPDQVDIFK.T	101	113	TRUE	2	2	20	1	0	0	0	1	2	7	3	6
753	gi|24649027|ref|NP_524450.2|	K.IACLDFSLQK.T	237	246	TRUE	2	2	20	0	6	0	2	1	3	2	3	3
759	gi|24649466|ref|NP_524471.2|	K.NPDPASVLTVNTLLNK.I	961	976	TRUE	2	2	20	2	3	0	0	0	9	3	2	1
771	gi|24651001|ref|NP_652000.1|	K.SKDPFDALPK.G	272	281	TRUE	2	2	20	2	3	0	1	2	2	1	4	5
796	gi|24653595|ref|NP_523741.2|	K.SQVFSTASDGQTQVEIK.V	469	485	TRUE	2	2	20	3	0	1	4	7	0	0	5	0
803	gi|24655003|ref|NP_523781.2|	R.ISEECGGVM&ISFPR.V	841	854	TRUE	2	2	20	1	4	0	1	1	1	2	4	6
806	gi|24655252|ref|NP_728614.1|	K.GFPVVSVESEQTSK.N	665	678	TRUE	2	2	20	2	2	0	3	2	1	2	5	3
839	gi|24663131|ref|NP_524033.2|	K.GNEAANVTGPSGEPVR.G	122	137	TRUE	2	2	20	8	2	0	2	1	3	2	2	0
842	gi|24663668|ref|NP_729871.1|	R.YPDPLIHANDSVQVDIASGK.I	149	168	TRUE	2	3	20	1	1	0	3	5	4	1	4	1
868	gi|24762324|ref|NP_611807.1|	R.YVGEIGDVVVAR.V	79	90	TRUE	2	2	20	0	7	0	5	4	0	0	3	1
890	gi|281364339|ref|NP_608791.2|	R.KGNSLFAEVDDQR.Q	231	243	TRUE	2	2	20	2	2	0	5	5	1	0	2	3
912	gi|28573949|ref|NP_610462.3|	K.QLQQIDGTLSTIEM&QR.E	74	89	TRUE	2	2	20	2	4	2	4	3	0	1	3	1
915	gi|28574259|ref|NP_609930.4|	R.VLEYKDLDPEGDFNSPAEK.Q	1019	1037	TRUE	2	2	20	1	5	0	2	3	8	0	1	0
953	gi|45550715|ref|NP_649812.2|	K.TGAAPDVDINNIK.L	294	306	TRUE	2	2	20	4	3	2	0	2	1	2	3	3
955	gi|45551086|ref|NP_725084.2|	K.IFRQDEVSQDYNGPR.E	103	117	TRUE	2	3	20	2	3	0	3	1	1	2	2	6
957	gi|45551915|ref|NP_732260.2|	K.DVEVQALLPK.D	146	155	TRUE	2	2	20	2	2	0	0	2	2	2	5	5
16	CONT_088	K.KQISNLQQSISDAEQR.G	417	432	FALSE	2	2	19	1	1	2	2	3	0	0	3	7	CONT_088, CONT_089, CONT_143
17	CONT_089	K.KQISNLQQSISDAEQR.G	266	281	FALSE	2	2	19	1	1	2	2	3	0	0	3	7	CONT_088, CONT_089, CONT_143
31	CONT_143	K.KQISNLQQSISDAEQR.G	416	431	FALSE	2	2	19	1	1	2	2	3	0	0	3	7	CONT_088, CONT_089, CONT_143
34	CONT_156	K.IIAATIENAQPILQIDNAR.L	178	196	TRUE	2	2	19	3	0	0	4	4	1	2	3	2
41	gi|116007382|ref|NP_001036387.1|	R.SLEEEDEESFKR.Q	210	221	TRUE	2	2	19	2	2	0	2	3	2	3	2	3
58	gi|161078016|ref|NP_730830.2|	K.YDTPVDIIATPTEIIR.V	212	227	TRUE	2	2	19	1	2	0	1	2	4	2	4	3
80	gi|17136342|ref|NP_476641.1|	R.VGKLNTNDVPADAGASGGGPR.T	71	91	TRUE	2	2	19	0	0	0	0	0	4	7	1	7
80	gi|17136342|ref|NP_476641.1|	R.FQALEDNLTPEMFR.T	786	799	TRUE	2	2	19	0	0	0	0	0	5	3	4	7
81	gi|17136354|ref|NP_476651.1|	R.DLNNLPQVLER.R	60	70	TRUE	2	2	19	0	6	0	2	2	3	5	0	1
124	gi|17136986|ref|NP_477034.1|	R.NAEYDQFLEDIQK.C	46	58	TRUE	2	2	19	1	4	0	1	1	5	3	2	2
130	gi|17137090|ref|NP_477091.1|	R.GYSFTTTAEREIVR.D	198	211	FALSE	2	2	19	0	8	1	0	0	4	5	0	1	gi|17137090|ref|NP_477091.1|, gi|17530805|ref|NP_511052.1|, gi|17647133|ref|NP_523625.1|, gi|17975540|ref|NP_524210.1|
151	gi|17137396|ref|NP_477269.1|	R.FSPNHSNPIIVSCGWDR.T	157	173	TRUE	2	2	19	3	4	1	1	2	0	3	3	2
151	gi|17137396|ref|NP_477269.1|	K.ALLWDLNDGK.N	217	226	TRUE	2	2	19	3	2	0	1	2	5	1	3	2
159	gi|17137572|ref|NP_477375.1|	K.YYVTIIDAPGHR.D	85	96	TRUE	2	3	19	3	2	0	2	4	2	0	3	3
159	gi|17137572|ref|NP_477375.1|	R.VETGVLKPGTVVVFAPANITTEVK.S	267	290	TRUE	2	3	19	1	4	0	6	1	3	2	1	1
182	gi|17530805|ref|NP_511052.1|	R.GYSFTTTAEREIVR.D	198	211	FALSE	2	2	19	0	8	1	0	0	4	5	0	1	gi|17137090|ref|NP_477091.1|, gi|17530805|ref|NP_511052.1|, gi|17647133|ref|NP_523625.1|, gi|17975540|ref|NP_524210.1|
187	gi|17647133|ref|NP_523625.1|	R.GYSFTTTAEREIVR.D	198	211	FALSE	2	2	19	0	8	1	0	0	4	5	0	1	gi|17137090|ref|NP_477091.1|, gi|17530805|ref|NP_511052.1|, gi|17647133|ref|NP_523625.1|, gi|17975540|ref|NP_524210.1|
189	gi|17647191|ref|NP_523388.1|	K.ALESEITSHDPQLQNVAK.V	679	696	TRUE	2	2	19	1	7	0	2	2	0	0	4	3
261	gi|17864162|ref|NP_524618.1|	R.VFEVSLADLQK.D	66	76	TRUE	2	1	19	2	3	0	0	0	5	6	2	1
277	gi|17864668|ref|NP_524996.1|	R.AKPTDALQGVVLNPK.L	315	329	TRUE	2	2	19	1	0	0	3	3	1	3	4	4
281	gi|17933600|ref|NP_525091.1|	R.GAAQNIIPASTGAAK.A	198	212	TRUE	2	2	19	4	2	1	3	3	1	2	0	3
286	gi|17933708|ref|NP_524776.1|	R.NAGQALPPPAAGGVPQQQLPVGAVSR.S	357	382	TRUE	2	2	19	0	0	0	1	1	2	4	6	5
291	gi|17975540|ref|NP_524210.1|	R.GYSFTTTAEREIVR.D	198	211	FALSE	2	2	19	0	8	1	0	0	4	5	0	1	gi|17137090|ref|NP_477091.1|, gi|17530805|ref|NP_511052.1|, gi|17647133|ref|NP_523625.1|, gi|17975540|ref|NP_524210.1|
300	gi|18079273|ref|NP_511109.1|	K.SDGIVGLYR.G	168	176	TRUE	2	2	19	1	1	1	3	3	1	1	1	7
332	gi|18860087|ref|NP_573130.1|	K.ALEVAIEHIR.A	248	257	TRUE	2	2	19	1	6	0	0	0	5	4	1	2
366	gi|19921126|ref|NP_609479.1|	K.TDLQVQVPEGSYGR.V	64	77	TRUE	2	2	19	3	1	1	5	4	1	0	2	2
397	gi|19922464|ref|NP_611242.1|	K.ALPVISKEENGITPR.F	88	102	TRUE	2	2	19	0	7	0	2	2	3	2	2	1
400	gi|19922662|ref|NP_611539.1|	R.IEGTDHNAIISEHNDLGNGR.F	65	84	TRUE	2	3	19	3	7	0	2	0	0	2	3	2
402	gi|19922710|ref|NP_611608.1|	R.SSVGPLTGSGSGSSLPIK.A	86	103	TRUE	2	2	19	1	3	0	2	3	2	1	5	2
410	gi|19923002|ref|NP_612044.1|	R.WAVVSLR.Y	179	185	TRUE	2	2	19	1	3	0	1	0	1	5	1	7
424	gi|20129399|ref|NP_609285.1|	K.DLDKANYIVGGLR.A	455	467	TRUE	2	2	19	0	0	0	0	0	3	14	1	1
448	gi|21355081|ref|NP_652012.1|	K.TPYAGVVAQDVVQVDSEAAVK.Y	497	517	TRUE	2	2	19	1	3	0	3	3	3	1	2	3
505	gi|21357381|ref|NP_650240.1|	K.GAQETIALVGK.G	294	304	TRUE	2	2	19	5	2	0	2	3	2	1	2	2
520	gi|21357739|ref|NP_651601.1|	K.FTFQTEVNR.M	75	83	TRUE	2	2	19	1	0	0	4	3	2	1	4	4
520	gi|21357739|ref|NP_651601.1|	K.YSQFINFPIR.M	271	280	TRUE	2	2	19	1	2	0	2	3	4	2	1	4
520	gi|21357739|ref|NP_651601.1|	K.DSSEPLTQTHFIAEGEVTFK.S	365	384	TRUE	2	2	19	1	4	0	1	0	7	4	0	2
615	gi|24583962|ref|NP_609589.1|	K.STAEDDVKDQQAIAR.E	899	913	TRUE	2	2	19	1	2	0	1	1	4	4	3	3
617	gi|24583984|ref|NP_652004.2|	R.TALVANTSNM&PVAAR.E	306	320	TRUE	2	2	19	11	1	0	0	1	1	2	1	2
618	gi|24584046|ref|NP_609618.2|	K.SNIPLTDISQFEEVSGGPK.L	163	181	TRUE	2	2	19	1	3	0	2	1	6	4	1	1
627	gi|24585265|ref|NP_609980.1|	K.LGGTEIIQFAK.N	222	232	TRUE	2	2	19	1	4	0	0	1	3	5	2	3
632	gi|24585720|ref|NP_610121.2|	K.IGQSDIECAVDSVDK.C	49	63	TRUE	2	2	19	2	2	0	2	1	2	3	2	5
640	gi|24638766|ref|NP_726631.1|	R.LVLEVAQHLGENTVR.T	72	86	TRUE	2	2	19	2	1	0	1	3	5	3	2	2
657	gi|24640745|ref|NP_511096.2|	K.NLIQADTIVGK.A	158	168	TRUE	2	2	19	0	1	0	1	0	1	0	6	10
677	gi|24642480|ref|NP_727962.1|	R.SISGPTFELEPVEVPTETK.F	279	297	TRUE	2	2	19	0	0	0	1	1	8	6	3	0
708	gi|24645384|ref|NP_649899.1|	K.VQSVDLSLDKEGNSR.G	258	272	TRUE	2	2	19	2	1	0	2	4	3	2	2	3
757	gi|24649446|ref|NP_524469.2|	K.AVANQTSATFLR.V	237	248	TRUE	2	2	19	2	1	0	6	5	1	1	1	2
760	gi|24649488|ref|NP_524473.2|	R.VYIDGTEWTGVK.F	1133	1144	TRUE	2	2	19	0	4	0	4	4	0	0	4	3
817	gi|24657454|ref|NP_647887.1|	K.YAEVESAQLAIR.T	423	434	TRUE	2	2	19	1	2	0	1	1	1	3	6	4
823	gi|24658560|ref|NP_726243.1|	R.VVDALGNAIDGKGAINTK.D	149	166	TRUE	2	2	19	0	3	0	3	4	1	1	1	6
832	gi|24661707|ref|NP_524004.2|	R.KQVVNIPSFVVR.L	140	151	TRUE	2	2	19	1	3	0	2	3	5	1	1	3
874	gi|24762816|ref|NP_523860.2|	K.GTLEAENADLATELR.S	1310	1324	TRUE	2	2	19	2	12	0	0	0	0	0	0	5
886	gi|281362724|ref|NP_733244.5|	K.TVNVISQADFEK.L	1194	1205	TRUE	2	2	19	0	0	0	2	4	0	3	7	3
934	gi|386763913|ref|NP_572308.3|	K.VVSSAIVDKYIGESAR.L	206	221	TRUE	2	2	19	1	4	0	0	0	5	6	0	3
955	gi|45551086|ref|NP_725084.2|	K.FEGSSESDLSTFVK.E	219	232	TRUE	2	2	19	2	0	0	3	1	1	0	9	3
957	gi|45551915|ref|NP_732260.2|	R.NDAM&LM&EILQDR.K	6	17	TRUE	2	2	19	2	6	0	1	0	2	3	4	1
963	gi|5835236|ref|NP_008279.1|COX2_10704	R.LLDVDNRVVLPM&NSQIR.I	135	151	TRUE	2	3	19	0	2	0	0	0	9	5	0	3
967	gi|62862344|ref|NP_001015319.1|	K.TSQNDLVLQSSNK.Y	437	449	TRUE	2	2	19	10	1	2	2	2	0	0	1	1
11	CONT_068	K.TLLDIDNTR.M	225	233	TRUE	2	1	18	2	1	1	5	5	0	0	0	4
15	CONT_082	K.ASLENSLEETK.G	353	363	FALSE	2	2	18	6	1	0	4	3	0	0	2	2	CONT_082, CONT_156
22	CONT_121	R.RVLDELTLTK.A	257	266	TRUE	2	2	18	2	4	1	2	3	1	1	2	2
22	CONT_121	R.VLDELTLTK.A	258	266	TRUE	2	1	18	0	1	1	1	2	0	1	10	2
23	CONT_129	K.ADTLTDEINFLR.A	288	299	FALSE	2	2	18	2	0	1	3	4	2	2	2	2	CONT_129, CONT_130, CONT_131, CONT_132, CONT_133, CONT_137
24	CONT_130	K.ADTLTDEINFLR.A	288	299	FALSE	2	2	18	2	0	1	3	4	2	2	2	2	CONT_129, CONT_130, CONT_131, CONT_132, CONT_133, CONT_137
25	CONT_131	K.ADTLTDEINFLR.A	288	299	FALSE	2	2	18	2	0	1	3	4	2	2	2	2	CONT_129, CONT_130, CONT_131, CONT_132, CONT_133, CONT_137
26	CONT_132	K.ADTLTDEINFLR.A	288	299	FALSE	2	2	18	2	0	1	3	4	2	2	2	2	CONT_129, CONT_130, CONT_131, CONT_132, CONT_133, CONT_137
27	CONT_133	K.ADTLTDEINFLR.A	288	299	FALSE	2	2	18	2	0	1	3	4	2	2	2	2	CONT_129, CONT_130, CONT_131, CONT_132, CONT_133, CONT_137
28	CONT_137	K.ADTLTDEINFLR.A	108	119	FALSE	2	2	18	2	0	1	3	4	2	2	2	2	CONT_129, CONT_130, CONT_131, CONT_132, CONT_133, CONT_137
34	CONT_156	K.ASLENSLEETK.G	355	365	FALSE	2	2	18	6	1	0	4	3	0	0	2	2	CONT_082, CONT_156
44	gi|116007706|ref|NP_001036551.1|	R.LQGGTDFAQPLLVQK.V	23	37	TRUE	2	2	18	1	4	1	1	2	1	5	2	1
80	gi|17136342|ref|NP_476641.1|	R.SEILTAINDNPVVIIR.G	391	406	TRUE	2	3	18	0	0	0	0	0	5	1	5	7
83	gi|17136378|ref|NP_476667.1|	R.VVGSKPLYVALAQR.K	351	364	TRUE	2	3	18	1	3	0	0	0	10	3	1	0
84	gi|17136430|ref|NP_476699.1|	R.M&GVDDAFYTLVR.E	150	161	TRUE	2	2	18	1	3	0	0	0	7	5	1	1
108	gi|17136796|ref|NP_476908.1|	K.NTLCEFTGDILR.T	88	99	TRUE	2	2	18	4	2	0	2	2	3	1	2	2
117	gi|17136898|ref|NP_476975.1|	R.TIYAGNAILTLK.S	146	157	TRUE	2	2	18	0	3	0	1	1	5	5	1	2
120	gi|17136938|ref|NP_477005.1|	R.GCWDSIHVVEVQEK.T	146	159	TRUE	2	2	18	0	10	0	2	2	0	4	0	0
168	gi|17137636|ref|NP_477412.1|	K.SEVFTYQPEADNTLNVK.K	424	440	TRUE	2	2	18	0	2	0	1	3	1	4	5	2
182	gi|17530805|ref|NP_511052.1|	K.DLYANTVLSGGTTM&YPGIADR.M	293	313	FALSE	2	3	18	4	4	1	1	2	1	3	1	1	gi|17530805|ref|NP_511052.1|, gi|17647133|ref|NP_523625.1|
187	gi|17647133|ref|NP_523625.1|	K.DLYANTVLSGGTTM&YPGIADR.M	293	313	FALSE	2	3	18	4	4	1	1	2	1	3	1	1	gi|17530805|ref|NP_511052.1|, gi|17647133|ref|NP_523625.1|
199	gi|17647529|ref|NP_523899.1|	K.DQVSNSAFVER.V	485	495	TRUE	2	2	18	7	0	0	2	3	0	1	2	3
205	gi|17647671|ref|NP_524051.1|	R.VEAGCQQYGVGLETFK.E	72	87	TRUE	2	2	18	0	0	0	0	0	2	5	11	0
217	gi|17647889|ref|NP_524002.1|	K.IAGYVTHLM&GR.L	50	60	TRUE	2	2	18	2	3	0	1	2	2	2	3	3
246	gi|17737907|ref|NP_524316.1|	R.LKEEAAATTAAAAAATTTSA.-	397	416	TRUE	2	2	18	2	0	0	8	6	0	0	2	0
247	gi|17737967|ref|NP_524356.1|	K.DAGTIAGLNVLR.I	160	171	TRUE	2	1	18	1	3	0	2	3	0	3	3	3
265	gi|17864298|ref|NP_524714.1|	K.AFPLADAQLTAK.I	9	20	TRUE	2	2	18	1	0	0	1	2	3	4	7	0
385	gi|19921968|ref|NP_610573.1|	R.SILDSSEYNLTPAVR.S	89	103	TRUE	2	2	18	1	3	0	0	1	5	6	2	0
398	gi|19922486|ref|NP_611265.1|	K.VQSLEVGIAESDASAATR.K	377	394	TRUE	2	2	18	2	0	0	2	3	0	0	8	3
417	gi|20129007|ref|NP_572662.1|	R.DLAEANLPENR.A	274	284	TRUE	2	2	18	7	1	0	4	3	1	1	1	0
445	gi|20130403|ref|NP_612021.1|	K.YGDITQDDAPEFR.-	914	926	TRUE	2	2	18	2	2	0	0	3	2	1	4	4
471	gi|21356159|ref|NP_651969.1|	K.NLQYYDISAK.S	143	152	TRUE	2	2	18	1	0	0	4	4	0	1	1	7
494	gi|21357009|ref|NP_648091.1|	K.LTVCALHVTQTAR.E	98	110	TRUE	2	3	18	0	1	0	4	4	1	3	4	1
497	gi|21357105|ref|NP_649541.1|	K.NTVLAAYQVGIYANR.Q	257	271	TRUE	2	2	18	0	0	0	0	0	5	8	5	0
502	gi|21357319|ref|NP_649588.1|	K.TGLTPVDSAASTDEQK.K	257	272	TRUE	2	2	18	11	1	0	0	2	1	1	1	1
514	gi|21357547|ref|NP_650283.1|	R.M&AYDEDDGGYQDGPR.V	382	396	TRUE	2	2	18	6	2	0	2	2	2	1	1	2
520	gi|21357739|ref|NP_651601.1|	R.KPAEVTEDEYTSFYK.S	346	360	TRUE	2	3	18	1	4	0	0	1	0	1	5	6
542	gi|21358459|ref|NP_651782.1|	K.IIKPGGSDPDDFEK.S	7	20	TRUE	2	2	18	3	2	0	3	2	2	2	2	2
545	gi|21358555|ref|NP_650645.1|	R.KQLEAENADLKQELSAVQQTQSELQR.V	508	533	FALSE	2	3	18	1	3	0	3	2	4	2	2	1	gi|21358555|ref|NP_650645.1|, gi|24647739|ref|NP_732256.1|
545	gi|21358555|ref|NP_650645.1|	R.SQVGSLTDAHAQQQK.Q	597	611	FALSE	2	2	18	6	1	0	2	2	2	1	2	2	gi|21358555|ref|NP_650645.1|, gi|24647739|ref|NP_732256.1|
550	gi|22024031|ref|NP_523842.2|	K.IREEYPDRIM&NTYSVVPSPK.V	161	180	FALSE	2	3	18	0	3	0	4	2	1	6	1	1	gi|22024031|ref|NP_523842.2|, gi|24655737|ref|NP_523795.2|
557	gi|22026957|ref|NP_611965.2|	K.RLDDLQAQVSHNTAVLANVSLDISR.T	486	510	TRUE	2	3	18	6	5	0	1	4	0	2	0	0
589	gi|24581274|ref|NP_722858.1|	K.AM&NQFLLNTVQDK.S	136	148	TRUE	2	2	18	1	2	0	2	2	2	2	2	5
598	gi|24582809|ref|NP_523511.2|	R.FENQFVNEITSGQK.A	513	526	TRUE	2	2	18	1	1	1	1	3	6	1	2	2
619	gi|24584107|ref|NP_524836.2|	R.ADVVLPTIPK.E	608	617	TRUE	2	2	18	0	2	0	0	0	2	2	5	7
631	gi|24585709|ref|NP_525105.2|	R.YLSEKYDYDVTEAR.K	620	633	TRUE	2	3	18	0	3	0	1	1	0	0	4	9
640	gi|24638766|ref|NP_726631.1|	R.IPVGAETLGR.I	111	120	TRUE	2	2	18	9	1	0	2	2	1	1	1	1
660	gi|24641198|ref|NP_524887.2|	K.TM&SLADLQPALEK.M	309	321	TRUE	2	2	18	0	2	0	3	0	1	0	6	6
665	gi|24641402|ref|NP_727563.1|	R.VESRNELESYAYSLK.N	559	573	TRUE	2	3	18	0	2	0	1	2	7	2	1	3
665	gi|24641402|ref|NP_727563.1|	R.NELESYAYSLK.N	563	573	TRUE	2	2	18	1	1	0	3	4	0	0	4	5
671	gi|24641946|ref|NP_511152.2|	R.TFSTLDFYR.Q	283	291	TRUE	2	2	18	0	0	0	0	0	11	7	0	0
738	gi|24647510|ref|NP_650572.2|	R.GGNEPTNPAAM&AQGQE.-	529	544	TRUE	2	2	18	2	0	3	2	2	2	3	2	2
739	gi|24647739|ref|NP_732256.1|	R.KQLEAENADLKQELSAVQQTQSELQR.V	508	533	FALSE	2	3	18	1	3	0	3	2	4	2	2	1	gi|21358555|ref|NP_650645.1|, gi|24647739|ref|NP_732256.1|
739	gi|24647739|ref|NP_732256.1|	R.SQVGSLTDAHAQQQK.Q	597	611	FALSE	2	2	18	6	1	0	2	2	2	1	2	2	gi|21358555|ref|NP_650645.1|, gi|24647739|ref|NP_732256.1|
777	gi|24651247|ref|NP_651760.1|	K.TGEFNVVQAETNINDDGEKK.T	49	68	TRUE	2	3	18	0	4	1	3	0	1	1	4	4
785	gi|24652322|ref|NP_476885.2|	K.SVTETGVELSNEER.N	31	44	FALSE	2	2	18	4	1	1	2	3	0	2	2	3	gi|24652322|ref|NP_476885.2|, gi|24652326|ref|NP_724885.1|
786	gi|24652326|ref|NP_724885.1|	K.SVTETGVELSNEER.N	31	44	FALSE	2	2	18	4	1	1	2	3	0	2	2	3	gi|24652322|ref|NP_476885.2|, gi|24652326|ref|NP_724885.1|
810	gi|24655737|ref|NP_523795.2|	K.IREEYPDRIM&NTYSVVPSPK.V	155	174	FALSE	2	3	18	0	3	0	4	2	1	6	1	1	gi|22024031|ref|NP_523842.2|, gi|24655737|ref|NP_523795.2|
825	gi|24658883|ref|NP_611739.1|	R.DCSLGGGGGPGGVGGGGGGGGGGM&R.G	19	43	TRUE	2	3	18	4	3	0	3	1	3	2	1	1
848	gi|24665049|ref|NP_524103.2|	R.LVDSGFHPEAFDVVGGQPTAVVDR.I	64	87	TRUE	2	2	18	2	2	0	2	2	3	2	2	3
890	gi|281364339|ref|NP_608791.2|	K.IALLTSAPENNDRK.G	218	231	TRUE	2	2	18	2	3	0	4	5	1	1	1	1
900	gi|28571934|ref|NP_733405.2|	K.MLAPSEVAPINEPPSATQITQNQR.K	311	334	TRUE	2	3	18	3	4	0	3	1	1	1	4	1
900	gi|28571934|ref|NP_733405.2|	R.VDKLEGLVLNQQR.T	837	849	TRUE	2	3	18	3	6	0	2	3	0	3	1	0
924	gi|28574818|ref|NP_476819.2|	R.LNETLETILNK.A	280	290	TRUE	2	2	18	2	2	0	1	1	8	2	0	2
926	gi|28574893|ref|NP_788510.1|	K.ITLTSPLLR.D	658	666	TRUE	2	2	18	0	1	0	0	0	9	8	0	0
959	gi|45552315|ref|NP_995680.1|	R.NEPVKGEQSFTFTFPR.A	95	110	TRUE	2	2	18	2	2	0	3	2	4	2	2	1
7	CONT_049	K.WTLLQEQGTK.T	199	208	FALSE	2	2	17	2	1	0	4	7	0	1	1	1	CONT_049, CONT_079, CONT_129, CONT_130, CONT_131, CONT_132, CONT_133, CONT_137
7	CONT_049	R.NLDLDSIIAEVK.A	331	342	FALSE	2	2	17	1	2	0	5	5	1	1	1	1	CONT_049, CONT_064, CONT_079, CONT_129, CONT_130, CONT_131, CONT_132, CONT_133, CONT_137
9	CONT_064	R.NLDLDSIIAEVK.A	348	359	FALSE	2	2	17	1	2	0	5	5	1	1	1	1	CONT_049, CONT_064, CONT_079, CONT_129, CONT_130, CONT_131, CONT_132, CONT_133, CONT_137
14	CONT_079	K.WTLLQEQGTK.T	200	209	FALSE	2	2	17	2	1	0	4	7	0	1	1	1	CONT_049, CONT_079, CONT_129, CONT_130, CONT_131, CONT_132, CONT_133, CONT_137
14	CONT_079	R.NLDLDSIIAEVK.A	332	343	FALSE	2	2	17	1	2	0	5	5	1	1	1	1	CONT_049, CONT_064, CONT_079, CONT_129, CONT_130, CONT_131, CONT_132, CONT_133, CONT_137
23	CONT_129	R.GSGGLGGACGGAGFGSR.S	43	59	FALSE	2	2	17	6	1	3	3	0	1	1	1	1	CONT_129, CONT_130, CONT_131, CONT_132, CONT_133
23	CONT_129	K.WTLLQEQGTK.T	195	204	FALSE	2	2	17	2	1	0	4	7	0	1	1	1	CONT_049, CONT_079, CONT_129, CONT_130, CONT_131, CONT_132, CONT_133, CONT_137
23	CONT_129	R.NLDLDSIIAEVK.A	327	338	FALSE	2	2	17	1	2	0	5	5	1	1	1	1	CONT_049, CONT_064, CONT_079, CONT_129, CONT_130, CONT_131, CONT_132, CONT_133, CONT_137
24	CONT_130	R.GSGGLGGACGGAGFGSR.S	43	59	FALSE	2	2	17	6	1	3	3	0	1	1	1	1	CONT_129, CONT_130, CONT_131, CONT_132, CONT_133
24	CONT_130	K.WTLLQEQGTK.T	195	204	FALSE	2	2	17	2	1	0	4	7	0	1	1	1	CONT_049, CONT_079, CONT_129, CONT_130, CONT_131, CONT_132, CONT_133, CONT_137
24	CONT_130	R.NLDLDSIIAEVK.A	327	338	FALSE	2	2	17	1	2	0	5	5	1	1	1	1	CONT_049, CONT_064, CONT_079, CONT_129, CONT_130, CONT_131, CONT_132, CONT_133, CONT_137
25	CONT_131	R.GSGGLGGACGGAGFGSR.S	43	59	FALSE	2	2	17	6	1	3	3	0	1	1	1	1	CONT_129, CONT_130, CONT_131, CONT_132, CONT_133
25	CONT_131	K.WTLLQEQGTK.T	195	204	FALSE	2	2	17	2	1	0	4	7	0	1	1	1	CONT_049, CONT_079, CONT_129, CONT_130, CONT_131, CONT_132, CONT_133, CONT_137
25	CONT_131	R.NLDLDSIIAEVK.A	327	338	FALSE	2	2	17	1	2	0	5	5	1	1	1	1	CONT_049, CONT_064, CONT_079, CONT_129, CONT_130, CONT_131, CONT_132, CONT_133, CONT_137
26	CONT_132	R.GSGGLGGACGGAGFGSR.S	43	59	FALSE	2	2	17	6	1	3	3	0	1	1	1	1	CONT_129, CONT_130, CONT_131, CONT_132, CONT_133
26	CONT_132	K.WTLLQEQGTK.T	195	204	FALSE	2	2	17	2	1	0	4	7	0	1	1	1	CONT_049, CONT_079, CONT_129, CONT_130, CONT_131, CONT_132, CONT_133, CONT_137
26	CONT_132	R.NLDLDSIIAEVK.A	327	338	FALSE	2	2	17	1	2	0	5	5	1	1	1	1	CONT_049, CONT_064, CONT_079, CONT_129, CONT_130, CONT_131, CONT_132, CONT_133, CONT_137
27	CONT_133	R.GSGGLGGACGGAGFGSR.S	43	59	FALSE	2	2	17	6	1	3	3	0	1	1	1	1	CONT_129, CONT_130, CONT_131, CONT_132, CONT_133
27	CONT_133	K.WTLLQEQGTK.T	195	204	FALSE	2	2	17	2	1	0	4	7	0	1	1	1	CONT_049, CONT_079, CONT_129, CONT_130, CONT_131, CONT_132, CONT_133, CONT_137
27	CONT_133	R.NLDLDSIIAEVK.A	327	338	FALSE	2	2	17	1	2	0	5	5	1	1	1	1	CONT_049, CONT_064, CONT_079, CONT_129, CONT_130, CONT_131, CONT_132, CONT_133, CONT_137
28	CONT_137	K.WTLLQEQGTK.T	15	24	FALSE	2	2	17	2	1	0	4	7	0	1	1	1	CONT_049, CONT_079, CONT_129, CONT_130, CONT_131, CONT_132, CONT_133, CONT_137
28	CONT_137	R.NLDLDSIIAEVK.A	147	158	FALSE	2	2	17	1	2	0	5	5	1	1	1	1	CONT_049, CONT_064, CONT_079, CONT_129, CONT_130, CONT_131, CONT_132, CONT_133, CONT_137
34	CONT_156	R.LLEGEDAHLSSQQASGQSYSSR.E	420	441	TRUE	2	3	17	2	1	1	10	2	0	0	0	1
44	gi|116007706|ref|NP_001036551.1|	K.VNAGSLSEQAGLQPGDAVVK.I	38	57	TRUE	2	2	17	3	1	1	3	4	0	1	2	2
49	gi|161076325|ref|NP_524640.3|	K.TYLIYCTQEVGPNFAR.N	1448	1463	TRUE	2	2	17	0	0	0	2	1	5	6	1	2
79	gi|17136324|ref|NP_476632.1|	K.KPLPDNVSVVEPKEEK.I	204	219	TRUE	2	3	17	1	1	0	1	1	2	3	6	2
80	gi|17136342|ref|NP_476641.1|	R.VEPNTYIGVGNSTNK.K	39	53	TRUE	2	2	17	0	0	0	0	0	2	2	6	7
80	gi|17136342|ref|NP_476641.1|	K.LFTSHNNLTSYATVWASK.T	742	759	TRUE	2	3	17	0	0	0	0	0	1	0	1	15
95	gi|17136618|ref|NP_476804.1|	R.LTTAADSVVVLDNTALNR.I	195	212	TRUE	2	2	17	1	4	0	1	0	3	2	3	3
104	gi|17136734|ref|NP_476874.1|	R.GTGIVSAPVPK.K	184	194	TRUE	2	2	17	6	2	0	2	3	1	1	1	1
151	gi|17137396|ref|NP_477269.1|	K.DPDTIISASR.D	27	36	TRUE	2	2	17	11	0	0	1	0	1	1	2	1
154	gi|17137500|ref|NP_477329.1|	K.HTEPVYSVAFSPDGK.H	626	640	TRUE	2	2	17	3	0	0	3	2	0	0	4	5
165	gi|17137608|ref|NP_477395.1|	R.LQAGYQLTTSGK.F	1020	1031	TRUE	2	2	17	7	2	0	1	0	1	2	3	1
168	gi|17137636|ref|NP_477412.1|	K.IITDNIAFVK.T	198	207	TRUE	2	2	17	0	3	0	0	1	2	6	4	1
178	gi|17157991|ref|NP_477510.1|	K.QGGLGSM&DIPLLADK.S	89	103	TRUE	2	2	17	2	2	0	2	2	2	2	1	4
247	gi|17737967|ref|NP_524356.1|	K.TVTNAVITVPAYFNDSQR.Q	138	155	TRUE	2	3	17	2	3	0	2	3	0	3	2	2
250	gi|17738077|ref|NP_524421.1|	R.IIDLHSPSEIVKK.I	90	102	TRUE	2	2	17	1	3	0	1	1	1	7	2	1
273	gi|17864452|ref|NP_524819.1|	K.IGPLGLSPK.K	32	40	TRUE	2	2	17	2	2	0	3	3	2	3	1	1
281	gi|17933600|ref|NP_525091.1|	R.FKGTVAAEGGFLVVNGQK.I	53	70	FALSE	2	2	17	1	5	1	0	0	2	5	1	2	gi|17933600|ref|NP_525091.1|, gi|22023983|ref|NP_525108.2|
300	gi|18079273|ref|NP_511109.1|	K.GAFSNILR.G	274	281	TRUE	2	2	17	0	2	0	1	3	2	3	1	5
317	gi|18859837|ref|NP_573109.1|	K.AGGEAVADYNSVIDGAK.V	68	84	TRUE	2	2	17	3	0	0	2	4	0	0	8	0
317	gi|18859837|ref|NP_573109.1|	R.AVLAQFADNNPALFK.A	529	543	TRUE	2	2	17	3	3	0	0	1	5	2	1	2
338	gi|19920344|ref|NP_608324.1|	K.KGDVGPGAGEVEFR.G	138	151	TRUE	2	2	17	3	0	0	3	2	2	3	2	2
384	gi|19921944|ref|NP_610527.1|	R.VTTEDPANDFQPNTGR.L	380	395	TRUE	2	2	17	6	1	1	2	2	1	0	2	2
401	gi|19922704|ref|NP_611604.1|	K.NNTYDLEANLAVLK.L	43	56	TRUE	2	2	17	1	3	0	2	0	3	5	1	2
404	gi|19922746|ref|NP_611685.1|	K.LQEPLLLLGK.E	53	62	TRUE	2	2	17	1	3	0	3	1	5	1	1	2
438	gi|20129927|ref|NP_610818.1|	K.LLQTIQDNGVSFKEPSR.L	141	157	TRUE	2	2	17	0	0	0	0	0	6	6	5	0
445	gi|20130403|ref|NP_612021.1|	R.SSAYDQLIAAEQQAIK.G	482	497	TRUE	2	2	17	2	3	0	0	0	6	2	1	3
505	gi|21357381|ref|NP_650240.1|	R.ENLFASACAVVR.A	142	153	TRUE	2	2	17	4	3	0	1	3	0	1	2	3
539	gi|21358147|ref|NP_649676.1|	R.VGEIVVFKVEGR.D	85	96	TRUE	2	2	17	1	3	1	0	1	5	2	1	3
549	gi|22023983|ref|NP_525108.2|	R.FKGTVAAEGGFLVVNGQK.I	53	70	FALSE	2	2	17	1	5	1	0	0	2	5	1	2	gi|17933600|ref|NP_525091.1|, gi|22023983|ref|NP_525108.2|
550	gi|22024031|ref|NP_523842.2|	R.FPGQLNADLRK.L	248	258	FALSE	2	2	17	0	2	0	0	0	3	2	5	5	gi|22024031|ref|NP_523842.2|, gi|24655737|ref|NP_523795.2|
557	gi|22026957|ref|NP_611965.2|	R.ATVAGVDLQPQEVKPTYSNPELEM&ISK.E	403	429	FALSE	2	3	17	2	4	0	3	4	0	2	2	0	gi|22026957|ref|NP_611965.2|, gi|24762734|ref|NP_726481.1|
559	gi|22026970|ref|NP_652034.2|	R.QILSEEDEVQQNGR.V	108	121	TRUE	2	2	17	5	3	0	1	2	1	1	2	2
576	gi|221513692|ref|NP_651954.3|	K.YRPEHGPIAAWEK.A	199	211	TRUE	2	2	17	2	2	0	0	3	1	5	3	1
595	gi|24582631|ref|NP_609162.1|	K.GDNITLIQNVSPTKD.-	80	94	TRUE	2	2	17	2	2	0	3	4	0	1	5	0
603	gi|24583279|ref|NP_523533.2|	K.VQLIIATPGR.I	177	186	TRUE	2	2	17	0	2	0	1	0	0	0	9	5
665	gi|24641402|ref|NP_727563.1|	K.DAGVIAGLQVM&R.I	186	197	TRUE	2	2	17	2	0	1	6	7	0	0	1	0
670	gi|24641860|ref|NP_572918.1|	R.AGFLTDKIINNVPSR.G	472	486	TRUE	2	2	17	1	1	0	2	1	7	4	0	1
683	gi|24643243|ref|NP_573384.1|	K.TPQQLNDEFIAK.H	753	764	TRUE	2	2	17	2	1	0	3	2	1	1	4	3
698	gi|24644479|ref|NP_524243.2|	K.NFYQEHPNVANR.S	245	256	TRUE	2	2	17	3	2	0	2	3	1	2	2	2
705	gi|24645179|ref|NP_649835.1|	R.QLCDNAGFDATNILNK.L	447	462	TRUE	2	2	17	1	2	0	2	3	3	1	3	2
747	gi|24648453|ref|NP_650898.1|	R.VQLAYVLQLQGK.T	223	234	TRUE	2	2	17	2	1	0	0	0	8	3	2	1
766	gi|24650011|ref|NP_733091.1|	K.M&FNLAENVLQR.A	230	240	TRUE	2	2	17	2	5	0	0	2	2	3	1	2
769	gi|24650747|ref|NP_524538.2|	R.FVIWTESAFAR.L	252	262	TRUE	2	2	17	0	2	0	1	0	11	2	1	0
773	gi|24651125|ref|NP_524550.1|	K.NILM&VANEVGR.L	147	157	TRUE	2	2	17	1	5	0	2	1	1	0	2	5
782	gi|24651757|ref|NP_651896.1|	K.FLSAQGDQLGAVGSR.I	611	625	TRUE	2	2	17	1	2	0	4	3	1	1	2	3
807	gi|24655311|ref|NP_611382.1|	K.AAPAANAAPAASPAATADAAK.V	942	962	TRUE	2	2	17	5	1	2	1	2	2	1	1	2
810	gi|24655737|ref|NP_523795.2|	R.FPGQLNADLRK.L	242	252	FALSE	2	2	17	0	2	0	0	0	3	2	5	5	gi|22024031|ref|NP_523842.2|, gi|24655737|ref|NP_523795.2|
810	gi|24655737|ref|NP_523795.2|	K.TAVCDIPPR.G	351	359	TRUE	2	2	17	6	0	0	1	1	2	1	2	4
832	gi|24661707|ref|NP_524004.2|	R.ELLTLDEKDEKR.L	60	71	TRUE	2	2	17	2	1	1	4	3	0	3	2	1
850	gi|24665395|ref|NP_648905.1|	R.NGLGNSIYSPR.F	175	185	TRUE	2	2	17	4	2	0	2	1	2	2	2	2
860	gi|24667346|ref|NP_524179.2|	K.AGANNVNIESDQISR.M	474	488	TRUE	2	2	17	6	1	0	1	3	1	1	2	2
866	gi|24668543|ref|NP_730716.1|	R.VPENINFPAEEENVLQK.W	13	29	TRUE	2	2	17	0	1	0	2	2	2	2	4	4
866	gi|24668543|ref|NP_730716.1|	R.YADEWENVVTR.V	135	145	TRUE	2	2	17	0	4	0	0	0	2	2	5	4
872	gi|24762734|ref|NP_726481.1|	R.ATVAGVDLQPQEVKPTYSNPELEM&ISK.E	403	429	FALSE	2	3	17	2	4	0	3	4	0	2	2	0	gi|22026957|ref|NP_611965.2|, gi|24762734|ref|NP_726481.1|
890	gi|281364339|ref|NP_608791.2|	K.VEQELEVSESK.A	502	512	TRUE	2	2	17	9	1	0	2	1	1	0	2	1
900	gi|28571934|ref|NP_733405.2|	K.SSNASSSQSQEEKPTSQLNNHQDASSSR.V	802	829	TRUE	2	3	17	6	2	0	2	1	1	1	2	2
904	gi|28572990|ref|NP_732199.2|	R.VGVVGIPNVGK.S	270	280	TRUE	2	2	17	0	3	0	2	1	1	3	7	0
915	gi|28574259|ref|NP_609930.4|	R.RGQLVAVIGPVGSGK.S	461	475	TRUE	2	2	17	1	6	0	1	1	1	4	0	3
936	gi|386766497|ref|NP_001247302.1|	R.IGQYEQFLDEVR.G	722	733	TRUE	2	2	17	2	2	0	0	0	6	4	1	2
942	gi|45549037|ref|NP_476761.2|	R.QM&LGATNPADSLPGTIR.G	109	125	TRUE	2	2	17	3	3	1	0	4	2	0	4	0
950	gi|45550607|ref|NP_648585.3|	K.SFFDNISCEAAQDR.S	497	510	TRUE	2	2	17	0	0	0	0	0	5	10	2	0
959	gi|45552315|ref|NP_995680.1|	K.QTFIVETVASK.G	115	125	TRUE	2	2	17	0	3	0	1	2	2	2	2	5
966	gi|62862016|ref|NP_001015155.1|	R.VLNSYWIAQDASYK.Y	115	128	TRUE	2	2	17	2	0	0	3	2	6	0	4	0
967	gi|62862344|ref|NP_001015319.1|	R.RFDGFGNNGDNRDSGNWR.R	169	186	TRUE	2	3	17	0	4	0	1	2	1	3	3	3
967	gi|62862344|ref|NP_001015319.1|	R.TLPLPDVK.T	282	289	TRUE	2	1	17	0	0	2	7	2	1	1	3	1
969	gi|85725104|ref|NP_001033989.1|	R.NFQILSEDGGLSEVGPR.Y	208	224	TRUE	2	2	17	0	3	0	0	0	9	4	1	0
9	CONT_064	R.GFSSGSAVVSGGSR.R	21	34	TRUE	2	2	16	6	0	6	2	1	0	0	0	1
9	CONT_064	R.GGSGGGGSISGGGYGSGGGSGGR.Y	556	578	TRUE	2	2	16	2	0	12	1	1	0	0	0	0
15	CONT_082	K.ILTATVDNANVLLQIDNAR.L	176	194	TRUE	2	2	16	2	3	1	4	1	0	1	2	2
15	CONT_082	R.TKYETELNLR.M	202	211	TRUE	2	2	16	2	0	3	3	5	0	0	1	2
16	CONT_088	R.NSKIEISELNR.V	393	403	FALSE	2	3	16	0	1	4	6	4	0	0	0	1	CONT_088, CONT_089, CONT_143
17	CONT_089	K.AQYEDIAQK.S	205	213	TRUE	2	2	16	4	1	6	1	1	0	0	1	2
17	CONT_089	R.NSKIEISELNR.M	242	252	FALSE	2	3	16	0	1	4	6	4	0	0	0	1	CONT_088, CONT_089, CONT_143
24	CONT_130	R.SGFSSISVSR.S	31	40	FALSE	2	2	16	3	1	2	6	2	0	0	1	1	CONT_130, CONT_131, CONT_132, CONT_133
25	CONT_131	R.SGFSSISVSR.S	31	40	FALSE	2	2	16	3	1	2	6	2	0	0	1	1	CONT_130, CONT_131, CONT_132, CONT_133
26	CONT_132	R.SGFSSISVSR.S	31	40	FALSE	2	2	16	3	1	2	6	2	0	0	1	1	CONT_130, CONT_131, CONT_132, CONT_133
27	CONT_133	R.SGFSSISVSR.S	31	40	FALSE	2	2	16	3	1	2	6	2	0	0	1	1	CONT_130, CONT_131, CONT_132, CONT_133
31	CONT_143	R.NSKIEISELNR.V	392	402	FALSE	2	3	16	0	1	4	6	4	0	0	0	1	CONT_088, CONT_089, CONT_143
34	CONT_156	R.DAETWFLSK.T	303	311	TRUE	2	2	16	0	0	1	4	3	2	2	2	2
64	gi|17136226|ref|NP_476581.1|	K.QILTPTEVEQLQK.S	306	318	TRUE	2	2	16	1	4	0	0	0	2	2	2	5
69	gi|17136264|ref|NP_476603.1|	R.SEIDLGDIKEAFQNK.Y	283	297	TRUE	2	2	16	4	1	0	0	3	3	1	2	2
80	gi|17136342|ref|NP_476641.1|	R.FLCEVRVEPNTYIGVGNSTNK.K	33	53	TRUE	2	3	16	0	0	0	0	0	8	5	0	3
80	gi|17136342|ref|NP_476641.1|	R.YSVIDRIQEQR.D	137	147	TRUE	2	3	16	0	0	0	0	0	0	4	4	8
80	gi|17136342|ref|NP_476641.1|	R.TPLHEMALTIK.L	800	810	TRUE	2	3	16	0	0	0	0	0	8	2	3	3
89	gi|17136518|ref|NP_476750.1|	R.FTPGAFTNQIQPAFREPR.L	103	120	TRUE	2	2	16	1	2	0	0	2	4	3	2	2
99	gi|17136664|ref|NP_476832.1|	K.VGEATETALIVLAEK.L	437	451	TRUE	2	2	16	2	1	0	3	4	0	1	1	4
102	gi|17136706|ref|NP_476857.1|	K.NLATQFNCAFM&ETSAK.A	133	148	TRUE	2	2	16	1	2	0	0	1	4	4	2	2
104	gi|17136734|ref|NP_476874.1|	K.TYAYLTPDLWK.E	230	240	TRUE	2	2	16	1	2	0	2	3	4	2	1	1
120	gi|17136938|ref|NP_477005.1|	R.QQEQDANVSESSPHIANIGK.M	196	215	TRUE	2	2	16	3	2	0	0	1	1	1	6	2
125	gi|17136998|ref|NP_477041.1|	K.LLQM&DEPSIIVPALR.S	290	304	TRUE	2	2	16	1	2	0	0	0	7	3	1	2
126	gi|17137000|ref|NP_477042.1|	K.VANIELYYK.A	1399	1407	TRUE	2	2	16	0	0	0	0	0	1	1	5	9
128	gi|17137026|ref|NP_477054.1|	R.KLCLNICVGESGDR.L	24	37	TRUE	2	2	16	3	4	0	0	0	4	3	1	1
151	gi|17137396|ref|NP_477269.1|	R.LWDLAAGK.T	90	97	TRUE	2	2	16	2	1	0	3	2	1	2	3	2
165	gi|17137608|ref|NP_477395.1|	K.LDAAEAQQLLR.I	1055	1065	TRUE	2	2	16	2	1	0	1	2	0	0	6	4
168	gi|17137636|ref|NP_477412.1|	K.LLVDDVQSSLLVADAK.L	79	94	TRUE	2	2	16	2	2	0	0	2	6	3	1	0
179	gi|17316372|ref|NP_477287.1|	R.VLSEQAQVEETR.S	747	758	TRUE	2	2	16	7	1	0	1	1	1	1	2	2
192	gi|17647377|ref|NP_524043.1|	K.TSFANFM&DIAK.T	196	206	TRUE	2	2	16	1	1	0	0	0	2	5	3	4
194	gi|17647429|ref|NP_523385.1|	K.QIAGNDADVNLDALR.E	311	325	TRUE	2	2	16	1	0	0	1	2	1	1	5	5
199	gi|17647529|ref|NP_523899.1|	K.HVYFITGESKDQVSNSAFVER.V	475	495	TRUE	2	3	16	1	0	0	2	2	4	1	1	5
200	gi|17647581|ref|NP_523957.1|	K.YGTVVECDIVR.N	109	119	TRUE	2	2	16	2	1	0	3	3	1	1	4	1
213	gi|17647879|ref|NP_523530.1|	K.GPVLPIKNEQPAVVEFR.E	151	167	TRUE	2	3	16	2	1	0	1	2	5	2	3	0
238	gi|17737689|ref|NP_524185.1|	R.GYLANPEAISQDRLVLAQK.Y	220	238	TRUE	2	2	16	0	0	0	0	0	9	4	3	0
247	gi|17737967|ref|NP_524356.1|	K.VEIIANDQGNR.T	26	36	FALSE	2	2	16	11	1	0	1	1	0	0	1	1	gi|17737967|ref|NP_524356.1|, gi|17738165|ref|NP_524474.1|, gi|24641402|ref|NP_727563.1|, gi|24646135|ref|NP_731651.1|
247	gi|17737967|ref|NP_524356.1|	K.STAGDTHLGGEDFDNR.L	221	236	FALSE	2	2	16	5	2	0	4	3	1	0	1	0	gi|17737967|ref|NP_524356.1|, gi|17738165|ref|NP_524474.1|, gi|24646135|ref|NP_731651.1|
252	gi|17738165|ref|NP_524474.1|	K.VEIIANDQGNR.T	23	33	FALSE	2	2	16	11	1	0	1	1	0	0	1	1	gi|17737967|ref|NP_524356.1|, gi|17738165|ref|NP_524474.1|, gi|24641402|ref|NP_727563.1|, gi|24646135|ref|NP_731651.1|
252	gi|17738165|ref|NP_524474.1|	R.STAGDTHLGGEDFDNR.L	219	234	FALSE	2	2	16	5	2	0	4	3	1	0	1	0	gi|17737967|ref|NP_524356.1|, gi|17738165|ref|NP_524474.1|, gi|24646135|ref|NP_731651.1|
261	gi|17864162|ref|NP_524618.1|	R.IYPLHDVYIR.K	207	216	TRUE	2	2	16	2	2	0	1	0	6	3	2	0
264	gi|17864292|ref|NP_524708.1|	K.WVAVGDENYGEGSSR.E	665	679	TRUE	2	2	16	4	2	0	0	0	1	2	3	4
276	gi|17864514|ref|NP_524858.1|	R.QTLPISTEEEETR.D	360	372	TRUE	2	2	16	5	1	0	3	3	0	1	3	0
289	gi|17933744|ref|NP_524939.1|	R.QAWIENTDAVAER.K	66	78	TRUE	2	2	16	0	0	0	0	0	1	2	13	0
297	gi|17985987|ref|NP_536783.1|	R.ELATQIFEEAKK.F	389	400	TRUE	2	2	16	1	2	0	1	1	3	7	1	0
302	gi|18543325|ref|NP_570087.1|	R.NNSALPLVFK.I	36	45	TRUE	2	2	16	0	0	0	2	1	2	7	1	3
303	gi|18857955|ref|NP_572242.1|	R.VSTFGFCEFDGPIAAM&R.A	93	109	TRUE	2	2	16	3	3	0	0	0	6	3	1	0
303	gi|18857955|ref|NP_572242.1|	R.QSSAVSAATAAAAAVSQK.I	792	809	TRUE	2	2	16	3	1	0	5	4	0	1	2	0
305	gi|18858001|ref|NP_572478.1|	R.LGDPFLQTR.C	146	154	TRUE	2	2	16	1	4	0	1	1	2	2	2	3
365	gi|19921098|ref|NP_609416.1|	K.SDLSLDKIYPGAR.L	33	45	TRUE	2	2	16	0	0	0	0	0	6	8	2	0
368	gi|19921254|ref|NP_609649.1|	K.VTWTVLYR.R	49	56	TRUE	2	2	16	1	2	0	0	0	10	1	2	0
395	gi|19922434|ref|NP_611209.1|	K.FYVDTNYVTVPR.S	73	84	TRUE	2	2	16	0	5	0	1	2	2	3	0	3
403	gi|19922726|ref|NP_611645.1|	R.TVDGVTNIELEEK.S	249	261	FALSE	2	2	16	4	0	0	4	4	0	0	3	1	gi|19922726|ref|NP_611645.1|, gi|24645595|ref|NP_731443.1|
403	gi|19922726|ref|NP_611645.1|	A.IAGDDEQDQNIPR.E	324	336	FALSE	1	2	16	3	2	0	2	1	3	2	2	1	gi|19922726|ref|NP_611645.1|, gi|24645595|ref|NP_731443.1|
404	gi|19922746|ref|NP_611685.1|	K.RREPVQAVQVFGR.K	5	17	TRUE	2	3	16	1	2	0	3	3	2	2	1	2
410	gi|19923002|ref|NP_612044.1|	R.SGDVATCYADATLADK.K	304	319	TRUE	2	2	16	5	1	0	2	2	1	1	2	2
417	gi|20129007|ref|NP_572662.1|	K.VYNGSAEAPYTNPK.A	359	372	TRUE	2	2	16	8	2	0	2	1	1	1	1	0
496	gi|21357053|ref|NP_649560.1|	R.CEELNLSGHFYR.N	40	51	TRUE	2	2	16	0	0	0	3	3	1	7	1	1
509	gi|21357465|ref|NP_649132.1|	R.FSPQVVTSADGDEPR.I	140	154	TRUE	2	2	16	6	0	0	3	3	0	1	2	1
520	gi|21357739|ref|NP_651601.1|	R.EEEAIQLDGLNVAQLK.E	51	66	TRUE	2	2	16	3	2	0	0	0	4	2	2	3
520	gi|21357739|ref|NP_651601.1|	K.TVEEEVPVEEEAKPEK.S	286	301	TRUE	2	2	16	4	3	0	1	1	1	2	2	2
525	gi|21357853|ref|NP_649070.1|	K.YTEETAAQPM&ETA.-	137	149	TRUE	2	2	16	1	2	0	2	2	3	2	2	2
536	gi|21358125|ref|NP_652608.1|	R.AQTEGLQLEENAFTR.L	379	393	TRUE	2	2	16	1	5	0	2	1	2	2	1	2
543	gi|21358495|ref|NP_651717.1|	K.NINVSCVSPGYIR.T	228	240	TRUE	2	2	16	2	2	0	2	2	0	1	3	4
550	gi|22024031|ref|NP_523842.2|	R.ISEQFSAM&FR.R	387	396	TRUE	2	2	16	0	1	0	0	1	0	0	5	9
571	gi|221458344|ref|NP_524444.3|	K.SGIETVTSTVDSVTSK.V	138	153	TRUE	2	2	16	1	2	1	1	3	2	2	2	2
584	gi|24580923|ref|NP_722725.1|	R.ELPYEIAVGVNGR.I	178	190	TRUE	2	2	16	1	6	0	2	2	0	2	1	2
598	gi|24582809|ref|NP_523511.2|	R.VGADDVDGIDM&AYR.V	282	295	TRUE	2	2	16	4	1	0	1	1	1	2	3	3
604	gi|24583285|ref|NP_723541.1|	R.TAGTTFM&M&TPYVVTR.Y	173	187	TRUE	2	2	16	3	3	0	0	0	1	1	5	3
613	gi|24583839|ref|NP_723725.1|	R.NELSGALTGLTR.V	469	480	TRUE	2	2	16	0	1	0	0	0	4	4	3	4
626	gi|24585145|ref|NP_724165.1|	K.IYTILGQDYDER.V	106	117	TRUE	2	2	16	1	1	0	1	0	2	5	2	4
665	gi|24641402|ref|NP_727563.1|	R.VEIIANDQGNR.I	51	61	FALSE	2	2	16	11	1	0	1	1	0	0	1	1	gi|17737967|ref|NP_524356.1|, gi|17738165|ref|NP_524474.1|, gi|24641402|ref|NP_727563.1|, gi|24646135|ref|NP_731651.1|
704	gi|24645123|ref|NP_649814.1|	R.LTAPIDVGSSQDVTSLAGAK.L	272	291	TRUE	2	2	16	2	3	1	1	0	0	4	4	1
715	gi|24645595|ref|NP_731443.1|	R.TVDGVTNIELEEK.S	249	261	FALSE	2	2	16	4	0	0	4	4	0	0	3	1	gi|19922726|ref|NP_611645.1|, gi|24645595|ref|NP_731443.1|
725	gi|24646135|ref|NP_731651.1|	K.VEIIANDQGNR.T	23	33	FALSE	2	2	16	11	1	0	1	1	0	0	1	1	gi|17737967|ref|NP_524356.1|, gi|17738165|ref|NP_524474.1|, gi|24641402|ref|NP_727563.1|, gi|24646135|ref|NP_731651.1|
725	gi|24646135|ref|NP_731651.1|	R.STAGDTHLGGEDFDNR.L	219	234	FALSE	2	2	16	5	2	0	4	3	1	0	1	0	gi|17737967|ref|NP_524356.1|, gi|17738165|ref|NP_524474.1|, gi|24646135|ref|NP_731651.1|
764	gi|24649935|ref|NP_733083.1|	K.ESNGEFGNELPQR.Q	143	155	TRUE	2	2	16	4	1	0	4	3	0	2	2	0
769	gi|24650747|ref|NP_524538.2|	K.GHVIDGVSEFPLVVSDEVQK.V	144	163	TRUE	2	2	16	1	3	0	1	1	3	4	1	2
771	gi|24651001|ref|NP_652000.1|	K.GTFNFDDFKR.V	282	291	TRUE	2	2	16	2	2	0	1	1	0	4	3	3
807	gi|24655311|ref|NP_611382.1|	R.NNSELLNNLGNFVNR.A	634	648	TRUE	2	2	16	2	1	0	2	1	5	2	2	1
858	gi|24667055|ref|NP_649154.2|	R.VGGNIEVLGFNAR.Q	1402	1414	TRUE	2	2	16	1	2	0	0	0	5	6	1	1
866	gi|24668543|ref|NP_730716.1|	K.LSAGYELSPAPYSK.F	1195	1208	TRUE	2	2	16	1	2	0	2	2	1	1	4	3
900	gi|28571934|ref|NP_733405.2|	R.SSTSSATTSSATTVATGLTSSSVSK.S	458	482	TRUE	2	3	16	3	2	0	4	2	1	0	2	2
911	gi|28573937|ref|NP_477310.2|	R.VVVLTNSDGEEQQR.I	306	319	TRUE	2	2	16	7	1	1	3	1	0	0	1	2
915	gi|28574259|ref|NP_609930.4|	K.GLSFTIQPM&EK.V	1070	1080	TRUE	2	2	16	1	6	0	0	1	1	2	5	0
941	gi|45549019|ref|NP_476610.2|	R.YSEGVQSLNWQK.I	899	910	TRUE	2	2	16	0	4	0	0	0	1	1	6	4
955	gi|45551086|ref|NP_725084.2|	K.SEPIPESNDAPVK.V	355	367	TRUE	2	2	16	9	1	0	1	1	1	1	1	1
957	gi|45551915|ref|NP_732260.2|	R.YIDDLPEETQATIEK.L	239	253	TRUE	2	3	16	2	5	0	0	0	0	1	4	4
967	gi|62862344|ref|NP_001015319.1|	K.TSQNDLVLQSSNKYSGLDNEGSE.-	437	459	TRUE	2	3	16	0	6	0	3	1	1	2	0	3
6	CONT_046	R.KDAEAWFNEK.S	327	336	FALSE	2	2	15	1	0	1	3	4	1	0	3	2	CONT_046, CONT_121
9	CONT_064	K.AQYEEIAQR.S	360	368	FALSE	2	2	15	3	1	5	3	2	0	0	0	1	CONT_064, CONT_102, CONT_129, CONT_130, CONT_131, CONT_132, CONT_133, CONT_137
20	CONT_102	R.AQYEEIAQR.S	201	209	FALSE	2	2	15	3	1	5	3	2	0	0	0	1	CONT_064, CONT_102, CONT_129, CONT_130, CONT_131, CONT_132, CONT_133, CONT_137
22	CONT_121	R.KDAEAWFNEK.S	334	343	FALSE	2	2	15	1	0	1	3	4	1	0	3	2	CONT_046, CONT_121
23	CONT_129	K.AQYEEIAQR.S	339	347	FALSE	2	2	15	3	1	5	3	2	0	0	0	1	CONT_064, CONT_102, CONT_129, CONT_130, CONT_131, CONT_132, CONT_133, CONT_137
24	CONT_130	K.AQYEEIAQR.S	339	347	FALSE	2	2	15	3	1	5	3	2	0	0	0	1	CONT_064, CONT_102, CONT_129, CONT_130, CONT_131, CONT_132, CONT_133, CONT_137
24	CONT_130	R.ATGGGLSSVGGGSSTIK.Y	534	550	FALSE	2	2	15	5	1	3	3	1	0	0	1	1	CONT_130, CONT_133
25	CONT_131	K.AQYEEIAQR.S	339	347	FALSE	2	2	15	3	1	5	3	2	0	0	0	1	CONT_064, CONT_102, CONT_129, CONT_130, CONT_131, CONT_132, CONT_133, CONT_137
26	CONT_132	K.AQYEEIAQR.S	339	347	FALSE	2	2	15	3	1	5	3	2	0	0	0	1	CONT_064, CONT_102, CONT_129, CONT_130, CONT_131, CONT_132, CONT_133, CONT_137
27	CONT_133	K.AQYEEIAQR.S	339	347	FALSE	2	2	15	3	1	5	3	2	0	0	0	1	CONT_064, CONT_102, CONT_129, CONT_130, CONT_131, CONT_132, CONT_133, CONT_137
27	CONT_133	R.ATGGGLSSVGGGSSTIK.Y	534	550	FALSE	2	2	15	5	1	3	3	1	0	0	1	1	CONT_130, CONT_133
28	CONT_137	K.AQYEEIAQR.S	159	167	FALSE	2	2	15	3	1	5	3	2	0	0	0	1	CONT_064, CONT_102, CONT_129, CONT_130, CONT_131, CONT_132, CONT_133, CONT_137
49	gi|161076325|ref|NP_524640.3|	K.AQSSVGSSNVNTGPLYR.G	1259	1275	TRUE	2	2	15	4	1	0	3	2	1	1	2	1
78	gi|17136322|ref|NP_476631.1|	K.VWLDPNEINEIANTNSR.Q	22	38	TRUE	2	3	15	0	1	0	1	2	6	4	0	1
79	gi|17136324|ref|NP_476632.1|	R.YKLTGGLAVR.R	109	118	TRUE	2	2	15	0	1	0	2	1	1	5	2	3
80	gi|17136342|ref|NP_476641.1|	R.NIKIELDGPPIPLIVNLSR.I	291	309	TRUE	2	2	15	0	0	0	0	0	3	5	3	4
88	gi|17136504|ref|NP_476739.1|	R.IEDITNVGTELIEK.Q	631	644	TRUE	2	2	15	1	4	0	2	0	0	1	3	4
92	gi|17136564|ref|NP_476772.1|	R.TIQFVDWCPTGFK.V	340	352	TRUE	2	2	15	1	3	0	4	1	2	1	1	2
120	gi|17136938|ref|NP_477005.1|	R.SPWSNSYYPPLEDGQM&PSER.L	73	92	TRUE	2	2	15	4	3	0	0	0	1	2	5	0
121	gi|17136954|ref|NP_477014.1|	K.NAIVVFEGAPETSSR.E	263	277	TRUE	2	2	15	1	2	0	3	4	1	2	2	0
168	gi|17137636|ref|NP_477412.1|	R.LIAHAGSLINLAK.H	299	311	TRUE	2	2	15	3	2	0	0	2	3	2	1	2
173	gi|17137738|ref|NP_477473.1|	K.IINADSDDPKYIINVK.Q	101	116	TRUE	2	2	15	0	0	0	4	3	1	4	1	2
214	gi|17647881|ref|NP_523975.1|	K.LLTIAFNTLK.K	122	131	TRUE	2	2	15	1	3	0	1	1	5	2	1	1
215	gi|17647883|ref|NP_523813.1|	K.NLYVIAVHGIR.G	36	46	TRUE	2	2	15	3	6	0	0	0	3	2	0	1
240	gi|17737731|ref|NP_524211.1|	K.VVELFDEFPK.C	17	26	TRUE	2	2	15	1	3	0	1	0	4	2	1	3
259	gi|17864148|ref|NP_524608.1|	K.NAAVSCAALVSSLR.L	153	166	TRUE	2	2	15	2	0	0	1	2	2	1	4	3
260	gi|17864160|ref|NP_524615.1|	K.TSVATVAGGAVVGATK.T	764	779	TRUE	2	2	15	5	1	0	7	2	0	0	0	0
284	gi|17933654|ref|NP_524427.1|	K.VGINSPVYFDLR.V	31	42	TRUE	2	2	15	1	2	0	1	1	5	1	3	1
292	gi|17975542|ref|NP_524352.1|	R.DNIQGITKPAIR.R	25	36	TRUE	2	2	15	0	0	1	5	8	0	1	0	0
295	gi|17981711|ref|NP_536733.1|	R.YDATSDDLIDVIEGNR.I	223	238	TRUE	2	2	15	2	1	0	1	1	4	2	2	2
302	gi|18543325|ref|NP_570087.1|	K.QVNEPYAPVLAEK.Q	232	244	TRUE	2	2	15	2	2	0	4	4	0	1	1	1
311	gi|18858175|ref|NP_572524.1|	K.AAETPGKEAIAIEAFAR.A	425	441	TRUE	2	2	15	0	2	0	0	2	5	3	1	2
317	gi|18859837|ref|NP_573109.1|	R.NNVLCNVIVPTAASR.M	188	202	TRUE	2	2	15	0	2	0	0	1	2	4	4	2
351	gi|19920632|ref|NP_608748.1|	R.YQFVPNINTTDLNENSEK.A	1151	1168	TRUE	2	2	15	0	0	0	1	2	3	1	4	4
381	gi|19921848|ref|NP_610418.1|	K.FANALEVFPK.A	441	450	TRUE	2	2	15	1	1	0	2	0	4	5	0	2
397	gi|19922464|ref|NP_611242.1|	K.DAEIDVPLVLAK.L	300	311	TRUE	2	2	15	1	5	0	1	1	2	5	0	0
441	gi|20130037|ref|NP_611095.1|	R.LLTQQAVLLQR.K	1321	1331	TRUE	2	2	15	1	3	0	1	1	0	0	6	3
443	gi|20130247|ref|NP_611693.1|	R.STGFALIYDTLDFAK.K	70	84	TRUE	2	2	15	1	2	0	1	1	5	4	1	0
496	gi|21357053|ref|NP_649560.1|	R.VFDGIPSPYDK.R	106	116	TRUE	2	2	15	0	1	0	1	2	2	1	8	0
534	gi|21358099|ref|NP_652612.1|	R.DAEDALEAM&DGR.M	76	87	TRUE	2	2	15	5	3	0	2	2	1	0	1	1
543	gi|21358495|ref|NP_651717.1|	R.TQLSLNALTGSGSSYGK.V	241	257	TRUE	2	2	15	0	1	0	2	1	2	2	4	3
550	gi|22024031|ref|NP_523842.2|	K.LAVNMVPFPR.L	259	268	FALSE	2	2	15	2	5	0	0	0	3	5	0	0	gi|22024031|ref|NP_523842.2|, gi|24655737|ref|NP_523795.2|
567	gi|221331151|ref|NP_729954.2|	K.LSLENVELLQK.M	806	816	TRUE	2	2	15	0	6	0	0	0	5	3	1	0
577	gi|23397395|ref|NP_609150.2|	R.GVLLNTLSAAK.Y	660	670	TRUE	2	2	15	2	3	0	0	1	1	4	1	3
584	gi|24580923|ref|NP_722725.1|	R.VLNASADIEPELVCVNSVGK.S	122	141	TRUE	2	2	15	1	5	0	1	2	2	2	0	2
591	gi|24581952|ref|NP_723089.1|	R.ILVATNLFGR.G	337	346	TRUE	2	2	15	2	0	0	1	1	2	3	3	3
617	gi|24583984|ref|NP_652004.2|	R.NIIDFYDM&AR.H	540	549	TRUE	2	2	15	0	4	0	0	0	3	5	1	2
625	gi|24585051|ref|NP_524715.2|	K.FVVNPSGGLISK.G	334	345	TRUE	2	2	15	0	2	0	1	2	1	2	5	2
629	gi|24585669|ref|NP_724341.1|	K.KASATPSHPPTQQM&VDASIK.N	39	58	TRUE	2	3	15	2	4	0	2	2	1	1	2	1
637	gi|24586400|ref|NP_724614.1|	K.AIAQENITTVALK.S	31	43	TRUE	2	2	15	2	2	0	4	2	1	2	2	0
651	gi|24640442|ref|NP_572420.1|	K.ASVFAPSPETYVR.S	249	261	TRUE	2	2	15	0	2	0	1	3	1	1	4	3
654	gi|24640652|ref|NP_727284.1|	R.LLDNAAYAPEVQK.A	174	186	TRUE	2	2	15	2	1	0	4	5	1	0	0	2
665	gi|24641402|ref|NP_727563.1|	K.DFFGGKEPSR.G	377	386	TRUE	2	2	15	3	1	1	1	2	1	2	2	2
665	gi|24641402|ref|NP_727563.1|	K.FDLTGIPPAPR.G	482	492	TRUE	2	2	15	1	2	0	0	0	4	3	1	4
715	gi|24645595|ref|NP_731443.1|	K.IAGDDEQDQNIPR.E	321	333	FALSE	2	2	15	2	2	0	2	1	3	2	2	1	gi|19922726|ref|NP_611645.1|, gi|24645595|ref|NP_731443.1|
738	gi|24647510|ref|NP_650572.2|	K.GVSDLAQHYLLK.A	297	308	TRUE	2	2	15	1	3	0	1	0	5	2	2	1
738	gi|24647510|ref|NP_650572.2|	R.NLQDALHVAR.N	392	401	TRUE	2	2	15	1	0	0	4	2	1	1	3	3
741	gi|24647885|ref|NP_732309.1|	K.VASM&DVELTVEER.N	30	42	TRUE	2	2	15	7	0	0	3	4	0	0	1	0
764	gi|24649935|ref|NP_733083.1|	K.ESNSEDELEYDPSLYPQR.V	292	309	TRUE	2	2	15	3	2	0	0	0	1	2	4	3
771	gi|24651001|ref|NP_652000.1|	K.QEAEAVLQQLNQK.L	129	141	TRUE	2	3	15	1	3	0	0	0	1	1	4	5
810	gi|24655737|ref|NP_523795.2|	K.LAVNMVPFPR.L	253	262	FALSE	2	2	15	2	5	0	0	0	3	5	0	0	gi|22024031|ref|NP_523842.2|, gi|24655737|ref|NP_523795.2|
815	gi|24657023|ref|NP_647836.2|	K.SLKDTDTLESLSLR.S	56	69	TRUE	2	2	15	0	1	0	1	0	6	2	4	1
825	gi|24658883|ref|NP_611739.1|	K.DCTQADNPTCYR.C	89	100	TRUE	2	2	15	6	0	1	2	1	1	3	1	0
844	gi|24664191|ref|NP_524069.2|	K.SLGFSGM&WNGLTPR.I	302	315	TRUE	2	2	15	0	4	0	1	1	5	0	2	2
846	gi|24664664|ref|NP_648775.1|	R.GINVVYTPPQSFQSAPR.V	636	652	TRUE	2	2	15	0	5	0	0	1	1	3	3	2
874	gi|24762816|ref|NP_523860.2|	R.NNDQATLPDNTVAQK.I	457	471	TRUE	2	2	15	7	3	0	0	1	0	1	1	2
874	gi|24762816|ref|NP_523860.2|	R.ANDLSQTLAEEEEKAK.H	1091	1106	TRUE	2	2	15	0	10	0	0	0	0	0	0	5
874	gi|24762816|ref|NP_523860.2|	K.IANLEEQLENEGKER.L	1906	1920	TRUE	2	2	15	0	11	0	0	0	0	0	0	4
877	gi|281360460|ref|NP_722609.2|	K.VDRDAVLVQENVTTR.G	133	147	TRUE	2	3	15	1	2	0	1	1	2	2	3	3
890	gi|281364339|ref|NP_608791.2|	K.EEVVEPLSQELKPALK.D	481	496	TRUE	2	2	15	3	3	0	2	2	3	1	0	1
890	gi|281364339|ref|NP_608791.2|	K.LIKLETETEDSSDEAAK.E	641	657	TRUE	2	2	15	2	0	0	4	6	0	2	1	0
900	gi|28571934|ref|NP_733405.2|	K.MLAPSEVAPINEPPSATQITQNQR.K	311	334	TRUE	2	2	15	3	4	0	1	2	1	1	3	0
911	gi|28573937|ref|NP_477310.2|	R.M&NPEVNVTAYELR.V	674	686	TRUE	2	2	15	1	0	0	1	2	0	2	4	5
924	gi|28574818|ref|NP_476819.2|	R.LLQNYNPVTEEAGVR.A	263	277	TRUE	2	2	15	3	3	0	0	0	3	1	5	0
962	gi|45553910|ref|NP_996326.1|	K.ALNNTVPEGGSQPIWVR.L	239	255	TRUE	2	2	15	0	0	0	0	0	2	8	5	0
1	CONT_005	-.LGEHNIDVLEGNEQFINAAR.I	1	20	TRUE	2	2	14	3	2	2	2	1	1	0	1	2
9	CONT_064	K.KYEDEINKR.T	273	281	FALSE	2	2	14	0	2	3	2	3	0	0	2	2	CONT_064, CONT_070, CONT_073, CONT_079, CONT_088, CONT_089, CONT_129, CONT_130, CONT_131, CONT_132, CONT_133, CONT_137, CONT_142, CONT_143
12	CONT_070	K.KYEDEINKR.T	272	280	FALSE	2	2	14	0	2	3	2	3	0	0	2	2	CONT_064, CONT_070, CONT_073, CONT_079, CONT_088, CONT_089, CONT_129, CONT_130, CONT_131, CONT_132, CONT_133, CONT_137, CONT_142, CONT_143
13	CONT_073	N.KYEDEINKR.T	178	186	FALSE	1	2	14	0	2	3	2	3	0	0	2	2	CONT_064, CONT_070, CONT_073, CONT_079, CONT_088, CONT_089, CONT_129, CONT_130, CONT_131, CONT_132, CONT_133, CONT_137, CONT_142, CONT_143
13	CONT_073	K.LALDIEIATYR.K	382	392	FALSE	2	1	14	2	2	0	0	0	0	2	2	6	CONT_073, CONT_088, CONT_089, CONT_102, CONT_120, CONT_140, CONT_143
14	CONT_079	N.KYEDEINKR.T	257	265	FALSE	1	2	14	0	2	3	2	3	0	0	2	2	CONT_064, CONT_070, CONT_073, CONT_079, CONT_088, CONT_089, CONT_129, CONT_130, CONT_131, CONT_132, CONT_133, CONT_137, CONT_142, CONT_143
15	CONT_082	R.VLDELTLAR.A	224	232	FALSE	2	1	14	0	1	0	1	3	0	0	4	5	CONT_082, CONT_094, CONT_101, CONT_156
15	CONT_082	K.TEELNREVATNSELVQSGK.S	310	328	FALSE	2	2	14	1	1	1	4	5	0	1	1	0	CONT_082, CONT_094
16	CONT_088	N.KYEDEINKR.T	269	277	FALSE	1	2	14	0	2	3	2	3	0	0	2	2	CONT_064, CONT_070, CONT_073, CONT_079, CONT_088, CONT_089, CONT_129, CONT_130, CONT_131, CONT_132, CONT_133, CONT_137, CONT_142, CONT_143
16	CONT_088	K.LALDLEIATYR.T	473	483	FALSE	2	1	14	2	2	0	0	0	0	2	2	6	CONT_073, CONT_088, CONT_089, CONT_102, CONT_120, CONT_140, CONT_143
17	CONT_089	N.KYEDEINKR.T	118	126	FALSE	1	2	14	0	2	3	2	3	0	0	2	2	CONT_064, CONT_070, CONT_073, CONT_079, CONT_088, CONT_089, CONT_129, CONT_130, CONT_131, CONT_132, CONT_133, CONT_137, CONT_142, CONT_143
17	CONT_089	K.LALDLEIATYR.T	322	332	FALSE	2	1	14	2	2	0	0	0	0	2	2	6	CONT_073, CONT_088, CONT_089, CONT_102, CONT_120, CONT_140, CONT_143
18	CONT_094	R.VLDELTLAR.A	193	201	FALSE	2	1	14	0	1	0	1	3	0	0	4	5	CONT_082, CONT_094, CONT_101, CONT_156
18	CONT_094	K.TEELNREVATNSELVQSGK.S	279	297	FALSE	2	2	14	1	1	1	4	5	0	1	1	0	CONT_082, CONT_094
19	CONT_101	R.VLDELTLAR.T	215	223	FALSE	2	1	14	0	1	0	1	3	0	0	4	5	CONT_082, CONT_094, CONT_101, CONT_156
20	CONT_102	K.LALDIEIATYR.K	318	328	FALSE	2	1	14	2	2	0	0	0	0	2	2	6	CONT_073, CONT_088, CONT_089, CONT_102, CONT_120, CONT_140, CONT_143
21	CONT_120	K.LALDIEIATYR.K	383	393	FALSE	2	1	14	2	2	0	0	0	0	2	2	6	CONT_073, CONT_088, CONT_089, CONT_102, CONT_120, CONT_140, CONT_143
23	CONT_129	N.KYEDEINKR.T	252	260	FALSE	1	2	14	0	2	3	2	3	0	0	2	2	CONT_064, CONT_070, CONT_073, CONT_079, CONT_088, CONT_089, CONT_129, CONT_130, CONT_131, CONT_132, CONT_133, CONT_137, CONT_142, CONT_143
24	CONT_130	N.KYEDEINKR.T	252	260	FALSE	1	2	14	0	2	3	2	3	0	0	2	2	CONT_064, CONT_070, CONT_073, CONT_079, CONT_088, CONT_089, CONT_129, CONT_130, CONT_131, CONT_132, CONT_133, CONT_137, CONT_142, CONT_143
25	CONT_131	N.KYEDEINKR.T	252	260	FALSE	1	2	14	0	2	3	2	3	0	0	2	2	CONT_064, CONT_070, CONT_073, CONT_079, CONT_088, CONT_089, CONT_129, CONT_130, CONT_131, CONT_132, CONT_133, CONT_137, CONT_142, CONT_143
26	CONT_132	N.KYEDEINKR.T	252	260	FALSE	1	2	14	0	2	3	2	3	0	0	2	2	CONT_064, CONT_070, CONT_073, CONT_079, CONT_088, CONT_089, CONT_129, CONT_130, CONT_131, CONT_132, CONT_133, CONT_137, CONT_142, CONT_143
27	CONT_133	N.KYEDEINKR.T	252	260	FALSE	1	2	14	0	2	3	2	3	0	0	2	2	CONT_064, CONT_070, CONT_073, CONT_079, CONT_088, CONT_089, CONT_129, CONT_130, CONT_131, CONT_132, CONT_133, CONT_137, CONT_142, CONT_143
28	CONT_137	N.KYEDEINKR.T	72	80	FALSE	1	2	14	0	2	3	2	3	0	0	2	2	CONT_064, CONT_070, CONT_073, CONT_079, CONT_088, CONT_089, CONT_129, CONT_130, CONT_131, CONT_132, CONT_133, CONT_137, CONT_142, CONT_143
29	CONT_140	K.LALDIEIATYR.K	383	393	FALSE	2	1	14	2	2	0	0	0	0	2	2	6	CONT_073, CONT_088, CONT_089, CONT_102, CONT_120, CONT_140, CONT_143
30	CONT_142	K.KYEDEINKR.T	289	297	FALSE	2	2	14	0	2	3	2	3	0	0	2	2	CONT_064, CONT_070, CONT_073, CONT_079, CONT_088, CONT_089, CONT_129, CONT_130, CONT_131, CONT_132, CONT_133, CONT_137, CONT_142, CONT_143
31	CONT_143	N.KYEDEINKR.T	268	276	FALSE	1	2	14	0	2	3	2	3	0	0	2	2	CONT_064, CONT_070, CONT_073, CONT_079, CONT_088, CONT_089, CONT_129, CONT_130, CONT_131, CONT_132, CONT_133, CONT_137, CONT_142, CONT_143
31	CONT_143	K.LALDLEIATYR.T	472	482	FALSE	2	1	14	2	2	0	0	0	0	2	2	6	CONT_073, CONT_088, CONT_089, CONT_102, CONT_120, CONT_140, CONT_143
34	CONT_156	R.VLDELTLAR.T	226	234	FALSE	2	1	14	0	1	0	1	3	0	0	4	5	CONT_082, CONT_094, CONT_101, CONT_156
80	gi|17136342|ref|NP_476641.1|	R.FLCEVRVEPNTYIGVGNSTNKK.D	33	54	TRUE	2	3	14	0	0	0	0	0	5	4	2	3
92	gi|17136564|ref|NP_476772.1|	R.IHFPLVTYAPVISAEK.A	265	280	TRUE	2	2	14	0	4	0	2	0	3	1	4	0
92	gi|17136564|ref|NP_476772.1|	K.DVNAAIATIK.T	327	336	TRUE	2	1	14	3	0	1	3	3	0	1	2	1
102	gi|17136706|ref|NP_476857.1|	K.IVVLGSGGVGK.S	6	16	TRUE	2	2	14	2	1	0	5	4	1	0	1	0
111	gi|17136832|ref|NP_476938.1|	K.LNADDVKEQIK.K	28	38	TRUE	2	2	14	3	3	0	1	1	2	2	1	1
115	gi|17136882|ref|NP_476964.1|	K.VVTIISNPLQYK.V	67	78	TRUE	2	2	14	2	2	0	2	3	1	0	3	1
122	gi|17136958|ref|NP_477016.1|	R.YIYLSGTDR.V	68	76	TRUE	2	2	14	3	3	0	2	1	1	2	0	2
122	gi|17136958|ref|NP_477016.1|	K.TTQAVIVSIYEDPVQPQQAASVVEK.L	92	116	TRUE	2	2	14	2	4	0	1	1	0	1	2	3
124	gi|17136986|ref|NP_477034.1|	K.M&LYSSSFDALKK.S	105	116	TRUE	2	2	14	1	1	1	2	4	0	2	2	1
130	gi|17137090|ref|NP_477091.1|	K.AGFAGDDAPR.A	20	29	FALSE	2	2	14	8	1	0	1	3	0	0	1	0	gi|17137090|ref|NP_477091.1|, gi|17530805|ref|NP_511052.1|, gi|17647133|ref|NP_523625.1|, gi|17975540|ref|NP_524210.1|
131	gi|17137100|ref|NP_477098.1|	K.INAFAYLECSAK.S	151	162	TRUE	2	2	14	1	1	0	1	1	2	4	2	2
140	gi|17137198|ref|NP_477161.1|	K.GVTFGFQYK.M	81	89	TRUE	2	2	14	0	0	0	2	0	0	3	4	5
151	gi|17137396|ref|NP_477269.1|	K.FTIQEDGHTDWVSCVR.F	141	156	TRUE	2	2	14	2	1	0	2	4	1	2	1	1
159	gi|17137572|ref|NP_477375.1|	R.VETGVLKPGTVVVFAPANITTEVK.S	267	290	TRUE	2	2	14	1	4	0	1	1	3	2	1	1
165	gi|17137608|ref|NP_477395.1|	K.GNLCTVCEVSQIGK.D	1208	1221	TRUE	2	2	14	3	0	0	0	2	1	1	3	4
182	gi|17530805|ref|NP_511052.1|	K.AGFAGDDAPR.A	20	29	FALSE	2	2	14	8	1	0	1	3	0	0	1	0	gi|17137090|ref|NP_477091.1|, gi|17530805|ref|NP_511052.1|, gi|17647133|ref|NP_523625.1|, gi|17975540|ref|NP_524210.1|
187	gi|17647133|ref|NP_523625.1|	K.AGFAGDDAPR.A	20	29	FALSE	2	2	14	8	1	0	1	3	0	0	1	0	gi|17137090|ref|NP_477091.1|, gi|17530805|ref|NP_511052.1|, gi|17647133|ref|NP_523625.1|, gi|17975540|ref|NP_524210.1|
193	gi|17647425|ref|NP_523817.1|	R.M&LVGM&VDTIFADVAQPDQGR.I	250	269	TRUE	2	2	14	1	1	0	0	2	3	3	2	2
197	gi|17647519|ref|NP_523997.1|	R.IIQIQQVGPAHLNVK.A	175	189	TRUE	2	3	14	0	0	0	0	0	5	6	1	2
199	gi|17647529|ref|NP_523899.1|	R.ALLFIPR.R	324	330	TRUE	2	2	14	0	2	0	1	1	5	1	1	3
200	gi|17647581|ref|NP_523957.1|	K.LFIGNLDEKTQATELR.A	9	24	TRUE	2	2	14	1	1	0	0	0	7	3	1	1
202	gi|17647617|ref|NP_523984.1|	R.TVEQNIQLPAALLSR.F	500	514	TRUE	2	2	14	2	1	0	0	1	4	3	3	0
215	gi|17647883|ref|NP_523813.1|	R.LNRLPAAGVGDM&FVATVK.K	49	66	TRUE	2	2	14	0	1	0	0	0	8	4	1	0
218	gi|17647891|ref|NP_523376.1|	R.IANQIVFK.Q	134	141	TRUE	2	2	14	3	1	0	1	3	1	2	1	2
221	gi|17647949|ref|NP_523931.1|	R.AVIDFDEM&AGGLNK.R	58	71	TRUE	2	2	14	3	2	0	0	0	2	3	3	1
222	gi|17648041|ref|NP_523478.1|	K.IWDVEYGTVIASIPTK.S	78	93	TRUE	2	2	14	1	2	0	1	2	5	1	1	1
240	gi|17737731|ref|NP_524211.1|	K.GNVGFVFTK.G	84	92	TRUE	2	2	14	2	4	0	0	0	1	3	3	1
247	gi|17737967|ref|NP_524356.1|	R.IINEPTAAAIAYGLDKK.A	172	188	FALSE	2	3	14	0	2	1	1	0	4	2	2	2	gi|17737967|ref|NP_524356.1|, gi|24641402|ref|NP_727563.1|
247	gi|17737967|ref|NP_524356.1|	K.DNNLLGKFELSGIPPAPR.G	452	469	TRUE	2	2	14	1	5	0	1	1	2	2	1	1
264	gi|17864292|ref|NP_524708.1|	R.NGSWGGVPDVAR.D	645	656	TRUE	2	2	14	0	4	0	0	0	1	2	3	4
266	gi|17864318|ref|NP_524726.1|	R.GVVKDIIHDPGR.G	43	54	TRUE	2	2	14	0	2	0	0	1	4	4	3	0
289	gi|17933744|ref|NP_524939.1|	K.HDTLVLTVAAVK.H	258	269	TRUE	2	2	14	0	0	0	0	0	7	3	4	0
290	gi|17975520|ref|NP_525120.1|	K.IKEEPLDGDDIGTLQK.Q	15	30	TRUE	2	2	14	0	0	0	4	4	1	2	3	0
291	gi|17975540|ref|NP_524210.1|	K.AGFAGDDAPR.A	20	29	FALSE	2	2	14	8	1	0	1	3	0	0	1	0	gi|17137090|ref|NP_477091.1|, gi|17530805|ref|NP_511052.1|, gi|17647133|ref|NP_523625.1|, gi|17975540|ref|NP_524210.1|
308	gi|18858095|ref|NP_572568.1|	K.VEFLGEQNR.Q	28	36	TRUE	2	2	14	2	0	0	4	1	1	2	2	2
316	gi|18859803|ref|NP_572742.1|	K.VVDLTEDTFAK.H	168	178	TRUE	2	2	14	2	2	0	0	0	1	2	5	2
344	gi|19920464|ref|NP_608525.1|	R.FVAEGEPHIDGEPGDLIVR.V	223	241	TRUE	2	3	14	2	1	0	0	1	5	3	2	0
351	gi|19920632|ref|NP_608748.1|	R.WISTSIPESAWNTPVAK.Q	750	766	TRUE	2	2	14	0	4	0	0	0	7	0	2	1
351	gi|19920632|ref|NP_608748.1|	K.TLENSIASIR.E	1277	1286	TRUE	2	2	14	0	0	0	3	3	0	1	7	0
351	gi|19920632|ref|NP_608748.1|	R.FAELM&SNEITQPVETIKK.S	2339	2356	TRUE	2	3	14	0	3	0	3	2	1	1	1	3
370	gi|19921434|ref|NP_609792.1|	K.AIAEAALAEVKK.K	122	133	TRUE	2	2	14	0	4	0	2	1	1	1	2	3
384	gi|19921944|ref|NP_610527.1|	K.SEVGAPM&PGTVIDIR.V	1113	1127	TRUE	2	2	14	2	0	0	2	3	1	2	1	3
397	gi|19922464|ref|NP_611242.1|	R.DLVLM&SHLQDNIDAADPATR.I	553	572	TRUE	2	2	14	0	0	0	1	1	6	4	1	1
404	gi|19922746|ref|NP_611685.1|	K.ALVAFYQK.Y	93	100	TRUE	2	2	14	2	2	0	4	1	2	2	1	0
404	gi|19922746|ref|NP_611685.1|	R.TLLVGDPR.R	120	127	TRUE	2	2	14	5	0	0	2	1	1	1	2	2
410	gi|19923002|ref|NP_612044.1|	R.YFNPVGAHISGR.I	186	197	TRUE	2	2	14	1	0	1	2	1	0	1	3	5
438	gi|20129927|ref|NP_610818.1|	K.LLQTIQDNGVSFK.E	141	153	TRUE	2	2	14	0	0	0	0	0	2	4	8	0
442	gi|20130109|ref|NP_611304.1|	K.ILETNFLNADAYR.L	167	179	TRUE	2	2	14	1	0	0	0	0	6	6	0	1
469	gi|21356113|ref|NP_651977.1|	R.INYESGTAIQSK.Q	299	310	TRUE	2	2	14	5	0	2	2	2	0	1	1	1
474	gi|21356291|ref|NP_651362.1|	R.VNDLAGSGPGSVAGNSK.-	187	203	TRUE	2	2	14	4	0	0	2	3	0	1	2	2
491	gi|21356893|ref|NP_651456.1|	R.ISTYNNDSLPIIK.F	208	220	TRUE	2	2	14	0	2	0	1	1	2	1	4	3
498	gi|21357109|ref|NP_650196.1|	K.VPSAGAVDDSALTAALLK.R	42	59	TRUE	2	2	14	3	0	0	0	0	7	2	2	0
525	gi|21357853|ref|NP_649070.1|	K.GKYTEETAAQPM&ETA.-	135	149	TRUE	2	2	14	3	0	0	2	2	0	3	2	2
526	gi|21357875|ref|NP_650401.1|	R.LCTM&VTEAEVER.A	369	380	TRUE	2	2	14	6	1	0	0	2	1	2	1	1
545	gi|21358555|ref|NP_650645.1|	K.QLEAENADLKQELSAVQQTQSELQR.V	509	533	FALSE	2	3	14	2	2	0	1	1	5	2	1	0	gi|21358555|ref|NP_650645.1|, gi|24647739|ref|NP_732256.1|
557	gi|22026957|ref|NP_611965.2|	K.TLSNIVNNNSIKPK.A	1036	1049	FALSE	2	2	14	0	1	0	6	6	0	0	0	1	gi|22026957|ref|NP_611965.2|, gi|24762734|ref|NP_726481.1|
564	gi|221330856|ref|NP_729034.2|	R.VEDVLGKGWETHIEGQKLK.A	659	677	TRUE	2	2	14	1	2	1	3	3	0	1	0	3
575	gi|221513456|ref|NP_730662.2|	R.HAELAPVPDTAGFIQK.V	166	181	TRUE	2	2	14	1	0	0	1	2	0	5	1	4
589	gi|24581274|ref|NP_722858.1|	R.LAPLLVLQM&GGDEGISK.A	119	135	TRUE	2	2	14	1	2	0	1	1	6	1	1	1
590	gi|24581334|ref|NP_608743.2|	R.VVNIVSGALNHAASK.K	362	376	TRUE	2	2	14	0	3	0	0	0	1	8	1	1
593	gi|24582360|ref|NP_723226.1|	K.VYVGDLGNNAR.K	10	20	TRUE	2	2	14	4	1	0	1	2	2	1	2	1
599	gi|24582874|ref|NP_609236.2|	K.QLQEVYPGGLANIR.S	481	494	TRUE	2	2	14	0	2	0	2	1	4	5	0	0
605	gi|24583343|ref|NP_609377.1|	R.ASPQFAQTGENGTYR.Q	178	192	TRUE	2	2	14	5	1	0	1	2	2	1	1	1
639	gi|24638644|ref|NP_651926.1|	R.LDEVEDVLTTNR.I	260	271	TRUE	2	2	14	2	2	0	0	2	0	1	3	4
640	gi|24638766|ref|NP_726631.1|	R.IPSAVGYQPTLATDM&GSM&QER.I	302	322	TRUE	2	2	14	3	1	0	0	1	1	1	3	4
640	gi|24638766|ref|NP_726631.1|	R.IM&DPNIIGQEHYNVAR.G	384	399	TRUE	2	2	14	0	2	1	0	1	0	0	4	6
646	gi|24639740|ref|NP_726945.1|	R.DVDNIISAYR.V	158	167	TRUE	2	2	14	1	3	0	1	2	1	0	4	2
653	gi|24640557|ref|NP_511083.1|	R.LGQLEPAGDAGAAGTISK.S	662	679	TRUE	2	2	14	2	1	0	3	3	1	1	1	2
657	gi|24640745|ref|NP_511096.2|	R.GTGLIADKENPLVLK.L	182	196	TRUE	2	2	14	0	5	0	0	0	1	4	2	2
665	gi|24641402|ref|NP_727563.1|	R.IINEPTAAAIAYGLDKK.E	198	214	FALSE	2	3	14	0	2	1	1	0	4	2	2	2	gi|17737967|ref|NP_524356.1|, gi|24641402|ref|NP_727563.1|
674	gi|24642336|ref|NP_727910.1|	K.VAIGDQPVDIEQQIK.Q	138	152	TRUE	2	2	14	2	0	0	1	1	2	1	4	3
674	gi|24642336|ref|NP_727910.1|	K.AM&LQM&IQQLQSDFER.T	323	337	TRUE	2	2	14	1	0	0	0	1	2	6	0	4
682	gi|24643016|ref|NP_728162.1|	K.SPQYEQLGFNLVK.E	105	117	TRUE	2	2	14	2	0	0	1	1	5	1	2	2
690	gi|24643988|ref|NP_649470.2|	K.LAVLLGLPQPPTR.V	359	371	TRUE	2	2	14	1	1	0	1	2	3	3	1	2
713	gi|24645509|ref|NP_649943.2|	K.GDVTNYEDVQR.V	51	61	TRUE	2	2	14	3	1	0	2	2	1	1	2	2
739	gi|24647739|ref|NP_732256.1|	K.QLEAENADLKQELSAVQQTQSELQR.V	509	533	FALSE	2	3	14	2	2	0	1	1	5	2	1	0	gi|21358555|ref|NP_650645.1|, gi|24647739|ref|NP_732256.1|
755	gi|24649360|ref|NP_524463.2|	R.IVHTVTTTDDPVIR.R	229	242	TRUE	2	2	14	2	2	0	0	1	2	2	3	2
758	gi|24649454|ref|NP_651196.1|	K.LSLNCANEAANQR.V	112	124	TRUE	2	2	14	6	1	0	1	1	1	1	2	1
766	gi|24650011|ref|NP_733091.1|	R.EILAYKEVLPR.I	97	107	TRUE	2	2	14	0	5	0	0	0	6	1	2	0
773	gi|24651125|ref|NP_524550.1|	K.SVVSYQCSTLPIFSGSTVEK.S	191	210	TRUE	2	2	14	2	3	0	1	0	5	1	1	1
776	gi|24651181|ref|NP_651740.1|	K.HAQKEDENDVLTK.K	129	141	TRUE	2	2	14	1	1	0	3	2	2	1	3	1
783	gi|24651794|ref|NP_524614.2|	R.TVVVGLIGPNITKDDLK.T	259	275	TRUE	2	2	14	1	2	0	2	2	3	2	1	1
810	gi|24655737|ref|NP_523795.2|	K.EAESCDCLQGFQLTHSLGGGTGSGM&GTLLISK.I	123	154	TRUE	2	3	14	3	0	0	2	1	2	2	2	2
813	gi|24656767|ref|NP_728868.1|	K.VDVNGDNAAPLYK.Y	136	148	TRUE	2	2	14	3	0	1	2	1	1	1	2	3
820	gi|24658086|ref|NP_523809.2|	R.DLHVEISTVAPPAEAYHR.I	183	200	TRUE	2	3	14	0	1	0	0	0	9	4	0	0
850	gi|24665395|ref|NP_648905.1|	R.AVVAVAGQGAAASNHK.E	256	271	TRUE	2	2	14	3	0	0	2	2	1	1	2	3
872	gi|24762734|ref|NP_726481.1|	K.TLSNIVNNNSIKPK.A	889	902	FALSE	2	2	14	0	1	0	6	6	0	0	0	1	gi|22026957|ref|NP_611965.2|, gi|24762734|ref|NP_726481.1|
874	gi|24762816|ref|NP_523860.2|	K.AKGTLEAENADLATELR.S	1308	1324	TRUE	2	2	14	0	11	0	0	0	0	0	0	3
877	gi|281360460|ref|NP_722609.2|	R.SADGGIRDLPLIAK.L	52	65	TRUE	2	3	14	2	4	0	1	1	1	3	1	1
900	gi|28571934|ref|NP_733405.2|	K.TPTGGVPMTGNLLGGK.K	511	526	TRUE	2	2	14	1	8	0	0	0	0	1	4	0
918	gi|28574516|ref|NP_788023.1|	R.NAALEYYNQFHK.K	657	668	TRUE	2	2	14	1	3	0	3	2	1	2	1	1
922	gi|28574733|ref|NP_787968.1|	R.LVDANEADVYYEPEK.T	498	512	TRUE	2	2	14	2	1	0	1	3	1	0	3	3
934	gi|386763913|ref|NP_572308.3|	K.HGEIDYEAIVK.L	331	341	TRUE	2	2	14	1	1	0	2	0	2	1	5	2
967	gi|62862344|ref|NP_001015319.1|	R.RDSQNNGSNFGYSSNFER.S	187	204	TRUE	2	2	14	1	1	0	5	5	1	1	0	0
967	gi|62862344|ref|NP_001015319.1|	R.YSREETSKVEEERPK.L	261	275	TRUE	2	3	14	0	3	1	0	0	2	4	0	4
6	CONT_046	R.GSSGGGCFGGSSGGYGGLGGFGGGSFR.G	53	79	TRUE	2	3	13	2	2	2	2	3	0	0	1	1
6	CONT_046	R.LAADDFRLK.Y	222	230	FALSE	2	2	13	0	1	1	4	3	1	1	1	1	CONT_046, CONT_101, CONT_121
6	CONT_046	K.IRLENEIQTYR.S	433	443	FALSE	2	3	13	1	3	0	3	3	0	0	0	3	CONT_046, CONT_121
9	CONT_064	R.HGGGGGGFGGGGFGSR.S	46	61	TRUE	2	2	13	2	2	5	0	1	0	1	0	2
9	CONT_064	R.NKLNDLEEALQQAK.E	446	459	TRUE	2	2	13	3	2	1	2	2	2	1	0	0
11	CONT_068	K.TLNDMRQEYEQLIAK.N	322	336	TRUE	2	2	13	2	4	2	1	2	0	0	0	2
16	CONT_088	R.SLVNLGGSK.S	66	74	TRUE	2	2	13	4	0	3	3	3	0	0	0	0
19	CONT_101	R.LAADDFRLK.Y	186	194	FALSE	2	2	13	0	1	1	4	3	1	1	1	1	CONT_046, CONT_101, CONT_121
22	CONT_121	R.SGGGGGGGGCGGGGGVSSLR.I	16	35	TRUE	2	2	13	5	0	4	3	1	0	0	0	0
22	CONT_121	R.LAADDFRLK.Y	229	237	FALSE	2	2	13	0	1	1	4	3	1	1	1	1	CONT_046, CONT_101, CONT_121
22	CONT_121	K.IRLENEIQTYR.S	440	450	FALSE	2	3	13	1	3	0	3	3	0	0	0	3	CONT_046, CONT_121
23	CONT_129	R.TAAENEFVTLKK.D	261	272	FALSE	2	2	13	0	2	2	4	1	0	1	2	1	CONT_129, CONT_130, CONT_131, CONT_132, CONT_133, CONT_137, CONT_142
24	CONT_130	R.TAAENEFVTLKK.D	261	272	FALSE	2	2	13	0	2	2	4	1	0	1	2	1	CONT_129, CONT_130, CONT_131, CONT_132, CONT_133, CONT_137, CONT_142
25	CONT_131	R.TAAENEFVTLKK.D	261	272	FALSE	2	2	13	0	2	2	4	1	0	1	2	1	CONT_129, CONT_130, CONT_131, CONT_132, CONT_133, CONT_137, CONT_142
26	CONT_132	R.TAAENEFVTLKK.D	261	272	FALSE	2	2	13	0	2	2	4	1	0	1	2	1	CONT_129, CONT_130, CONT_131, CONT_132, CONT_133, CONT_137, CONT_142
27	CONT_133	R.TAAENEFVTLKK.D	261	272	FALSE	2	2	13	0	2	2	4	1	0	1	2	1	CONT_129, CONT_130, CONT_131, CONT_132, CONT_133, CONT_137, CONT_142
28	CONT_137	R.TAAENEFVTLKK.D	81	92	FALSE	2	2	13	0	2	2	4	1	0	1	2	1	CONT_129, CONT_130, CONT_131, CONT_132, CONT_133, CONT_137, CONT_142
30	CONT_142	R.TAAENEFVTLKK.D	298	309	FALSE	2	2	13	0	2	2	4	1	0	1	2	1	CONT_129, CONT_130, CONT_131, CONT_132, CONT_133, CONT_137, CONT_142
51	gi|161076409|ref|NP_001097227.1|	R.LGGVPVGVIAVETR.T	2198	2211	TRUE	2	2	13	0	0	0	0	0	5	3	0	5
59	gi|161078302|ref|NP_001097795.1|	K.SASEDVEAFTNK.G	26	37	TRUE	2	2	13	4	1	0	2	4	0	0	1	1
59	gi|161078302|ref|NP_001097795.1|	R.M&RPLPQQLVDYAR.Q	409	421	TRUE	2	2	13	1	2	0	0	0	2	3	1	4
70	gi|17136276|ref|NP_476609.1|	K.IAAYIESFR.Y	482	490	TRUE	2	2	13	0	2	0	1	1	0	2	3	4
80	gi|17136342|ref|NP_476641.1|	R.VEPNTYIGVGNSTNKK.D	39	54	TRUE	2	2	13	0	0	0	0	0	1	2	4	6
80	gi|17136342|ref|NP_476641.1|	R.NIKIELDGPPIPLIVNLSR.I	291	309	TRUE	2	3	13	0	0	0	0	0	5	2	1	5
80	gi|17136342|ref|NP_476641.1|	K.LFTSHNNLTSYATVWASK.T	742	759	TRUE	2	2	13	0	0	0	0	0	5	1	1	6
81	gi|17136354|ref|NP_476651.1|	K.TYTM&DGVPESVGVIPR.T	441	456	TRUE	2	2	13	2	5	0	0	0	0	1	5	0
83	gi|17136378|ref|NP_476667.1|	R.SGVGNVFIK.N	87	95	TRUE	2	2	13	2	1	0	2	1	1	2	2	2
83	gi|17136378|ref|NP_476667.1|	K.LFTNVYVK.N	181	188	TRUE	2	2	13	0	1	0	0	0	1	6	5	0
127	gi|17137002|ref|NP_477043.1|	K.IDEIFGTVR.D	110	118	TRUE	2	2	13	0	0	0	2	3	1	3	4	0
130	gi|17137090|ref|NP_477091.1|	K.DSYVGDEAQSKR.G	52	63	FALSE	2	2	13	7	1	0	0	2	0	0	1	2	gi|17137090|ref|NP_477091.1|, gi|17530805|ref|NP_511052.1|, gi|17647133|ref|NP_523625.1|
151	gi|17137396|ref|NP_477269.1|	R.GTLIGHNGWVTQIATNPK.D	9	26	TRUE	2	2	13	4	1	0	1	1	2	0	2	2
152	gi|17137400|ref|NP_477271.1|	R.ALNDLETNEEESLGSR.T	163	178	TRUE	2	2	13	2	1	0	4	2	0	0	3	1
154	gi|17137500|ref|NP_477329.1|	K.TEPGKPGAVDSSAPAGGNQNNNAKPEIK.I	98	125	TRUE	2	3	13	1	2	0	2	3	1	1	2	1
162	gi|17137582|ref|NP_477380.1|	K.NLVPTQDLTPENIK.L	139	152	TRUE	2	2	13	0	0	0	1	1	1	1	4	5
182	gi|17530805|ref|NP_511052.1|	K.DSYVGDEAQSKR.G	52	63	FALSE	2	2	13	7	1	0	0	2	0	0	1	2	gi|17137090|ref|NP_477091.1|, gi|17530805|ref|NP_511052.1|, gi|17647133|ref|NP_523625.1|
185	gi|17530887|ref|NP_511111.1|	K.IAPLDADKPLDQQTER.K	331	346	TRUE	2	2	13	0	2	0	0	1	2	2	5	1
187	gi|17647133|ref|NP_523625.1|	K.DSYVGDEAQSKR.G	52	63	FALSE	2	2	13	7	1	0	0	2	0	0	1	2	gi|17137090|ref|NP_477091.1|, gi|17530805|ref|NP_511052.1|, gi|17647133|ref|NP_523625.1|
192	gi|17647377|ref|NP_524043.1|	R.LFFLQCESCGSR.C	276	287	TRUE	2	2	13	2	3	0	0	2	3	2	1	0
193	gi|17647425|ref|NP_523817.1|	R.TNIIPIIEDAR.H	233	243	TRUE	2	2	13	1	0	0	0	0	6	3	1	2
199	gi|17647529|ref|NP_523899.1|	K.SDLVNNLGTIAK.S	89	100	TRUE	2	1	13	0	2	0	2	2	0	0	3	4
199	gi|17647529|ref|NP_523899.1|	R.LVDSPCCIVTSQFGWSANM&ER.I	577	597	TRUE	2	2	13	1	2	0	0	0	3	4	2	1
209	gi|17647799|ref|NP_524079.1|	K.AAQQLAEKESPIK.L	69	81	TRUE	2	2	13	0	1	0	2	3	0	2	2	3
213	gi|17647879|ref|NP_523530.1|	K.NEQPAVVEFR.E	158	167	TRUE	2	2	13	4	1	0	2	2	1	1	1	1
225	gi|17736973|ref|NP_523457.1|	K.QASPNIVIALAGNK.A	130	143	TRUE	2	2	13	0	1	0	2	0	1	4	1	4
238	gi|17737689|ref|NP_524185.1|	R.FPYEPYYK.G	77	84	TRUE	2	2	13	0	0	0	0	0	0	2	11	0
238	gi|17737689|ref|NP_524185.1|	R.GYLANPEAISQDR.L	220	232	TRUE	2	2	13	0	0	0	0	0	0	2	11	0
247	gi|17737967|ref|NP_524356.1|	R.LVTHFVQEFK.R	237	246	TRUE	2	2	13	2	1	0	1	1	3	2	2	1
247	gi|17737967|ref|NP_524356.1|	R.FEELNADLFR.S	302	311	TRUE	2	2	13	1	1	0	0	1	6	2	1	1
259	gi|17864148|ref|NP_524608.1|	R.VELTLPEGFTTR.A	682	693	TRUE	2	2	13	1	3	0	2	1	1	2	2	1
261	gi|17864162|ref|NP_524618.1|	R.M&TDIITNEVSGADLKQLVNK.L	171	190	TRUE	2	3	13	0	1	0	1	0	6	4	1	0
261	gi|17864162|ref|NP_524618.1|	K.LLELHGDGGGK.S	231	241	TRUE	2	2	13	2	1	0	0	2	1	1	4	2
278	gi|17864676|ref|NP_525002.1|	K.LSLSQYLGK.Y	72	80	TRUE	2	2	13	1	3	0	0	0	1	4	1	3
281	gi|17933600|ref|NP_525091.1|	K.IGINGFGR.I	4	11	FALSE	2	2	13	3	2	1	1	1	1	2	1	1	gi|17933600|ref|NP_525091.1|, gi|22023983|ref|NP_525108.2|
286	gi|17933708|ref|NP_524776.1|	R.NAGQALPPPAAGGVPQQQLPVGAVSR.S	357	382	TRUE	2	3	13	0	1	0	1	2	1	2	4	2
294	gi|17975579|ref|NP_524884.1|	K.TPGPGAQSALR.A	107	117	TRUE	2	2	13	7	1	2	1	1	0	0	1	0
311	gi|18858175|ref|NP_572524.1|	R.NAGHVEVTNDGATILR.A	57	72	TRUE	2	2	13	0	1	0	4	5	1	1	0	1
319	gi|18859933|ref|NP_573066.1|	R.AYNELVAFKDTIK.G	420	432	TRUE	2	2	13	1	2	0	1	1	3	2	2	1
335	gi|18921099|ref|NP_569863.1|	R.IM&VQNIDDVLQR.G	146	157	TRUE	2	2	13	0	3	0	0	0	3	2	2	3
339	gi|19920346|ref|NP_608326.1|	R.EANFFESTSSTTNSALPSR.I	52	70	TRUE	2	2	13	1	2	0	2	2	2	1	3	0
350	gi|19920620|ref|NP_608738.1|	R.DIYEDCIFNLAK.R	342	353	TRUE	2	2	13	2	2	0	0	1	4	2	2	0
350	gi|19920620|ref|NP_608738.1|	K.TSFEDFATVVCEDKR.S	530	544	TRUE	2	2	13	2	2	0	0	0	5	2	2	0
351	gi|19920632|ref|NP_608748.1|	R.FAELM&SNEITQPVETIK.K	2339	2355	TRUE	2	2	13	2	2	0	0	1	1	0	3	4
351	gi|19920632|ref|NP_608748.1|	R.TFLIEDQSLK.T	2418	2427	TRUE	2	2	13	1	0	0	2	0	1	3	2	4
358	gi|19920866|ref|NP_609095.1|	K.ALEQLNGFELAGR.L	392	404	TRUE	2	2	13	0	2	0	0	2	3	5	1	0
372	gi|19921528|ref|NP_609948.1|	K.M&TDTINEPIM&LCR.F	437	449	TRUE	2	2	13	2	0	0	2	1	0	1	4	3
381	gi|19921848|ref|NP_610418.1|	R.ALDDAINNFK.C	391	400	TRUE	2	2	13	0	1	0	1	1	1	1	3	5
410	gi|19923002|ref|NP_612044.1|	R.RPSLSVYGSDFPTHDGTGVR.D	221	240	TRUE	2	3	13	2	0	0	1	1	4	0	3	2
411	gi|19923020|ref|NP_612059.1|	R.TVLDPVSGDLADTR.T	147	160	TRUE	2	2	13	0	4	0	0	0	1	1	0	7
424	gi|20129399|ref|NP_609285.1|	K.LIQLASGNTNLKR.V	271	283	TRUE	2	2	13	0	2	0	2	4	1	1	0	3
428	gi|20129681|ref|NP_610093.1|	R.IAQSEPSSGTPNLNTK.L	173	188	TRUE	2	2	13	6	1	0	1	1	1	1	1	1
476	gi|21356311|ref|NP_649284.1|	K.IAAELEEINQTQAK.K	401	414	TRUE	2	2	13	1	1	0	1	4	0	1	5	0
496	gi|21357053|ref|NP_649560.1|	R.LSHEVGWHYQDVIK.S	143	156	TRUE	2	2	13	1	1	0	1	1	5	2	0	2
516	gi|21357605|ref|NP_652145.1|	K.AQEPTSHPAENENQQEQDAAVETPK.A	171	195	TRUE	2	3	13	5	0	0	2	2	0	0	2	2
526	gi|21357875|ref|NP_650401.1|	R.CPAVAAVGPVENLPDYNR.I	443	460	TRUE	2	2	13	1	1	0	1	3	0	1	5	1
547	gi|21358617|ref|NP_650619.1|	K.ALQTIYLEYNPLAK.D	285	298	TRUE	2	2	13	1	2	0	2	2	1	2	1	2
549	gi|22023983|ref|NP_525108.2|	K.IGINGFGR.I	4	11	FALSE	2	2	13	3	2	1	1	1	1	2	1	1	gi|17933600|ref|NP_525091.1|, gi|22023983|ref|NP_525108.2|
557	gi|22026957|ref|NP_611965.2|	K.SGLSDVVLSR.I	43	52	FALSE	2	1	13	2	1	0	3	5	0	2	0	0	gi|22026957|ref|NP_611965.2|, gi|24762734|ref|NP_726481.1|
557	gi|22026957|ref|NP_611965.2|	R.VLETEIAQKEADVR.I	440	453	FALSE	2	3	13	0	4	0	3	1	0	2	2	1	gi|22026957|ref|NP_611965.2|, gi|24762734|ref|NP_726481.1|
561	gi|221330624|ref|NP_001137768.1|	R.SPSISQATQYEGGGTK.T	484	499	TRUE	2	2	13	5	1	0	0	1	1	1	1	3
597	gi|24582751|ref|NP_523509.2|	K.VPYPGIDPNQELFNK.L	1205	1219	TRUE	2	2	13	1	4	0	0	0	2	1	3	2
631	gi|24585709|ref|NP_525105.2|	K.AYLPVNESFGFTADLR.S	772	787	TRUE	2	2	13	0	3	0	1	1	4	2	1	1
640	gi|24638766|ref|NP_726631.1|	K.AHGGYSVFAGVGER.T	203	216	TRUE	2	2	13	2	3	0	2	1	0	1	1	3
640	gi|24638766|ref|NP_726631.1|	R.IPSAVGYQPTLATDM&GSM&QER.I	302	322	TRUE	2	3	13	2	1	0	2	3	0	1	2	2
665	gi|24641402|ref|NP_727563.1|	K.IVITNDQNRLTPEDIDR.M	524	540	TRUE	2	3	13	0	3	0	0	0	2	5	2	1
665	gi|24641402|ref|NP_727563.1|	K.DLEAIVQPVIAK.L	622	633	TRUE	2	1	13	0	0	0	3	1	2	6	0	1
669	gi|24641779|ref|NP_572884.1|	R.LAAPEQLQPKPDNDEELGFGR.L	87	107	TRUE	2	3	13	0	2	0	0	0	2	5	1	3
671	gi|24641946|ref|NP_511152.2|	R.IREENVEDPEVVAR.I	49	62	TRUE	2	2	13	0	1	0	0	0	2	2	8	0
678	gi|24642533|ref|NP_524959.1|	R.IKLDDLSAPLR.I	92	102	TRUE	2	2	13	1	0	0	0	2	5	3	2	0
690	gi|24643988|ref|NP_649470.2|	K.AIEDIHGLM&ALSK.K	256	268	TRUE	2	2	13	0	2	0	2	1	1	3	0	4
691	gi|24644153|ref|NP_649521.1|	K.DIGGLEYEAEYPYK.A	331	344	TRUE	2	2	13	0	1	0	2	2	2	3	0	3
705	gi|24645179|ref|NP_649835.1|	K.VTGGSLEESQLVSGVAFKK.T	199	217	TRUE	2	2	13	0	3	0	3	1	1	4	0	1
721	gi|24645865|ref|NP_524315.2|	R.DKLNNQVLFDKATYEK.L	41	56	TRUE	2	3	13	0	3	0	0	0	1	7	2	0
722	gi|24645909|ref|NP_650064.1|	R.GLVVPVIR.N	341	348	TRUE	2	2	13	2	3	0	0	0	1	1	3	3
728	gi|24646371|ref|NP_524331.2|	R.VM&AGALEGDIFVGPK.A	47	61	TRUE	2	2	13	2	2	0	0	0	2	3	2	2
751	gi|24648964|ref|NP_732723.1|	R.GDLGIEIPAEK.V	277	287	TRUE	2	2	13	0	1	0	2	2	0	0	5	3
769	gi|24650747|ref|NP_524538.2|	R.RLNPLTNVR.Q	318	326	TRUE	2	2	13	1	0	0	3	5	1	0	2	1
771	gi|24651001|ref|NP_652000.1|	K.NSTAKQEAEAVLQQLNQK.L	124	141	TRUE	2	2	13	0	2	0	1	1	3	2	2	2
771	gi|24651001|ref|NP_652000.1|	K.AAEPAEELDAADEALAAEPK.S	252	271	TRUE	2	3	13	1	3	0	0	0	2	2	3	2
783	gi|24651794|ref|NP_524614.2|	R.AILVTNLTSDATEADLR.K	421	437	TRUE	2	2	13	2	2	0	2	1	2	3	1	0
785	gi|24652322|ref|NP_476885.2|	R.YLAEVATGDAR.N	131	141	FALSE	2	2	13	2	1	0	3	2	1	2	1	1	gi|24652322|ref|NP_476885.2|, gi|24652326|ref|NP_724885.1|
786	gi|24652326|ref|NP_724885.1|	R.YLAEVATGDAR.N	131	141	FALSE	2	2	13	2	1	0	3	2	1	2	1	1	gi|24652322|ref|NP_476885.2|, gi|24652326|ref|NP_724885.1|
796	gi|24653595|ref|NP_523741.2|	K.VQSTVQELFGR.Q	395	405	TRUE	2	2	13	0	1	0	4	3	2	1	1	1
803	gi|24655003|ref|NP_523781.2|	K.EGIAQAEQEIR.Q	221	231	TRUE	2	2	13	5	1	0	1	2	1	1	0	2
834	gi|24661864|ref|NP_648350.1|	K.GNFTSSVVITNLPK.T	214	227	TRUE	2	2	13	1	4	0	2	2	0	1	3	0
837	gi|24662781|ref|NP_648484.1|	K.TLYSPVDYVDTWK.A	132	144	TRUE	2	2	13	2	2	1	1	0	1	1	2	3
866	gi|24668543|ref|NP_730716.1|	R.SVALM&QSVVELGR.V	835	847	TRUE	2	2	13	1	3	0	0	0	1	3	2	3
869	gi|24762396|ref|NP_523830.2|	K.TGKVEQISAEDIDLINSQK.F	37	55	TRUE	2	2	13	0	4	0	1	1	4	1	2	0
872	gi|24762734|ref|NP_726481.1|	K.SGLSDVVLSR.I	43	52	FALSE	2	1	13	2	1	0	3	5	0	2	0	0	gi|22026957|ref|NP_611965.2|, gi|24762734|ref|NP_726481.1|
872	gi|24762734|ref|NP_726481.1|	R.VLETEIAQKEADVR.I	440	453	FALSE	2	3	13	0	4	0	3	1	0	2	2	1	gi|22026957|ref|NP_611965.2|, gi|24762734|ref|NP_726481.1|
890	gi|281364339|ref|NP_608791.2|	K.ESPIKQDGTLSVEILDSPTPQKPQR.K	658	682	TRUE	2	3	13	4	3	0	0	1	0	1	3	1
900	gi|28571934|ref|NP_733405.2|	K.MLSGANQLPESGAAGNVVIR.R	551	570	TRUE	2	2	13	3	2	0	2	1	1	1	3	0
901	gi|28572004|ref|NP_788764.1|	R.NLLPCELGLAGQNAYK.V	153	168	TRUE	2	2	13	3	3	0	0	1	0	3	1	2
912	gi|28573949|ref|NP_610462.3|	R.EALESANTNTAVLTTM&K.N	90	106	TRUE	2	2	13	5	1	2	2	2	0	0	0	1
923	gi|28574757|ref|NP_649426.3|	K.INGNSTVVSPLTEQK.M	431	445	TRUE	2	2	13	3	2	0	2	0	1	2	2	1
925	gi|28574889|ref|NP_524106.3|	K.YLDSGLTAEQR.N	181	191	TRUE	2	2	13	5	1	0	1	1	1	2	1	1
957	gi|45551915|ref|NP_732260.2|	K.AAWDAEGSPFK.G	284	294	TRUE	2	2	13	3	3	0	0	1	1	0	4	1
967	gi|62862344|ref|NP_001015319.1|	K.KTSQNDLVLQSSNK.Y	436	449	TRUE	2	2	13	2	1	0	2	3	0	0	2	3
6	CONT_046	R.NVSTGDVNVEM&NAAPGVDLTQLLNNM&R.N	289	315	FALSE	2	3	12	2	3	1	2	0	2	1	0	1	CONT_046, CONT_121
6	CONT_046	K.DAEAWFNEK.S	328	336	FALSE	2	1	12	0	1	0	4	4	1	0	0	2	CONT_046, CONT_121
8	CONT_050	R.LEQEIATYR.S	398	406	FALSE	2	2	12	6	0	2	1	1	0	0	1	1	CONT_050, CONT_082, CONT_094, CONT_101, CONT_156
15	CONT_082	R.LEQEIATYR.R	408	416	FALSE	2	2	12	6	0	2	1	1	0	0	1	1	CONT_050, CONT_082, CONT_094, CONT_101, CONT_156
16	CONT_088	K.NKLNDLEDALQQAKEDLAR.L	442	460	TRUE	2	3	12	1	5	4	0	1	0	1	0	0
18	CONT_094	R.LEQEIATYR.R	377	385	FALSE	2	2	12	6	0	2	1	1	0	0	1	1	CONT_050, CONT_082, CONT_094, CONT_101, CONT_156
19	CONT_101	R.LEQEIATYR.S	399	407	FALSE	2	2	12	6	0	2	1	1	0	0	1	1	CONT_050, CONT_082, CONT_094, CONT_101, CONT_156
22	CONT_121	R.NVSTGDVNVEM&NAAPGVDLTQLLNNM&R.S	296	322	FALSE	2	3	12	2	3	1	2	0	2	1	0	1	CONT_046, CONT_121
22	CONT_121	K.DAEAWFNEK.S	335	343	FALSE	2	1	12	0	1	0	4	4	1	0	0	2	CONT_046, CONT_121
34	CONT_156	R.LEQEIATYR.R	410	418	FALSE	2	2	12	6	0	2	1	1	0	0	1	1	CONT_050, CONT_082, CONT_094, CONT_101, CONT_156
36	CONT_174	K.LEAAVAQSEQQGEAALSDAR.C	343	362	TRUE	2	2	12	1	0	6	0	2	0	0	2	1
51	gi|161076409|ref|NP_001097227.1|	R.GCVTNVEQGLAAVNK.I	515	529	TRUE	2	2	12	0	0	0	0	1	0	2	4	5
58	gi|161078016|ref|NP_730830.2|	K.GVPSTQDDM&DKVLK.S	421	434	TRUE	2	2	12	2	0	0	2	2	0	2	1	3
67	gi|17136248|ref|NP_476595.1|	R.GRDVIAQAQSGTGK.T	67	80	FALSE	2	2	12	2	1	0	2	2	0	1	2	2	gi|17136248|ref|NP_476595.1|, gi|24645031|ref|NP_649788.2|
70	gi|17136276|ref|NP_476609.1|	R.EAGVETGDEEDLSTPNEK.L	387	404	TRUE	2	2	12	5	0	0	1	2	1	1	1	1
80	gi|17136342|ref|NP_476641.1|	R.VGKLNTNDVPADAGASGGGPR.T	71	91	TRUE	2	3	12	0	0	0	0	0	2	3	1	6
80	gi|17136342|ref|NP_476641.1|	R.QNDNEYRQFLEFR.E	369	381	TRUE	2	3	12	0	0	0	0	0	5	1	2	4
88	gi|17136504|ref|NP_476739.1|	K.FATDDSYLDPTNLNGK.M	598	613	TRUE	2	2	12	0	4	0	1	2	1	2	1	1
90	gi|17136528|ref|NP_476755.1|	K.GVDQAEM&VPSSVANEK.I	170	185	TRUE	2	2	12	4	0	1	1	2	1	1	1	1
97	gi|17136632|ref|NP_476813.1|	K.YQLDDDASVR.A	224	233	TRUE	2	2	12	4	1	0	2	1	1	1	1	1
103	gi|17136728|ref|NP_476869.1|	R.FGDIIDCVVM&K.N	30	40	TRUE	2	2	12	0	0	0	0	0	3	6	2	1
109	gi|17136806|ref|NP_476921.1|	R.GENIVSLTVEGPPPPEEGLPR.V	74	94	TRUE	2	2	12	0	1	0	2	2	4	2	1	0
110	gi|17136812|ref|NP_476925.1|	K.LPYDYAALEPIICR.E	24	37	TRUE	2	2	12	0	2	0	2	1	3	1	1	2
126	gi|17137000|ref|NP_477042.1|	K.GQFSTDELVEEVEKR.N	839	853	TRUE	2	2	12	2	3	0	1	1	3	0	1	1
130	gi|17137090|ref|NP_477091.1|	R.LDLAGRDLTDYLM&K.I	179	192	FALSE	2	3	12	2	3	0	2	0	3	0	1	1	gi|17137090|ref|NP_477091.1|, gi|17530805|ref|NP_511052.1|, gi|17647133|ref|NP_523625.1|, gi|17975540|ref|NP_524210.1|
130	gi|17137090|ref|NP_477091.1|	R.DLTDYLM&K.I	185	192	FALSE	2	2	12	1	1	0	2	0	2	0	4	2	gi|17137090|ref|NP_477091.1|, gi|17530805|ref|NP_511052.1|, gi|17647133|ref|NP_523625.1|, gi|17975540|ref|NP_524210.1|
130	gi|17137090|ref|NP_477091.1|	K.SYELPDGQVITIGNER.F	240	255	FALSE	2	3	12	2	6	0	0	0	2	1	1	0	gi|17137090|ref|NP_477091.1|, gi|17530805|ref|NP_511052.1|, gi|17647133|ref|NP_523625.1|, gi|17975540|ref|NP_524210.1|
142	gi|17137216|ref|NP_477170.1|	K.AQIWDTAGQER.Y	62	72	TRUE	2	2	12	3	1	0	1	1	1	1	2	2
154	gi|17137500|ref|NP_477329.1|	R.GHESEVFICAWNPSR.D	353	367	TRUE	2	2	12	3	1	0	3	2	0	0	1	2
159	gi|17137572|ref|NP_477375.1|	K.TLIDALDAILPPARPTDK.A	227	244	TRUE	2	2	12	1	1	0	1	1	3	1	2	2
159	gi|17137572|ref|NP_477375.1|	K.IGGIGTVPVGR.V	256	266	TRUE	2	1	12	3	0	0	4	3	0	1	1	0
168	gi|17137636|ref|NP_477412.1|	R.DNM&ATSDLSDILPEDVEEK.V	216	234	TRUE	2	2	12	0	1	0	1	0	2	2	5	1
182	gi|17530805|ref|NP_511052.1|	R.LDLAGRDLTDYLM&K.I	179	192	FALSE	2	3	12	2	3	0	2	0	3	0	1	1	gi|17137090|ref|NP_477091.1|, gi|17530805|ref|NP_511052.1|, gi|17647133|ref|NP_523625.1|, gi|17975540|ref|NP_524210.1|
182	gi|17530805|ref|NP_511052.1|	R.DLTDYLM&K.I	185	192	FALSE	2	2	12	1	1	0	2	0	2	0	4	2	gi|17137090|ref|NP_477091.1|, gi|17530805|ref|NP_511052.1|, gi|17647133|ref|NP_523625.1|, gi|17975540|ref|NP_524210.1|
182	gi|17530805|ref|NP_511052.1|	K.SYELPDGQVITIGNER.F	240	255	FALSE	2	3	12	2	6	0	0	0	2	1	1	0	gi|17137090|ref|NP_477091.1|, gi|17530805|ref|NP_511052.1|, gi|17647133|ref|NP_523625.1|, gi|17975540|ref|NP_524210.1|
187	gi|17647133|ref|NP_523625.1|	R.LDLAGRDLTDYLM&K.I	179	192	FALSE	2	3	12	2	3	0	2	0	3	0	1	1	gi|17137090|ref|NP_477091.1|, gi|17530805|ref|NP_511052.1|, gi|17647133|ref|NP_523625.1|, gi|17975540|ref|NP_524210.1|
187	gi|17647133|ref|NP_523625.1|	R.DLTDYLM&K.I	185	192	FALSE	2	2	12	1	1	0	2	0	2	0	4	2	gi|17137090|ref|NP_477091.1|, gi|17530805|ref|NP_511052.1|, gi|17647133|ref|NP_523625.1|, gi|17975540|ref|NP_524210.1|
187	gi|17647133|ref|NP_523625.1|	K.SYELPDGQVITIGNER.F	240	255	FALSE	2	3	12	2	6	0	0	0	2	1	1	0	gi|17137090|ref|NP_477091.1|, gi|17530805|ref|NP_511052.1|, gi|17647133|ref|NP_523625.1|, gi|17975540|ref|NP_524210.1|
192	gi|17647377|ref|NP_524043.1|	R.VFEIILDKNPDM&AAGR.K	162	177	TRUE	2	3	12	2	3	0	0	0	4	2	1	0
216	gi|17647885|ref|NP_523774.1|	R.KLPSEKEPQTPLYK.M	16	29	TRUE	2	2	12	0	2	0	0	3	1	2	2	2
239	gi|17737721|ref|NP_524204.1|	K.GEINLLTGIR.I	82	91	TRUE	2	2	12	0	0	0	1	1	3	2	3	2
251	gi|17738151|ref|NP_524464.1|	K.GVLLYGPPGTGK.T	211	222	FALSE	2	2	12	0	5	0	0	1	1	2	0	3	gi|17738151|ref|NP_524464.1|, gi|19920408|ref|NP_608447.1|, gi|24649446|ref|NP_524469.2|
258	gi|17864106|ref|NP_524582.1|	R.ELEVLLM&QNR.V	83	92	TRUE	2	2	12	0	0	0	2	3	0	0	5	2
259	gi|17864148|ref|NP_524608.1|	K.ILYLINQGEQLVAR.E	52	65	TRUE	2	2	12	1	3	0	0	0	3	1	1	3
264	gi|17864292|ref|NP_524708.1|	K.GFDPGQDTYTAPPPSGENVK.V	544	563	TRUE	2	2	12	4	1	0	1	1	1	1	1	2
269	gi|17864358|ref|NP_524752.1|	R.DGNLTLGTGVVTSTLPPLTESQR.S	449	471	TRUE	2	2	12	0	1	0	2	2	4	1	1	1
273	gi|17864452|ref|NP_524819.1|	K.HPHDVIDELNEGSIEVPAE.-	147	165	TRUE	2	2	12	2	2	0	1	1	3	1	1	1
282	gi|17933602|ref|NP_525092.1|	K.M&LDTDVITDYVK.I	221	232	TRUE	2	2	12	0	2	0	2	1	0	4	2	1
285	gi|17933656|ref|NP_524445.1|	R.FDVPELVR.S	355	362	TRUE	2	2	12	0	1	0	2	1	1	5	0	2
291	gi|17975540|ref|NP_524210.1|	R.LDLAGRDLTDYLM&K.I	179	192	FALSE	2	3	12	2	3	0	2	0	3	0	1	1	gi|17137090|ref|NP_477091.1|, gi|17530805|ref|NP_511052.1|, gi|17647133|ref|NP_523625.1|, gi|17975540|ref|NP_524210.1|
291	gi|17975540|ref|NP_524210.1|	R.DLTDYLM&K.I	185	192	FALSE	2	2	12	1	1	0	2	0	2	0	4	2	gi|17137090|ref|NP_477091.1|, gi|17530805|ref|NP_511052.1|, gi|17647133|ref|NP_523625.1|, gi|17975540|ref|NP_524210.1|
291	gi|17975540|ref|NP_524210.1|	K.SYELPDGQVITIGNER.F	240	255	FALSE	2	3	12	2	6	0	0	0	2	1	1	0	gi|17137090|ref|NP_477091.1|, gi|17530805|ref|NP_511052.1|, gi|17647133|ref|NP_523625.1|, gi|17975540|ref|NP_524210.1|
294	gi|17975579|ref|NP_524884.1|	R.IEDVTPIPSDSTRR.K	129	142	TRUE	2	2	12	0	1	0	2	4	2	1	2	0
300	gi|18079273|ref|NP_511109.1|	K.NTLHCWATIAK.Q	254	264	TRUE	2	2	12	0	0	0	1	2	1	0	4	4
336	gi|18921137|ref|NP_572346.1|	K.NTHETAQAIKR.M	28	38	TRUE	2	2	12	0	1	0	2	2	2	2	2	1
340	gi|19920408|ref|NP_608447.1|	K.GVLLYGPPGTGK.T	184	195	FALSE	2	2	12	0	5	0	0	1	1	2	0	3	gi|17738151|ref|NP_524464.1|, gi|19920408|ref|NP_608447.1|, gi|24649446|ref|NP_524469.2|
344	gi|19920464|ref|NP_608525.1|	K.FQDLGAAYEVLSNPDK.R	67	82	TRUE	2	2	12	2	2	0	0	0	3	3	0	2
368	gi|19921254|ref|NP_609649.1|	R.AIVGASLAEILAK.R	81	93	TRUE	2	2	12	1	4	0	0	0	3	3	1	0
372	gi|19921528|ref|NP_609948.1|	K.VKISEDPSLPVAR.K	111	123	TRUE	2	2	12	0	3	0	0	0	2	2	2	3
393	gi|19922390|ref|NP_611136.1|	R.NM&IIVPEM&TGSIIGVYNGK.D	85	103	TRUE	2	2	12	0	2	0	0	1	4	2	2	1
400	gi|19922662|ref|NP_611539.1|	K.DGASHAFAQYNKDQLTPVR.I	46	64	TRUE	2	3	12	2	4	0	0	2	0	1	2	1
401	gi|19922704|ref|NP_611604.1|	K.FVSHVVGTTFQTIR.K	145	158	TRUE	2	2	12	1	2	0	0	0	3	2	2	2
422	gi|20129299|ref|NP_609082.1|	K.TELNTAISGVLK.S	702	713	TRUE	2	2	12	0	1	0	0	0	0	7	2	2
438	gi|20129927|ref|NP_610818.1|	K.IKELTTPQASTEYVINR.N	17	33	TRUE	2	2	12	0	0	0	0	0	2	6	4	0
438	gi|20129927|ref|NP_610818.1|	R.SYWHTLEINTSGR.Y	58	70	TRUE	2	2	12	0	0	0	0	0	6	3	3	0
491	gi|21356893|ref|NP_651456.1|	R.IDASPDAEEVFGEVEK.I	231	246	TRUE	2	2	12	1	2	0	3	0	1	3	2	0
494	gi|21357009|ref|NP_648091.1|	K.INRPPLSLQR.I	56	65	TRUE	2	2	12	0	1	0	1	0	2	2	5	1
496	gi|21357053|ref|NP_649560.1|	R.CEELNLSGHFYR.N	40	51	TRUE	2	3	12	0	0	0	1	0	3	7	1	0
501	gi|21357223|ref|NP_648895.1|	R.LSFEGFSGTPDEQLNPK.K	465	481	TRUE	2	2	12	0	3	0	1	2	2	1	0	3
557	gi|22026957|ref|NP_611965.2|	K.GTGAIEAM&TAAK.F	27	38	FALSE	2	2	12	8	0	0	2	2	0	0	0	0	gi|22026957|ref|NP_611965.2|, gi|24762734|ref|NP_726481.1|
559	gi|22026970|ref|NP_652034.2|	K.M&LQENIDTLEK.V	79	89	TRUE	2	2	12	0	1	0	1	1	1	1	4	3
583	gi|24580896|ref|NP_722715.1|	K.IEIKLSDIPEGK.S	108	119	TRUE	2	2	12	0	5	0	0	0	0	7	0	0
624	gi|24584994|ref|NP_609888.2|	L.GCEIVIATPGR.L	521	531	FALSE	1	2	12	2	2	0	1	0	1	2	3	1	gi|24584994|ref|NP_609888.2|, gi|24644479|ref|NP_524243.2|
626	gi|24585145|ref|NP_724165.1|	K.AVVAQFDAGELITQR.E	129	143	TRUE	2	2	12	0	3	0	0	1	1	1	3	3
639	gi|24638644|ref|NP_651926.1|	K.LLNIDVPLR.A	163	171	TRUE	2	2	12	1	2	0	0	0	5	1	0	3
659	gi|24641191|ref|NP_511115.2|	R.NVIIEQSWGSPK.I	57	68	TRUE	2	2	12	1	0	0	3	5	0	1	1	1
665	gi|24641402|ref|NP_727563.1|	K.IVITNDQNRLTPEDIDR.M	524	540	TRUE	2	2	12	0	5	0	0	0	2	5	0	0
702	gi|24645031|ref|NP_649788.2|	K.GRDVIAQAQSGTGK.T	63	76	FALSE	2	2	12	2	1	0	2	2	0	1	2	2	gi|17136248|ref|NP_476595.1|, gi|24645031|ref|NP_649788.2|
705	gi|24645179|ref|NP_649835.1|	R.FNLFQGCPNAK.T	357	367	TRUE	2	2	12	0	0	0	0	2	2	2	3	3
736	gi|24647046|ref|NP_731993.1|	K.FVQGTVAEGAPIIPISAQLK.Y	209	228	TRUE	2	2	12	1	1	0	0	0	4	2	2	2
738	gi|24647510|ref|NP_650572.2|	K.IPGGAIEESCVLK.G	206	218	TRUE	2	2	12	1	1	0	1	4	0	1	3	1
744	gi|24648279|ref|NP_650838.1|	K.ISIIPQEPVLFSGTM&R.Y	1154	1169	FALSE	2	2	12	0	3	0	2	1	2	1	1	2	gi|24648279|ref|NP_650838.1|, gi|28574259|ref|NP_609930.4|, gi|62484234|ref|NP_609215.3|
748	gi|24648576|ref|NP_732572.1|	R.LNIPVSEVNPR.E	666	676	TRUE	2	2	12	2	1	0	0	3	1	1	4	0
749	gi|24648682|ref|NP_732610.1|	K.SATNVEQAFM&TM&AAEIK.N	157	173	TRUE	2	2	12	0	0	0	4	3	1	0	2	2
753	gi|24649027|ref|NP_524450.2|	K.FATEAAITILR.I	519	529	TRUE	2	2	12	1	2	0	1	1	4	2	1	0
770	gi|24650984|ref|NP_651677.2|	K.VATAVLSIAAR.Q	844	854	TRUE	2	2	12	0	0	0	2	0	0	0	4	6
783	gi|24651794|ref|NP_524614.2|	K.VQEEETVVPQSPSK.K	32	45	TRUE	2	2	12	8	1	0	0	0	1	1	1	0
807	gi|24655311|ref|NP_611382.1|	K.LLVDTTPTVADTVTNEEISAAK.A	209	230	TRUE	2	2	12	0	1	0	2	3	2	2	2	0
828	gi|24660036|ref|NP_648111.1|	R.QSDNDEVPALIR.Q	270	281	TRUE	2	2	12	0	1	0	0	0	1	1	6	3
830	gi|24660351|ref|NP_648149.1|	K.IYQIYEGTSQIQR.L	392	404	TRUE	2	2	12	0	0	0	0	3	1	1	4	3
844	gi|24664191|ref|NP_524069.2|	K.IQTIPGYANNFR.E	187	198	TRUE	2	2	12	0	0	0	0	2	1	2	4	3
847	gi|24664693|ref|NP_648782.2|	K.VPVNPALPK.I	192	200	TRUE	2	2	12	5	1	0	0	2	0	1	1	2
850	gi|24665395|ref|NP_648905.1|	K.VLENKLVVATADATLPVSR.V	36	54	TRUE	2	2	12	0	2	0	1	0	4	3	1	1
850	gi|24665395|ref|NP_648905.1|	R.ELVGYTVTTTADNAETGLR.Y	111	129	TRUE	2	2	12	3	2	0	0	1	1	1	2	2
872	gi|24762734|ref|NP_726481.1|	K.GTGAIEAM&TAAK.F	27	38	FALSE	2	2	12	8	0	0	2	2	0	0	0	0	gi|22026957|ref|NP_611965.2|, gi|24762734|ref|NP_726481.1|
886	gi|281362724|ref|NP_733244.5|	R.LGYGQSQEM&NTLYR.F	1361	1374	TRUE	2	2	12	3	0	0	1	1	1	1	3	2
890	gi|281364339|ref|NP_608791.2|	R.SLKDKLTAAEK.N	110	120	TRUE	2	2	12	0	4	0	1	2	1	0	2	2
890	gi|281364339|ref|NP_608791.2|	R.LPGTVTPAKPQR.K	623	634	TRUE	2	2	12	3	1	0	2	3	0	0	1	2
890	gi|281364339|ref|NP_608791.2|	K.ESEDNQDVKPTIK.K	751	763	TRUE	2	2	12	5	1	0	2	2	0	0	1	1
892	gi|281365319|ref|NP_620114.3|	R.ISSNSQIQATLLPIR.S	490	504	TRUE	2	2	12	1	5	0	1	1	0	3	1	0
900	gi|28571934|ref|NP_733405.2|	K.RPPTIGATVTTSALTSK.A	160	176	TRUE	2	3	12	3	6	0	0	0	0	0	1	2
903	gi|28572126|ref|NP_651040.3|	K.NLTQDQLEDLEK.I	223	234	TRUE	2	2	12	2	1	0	2	0	0	0	4	3
903	gi|28572126|ref|NP_651040.3|	K.EAIEAAGQEAAITVQSEK.K	424	441	TRUE	2	2	12	2	0	0	2	4	0	0	4	0
915	gi|28574259|ref|NP_609930.4|	R.TALYFFHTNPSGR.I	814	826	TRUE	2	2	12	2	2	0	2	2	1	0	1	2
915	gi|28574259|ref|NP_609930.4|	K.ISIIPQEPVLFSGTM&R.Y	1127	1142	FALSE	2	2	12	0	3	0	2	1	2	1	1	2	gi|24648279|ref|NP_650838.1|, gi|28574259|ref|NP_609930.4|, gi|62484234|ref|NP_609215.3|
921	gi|28574706|ref|NP_787971.1|	R.VQDGHHVSEGTILATQLTTR.F	46	65	TRUE	2	2	12	0	0	0	0	0	6	3	3	0
923	gi|28574757|ref|NP_649426.3|	K.TVVNPNNNNTSNSNNNNTSVSPTR.K	138	161	TRUE	2	3	12	4	2	0	1	0	2	1	2	0
937	gi|386767398|ref|NP_001246199.1|	R.IAQITNSTTEDPQINEK.V	72	88	TRUE	2	2	12	4	1	0	2	2	1	1	1	0
953	gi|45550715|ref|NP_649812.2|	K.HLYVPTVPR.S	590	598	TRUE	2	2	12	2	2	0	1	2	2	1	0	2
953	gi|45550715|ref|NP_649812.2|	R.SGPPSVLIDM&FGISAR.H	599	614	TRUE	2	2	12	2	2	0	1	0	3	1	2	1
965	gi|62484234|ref|NP_609215.3|	K.ISIIPQEPVLFSGTM&R.Y	1169	1184	FALSE	2	2	12	0	3	0	2	1	2	1	1	2	gi|24648279|ref|NP_650838.1|, gi|28574259|ref|NP_609930.4|, gi|62484234|ref|NP_609215.3|
967	gi|62862344|ref|NP_001015319.1|	R.FDGFGNNGDNR.D	170	180	TRUE	2	2	12	8	0	0	1	2	0	0	0	1
967	gi|62862344|ref|NP_001015319.1|	R.YSREETSKVEEERPK.L	261	275	TRUE	2	2	12	0	3	0	0	1	1	2	0	5
967	gi|62862344|ref|NP_001015319.1|	K.QRDEEIHR.L	392	399	TRUE	2	2	12	1	2	0	3	2	0	1	2	1
6	CONT_046	K.TIDDLKNQILNLTTDNANILLQIDNAR.L	195	221	FALSE	2	3	11	1	1	4	2	1	0	1	1	0	CONT_046, CONT_121
6	CONT_046	R.LAADDFR.L	222	228	FALSE	2	2	11	5	0	2	2	2	0	0	0	0	CONT_046, CONT_082, CONT_094, CONT_101, CONT_121, CONT_146, CONT_152, CONT_156
7	CONT_049	K.VDALM&DEINFM&K.M	292	303	FALSE	2	2	11	2	0	2	3	4	0	0	0	0	CONT_049, CONT_079
7	CONT_049	K.YEELQQTAGR.H	364	373	FALSE	2	2	11	5	0	4	1	1	0	0	0	0	CONT_049, CONT_079
7	CONT_049	K.LALDVEIATYRK.L	460	471	FALSE	2	2	11	1	3	2	1	1	1	1	0	1	CONT_049, CONT_064, CONT_070, CONT_079, CONT_129, CONT_130, CONT_131, CONT_132, CONT_133, CONT_137, CONT_142
9	CONT_064	R.SKEEAEALYHSKYEELQVTVGR.H	369	390	TRUE	2	3	11	1	4	4	1	0	1	0	0	0
9	CONT_064	K.LALDVEIATYRK.L	477	488	FALSE	2	2	11	1	3	2	1	1	1	1	0	1	CONT_049, CONT_064, CONT_070, CONT_079, CONT_129, CONT_130, CONT_131, CONT_132, CONT_133, CONT_137, CONT_142
12	CONT_070	K.LALDVEIATYRK.L	476	487	FALSE	2	2	11	1	3	2	1	1	1	1	0	1	CONT_049, CONT_064, CONT_070, CONT_079, CONT_129, CONT_130, CONT_131, CONT_132, CONT_133, CONT_137, CONT_142
14	CONT_079	K.VDALM&DEINFM&K.M	293	304	FALSE	2	2	11	2	0	2	3	4	0	0	0	0	CONT_049, CONT_079
14	CONT_079	K.YEELQQTAGR.H	365	374	FALSE	2	2	11	5	0	4	1	1	0	0	0	0	CONT_049, CONT_079
14	CONT_079	K.LALDVEIATYRK.L	461	472	FALSE	2	2	11	1	3	2	1	1	1	1	0	1	CONT_049, CONT_064, CONT_070, CONT_079, CONT_129, CONT_130, CONT_131, CONT_132, CONT_133, CONT_137, CONT_142
15	CONT_082	R.LAADDFR.T	195	201	FALSE	2	2	11	5	0	2	2	2	0	0	0	0	CONT_046, CONT_082, CONT_094, CONT_101, CONT_121, CONT_146, CONT_152, CONT_156
16	CONT_088	K.AEAESLYQSK.Y	367	376	FALSE	2	2	11	6	0	2	1	2	0	0	0	0	CONT_088, CONT_089, CONT_143
16	CONT_088	K.QISNLQQSISDAEQR.G	418	432	FALSE	2	3	11	2	2	1	2	1	0	0	0	3	CONT_088, CONT_089, CONT_143
17	CONT_089	K.AEAESLYQSK.Y	216	225	FALSE	2	2	11	6	0	2	1	2	0	0	0	0	CONT_088, CONT_089, CONT_143
17	CONT_089	K.QISNLQQSISDAEQR.G	267	281	FALSE	2	3	11	2	2	1	2	1	0	0	0	3	CONT_088, CONT_089, CONT_143
18	CONT_094	R.LAADDFR.T	164	170	FALSE	2	2	11	5	0	2	2	2	0	0	0	0	CONT_046, CONT_082, CONT_094, CONT_101, CONT_121, CONT_146, CONT_152, CONT_156
19	CONT_101	R.LAADDFR.L	186	192	FALSE	2	2	11	5	0	2	2	2	0	0	0	0	CONT_046, CONT_082, CONT_094, CONT_101, CONT_121, CONT_146, CONT_152, CONT_156
22	CONT_121	K.TIDDLKNQILNLTTDNANILLQIDNAR.L	202	228	FALSE	2	3	11	1	1	4	2	1	0	1	1	0	CONT_046, CONT_121
22	CONT_121	R.LAADDFR.L	229	235	FALSE	2	2	11	5	0	2	2	2	0	0	0	0	CONT_046, CONT_082, CONT_094, CONT_101, CONT_121, CONT_146, CONT_152, CONT_156
23	CONT_129	K.LALDVEIATYRK.L	456	467	FALSE	2	2	11	1	3	2	1	1	1	1	0	1	CONT_049, CONT_064, CONT_070, CONT_079, CONT_129, CONT_130, CONT_131, CONT_132, CONT_133, CONT_137, CONT_142
24	CONT_130	K.LALDVEIATYRK.L	456	467	FALSE	2	2	11	1	3	2	1	1	1	1	0	1	CONT_049, CONT_064, CONT_070, CONT_079, CONT_129, CONT_130, CONT_131, CONT_132, CONT_133, CONT_137, CONT_142
25	CONT_131	K.LALDVEIATYRK.L	456	467	FALSE	2	2	11	1	3	2	1	1	1	1	0	1	CONT_049, CONT_064, CONT_070, CONT_079, CONT_129, CONT_130, CONT_131, CONT_132, CONT_133, CONT_137, CONT_142
26	CONT_132	K.LALDVEIATYRK.L	456	467	FALSE	2	2	11	1	3	2	1	1	1	1	0	1	CONT_049, CONT_064, CONT_070, CONT_079, CONT_129, CONT_130, CONT_131, CONT_132, CONT_133, CONT_137, CONT_142
27	CONT_133	K.LALDVEIATYRK.L	456	467	FALSE	2	2	11	1	3	2	1	1	1	1	0	1	CONT_049, CONT_064, CONT_070, CONT_079, CONT_129, CONT_130, CONT_131, CONT_132, CONT_133, CONT_137, CONT_142
28	CONT_137	K.LALDVEIATYRK.L	276	287	FALSE	2	2	11	1	3	2	1	1	1	1	0	1	CONT_049, CONT_064, CONT_070, CONT_079, CONT_129, CONT_130, CONT_131, CONT_132, CONT_133, CONT_137, CONT_142
30	CONT_142	K.LALDVEIATYRK.L	493	504	FALSE	2	2	11	1	3	2	1	1	1	1	0	1	CONT_049, CONT_064, CONT_070, CONT_079, CONT_129, CONT_130, CONT_131, CONT_132, CONT_133, CONT_137, CONT_142
31	CONT_143	K.AEAESLYQSK.Y	366	375	FALSE	2	2	11	6	0	2	1	2	0	0	0	0	CONT_088, CONT_089, CONT_143
31	CONT_143	K.QISNLQQSISDAEQR.G	417	431	FALSE	2	3	11	2	2	1	2	1	0	0	0	3	CONT_088, CONT_089, CONT_143
32	CONT_146	K.LAADDFR.T	93	99	FALSE	2	2	11	5	0	2	2	2	0	0	0	0	CONT_046, CONT_082, CONT_094, CONT_101, CONT_121, CONT_146, CONT_152, CONT_156
33	CONT_152	K.LAADDFR.T	136	142	FALSE	2	2	11	5	0	2	2	2	0	0	0	0	CONT_046, CONT_082, CONT_094, CONT_101, CONT_121, CONT_146, CONT_152, CONT_156
34	CONT_156	R.LAADDFR.T	197	203	FALSE	2	2	11	5	0	2	2	2	0	0	0	0	CONT_046, CONT_082, CONT_094, CONT_101, CONT_121, CONT_146, CONT_152, CONT_156
34	CONT_156	K.TEELNKEVASNSELVQSSR.S	312	330	TRUE	2	3	11	0	1	2	1	1	1	0	5	0
58	gi|161078016|ref|NP_730830.2|	K.VGIGFNNIFNR.I	40	50	TRUE	2	2	11	1	1	0	1	1	4	1	0	2
59	gi|161078302|ref|NP_001097795.1|	K.SLQLADWR.M	401	408	TRUE	2	2	11	0	0	0	0	0	1	2	1	7
59	gi|161078302|ref|NP_001097795.1|	R.M&RPLPQQLVDYAR.Q	409	421	TRUE	2	3	11	1	1	0	1	1	4	3	0	0
64	gi|17136226|ref|NP_476581.1|	R.LCIVTAGVR.Q	91	99	TRUE	2	2	11	2	0	0	2	2	0	1	1	3
73	gi|17136290|ref|NP_476616.1|	R.SVTAVDGNEQLYHQQGDPQQSNEK.C	595	618	TRUE	2	3	11	3	2	0	1	1	1	2	1	0
77	gi|17136320|ref|NP_476630.1|	K.DLITNIGSGVGAAPAGGAAPAAAAAAPAAESK.K	58	89	TRUE	2	2	11	2	0	0	1	2	1	2	2	1
79	gi|17136324|ref|NP_476632.1|	K.IYETPETEYK.I	220	229	TRUE	2	2	11	5	1	0	0	1	1	0	2	1
79	gi|17136324|ref|NP_476632.1|	K.IYETPETEYKIPPPSKPLDDLSEAK.V	220	244	TRUE	2	3	11	2	0	0	1	1	4	1	2	0
80	gi|17136342|ref|NP_476641.1|	R.TGLEGAGM&AGGSGQQK.R	92	107	TRUE	2	2	11	0	0	0	0	0	3	3	2	3
80	gi|17136342|ref|NP_476641.1|	R.ESGILPHQSR.Q	1159	1168	TRUE	2	2	11	0	0	0	0	0	2	1	3	5
93	gi|17136574|ref|NP_476778.1|	K.IQDKEGIPPDQQR.L	30	42	TRUE	2	2	11	1	0	0	3	5	0	0	0	2
95	gi|17136618|ref|NP_476804.1|	R.AVLLDLEPR.V	64	72	TRUE	2	2	11	0	1	0	1	1	0	5	1	2
113	gi|17136866|ref|NP_476955.1|	K.QDLPNAM&NAAEITDK.L	128	142	TRUE	2	2	11	6	0	0	0	2	0	0	3	0
120	gi|17136938|ref|NP_477005.1|	R.NTLNEIYFGK.T	226	235	TRUE	2	1	11	1	2	0	0	0	0	3	4	1
125	gi|17136998|ref|NP_477041.1|	K.EAAWTVSNITAGNQK.Q	343	357	TRUE	2	2	11	1	1	0	1	3	0	2	1	2
135	gi|17137152|ref|NP_477134.1|	K.AAAPAAAAPAPAAAAPAVAKPAPKPK.A	138	163	TRUE	2	2	11	0	2	0	1	1	2	1	3	1
140	gi|17137198|ref|NP_477161.1|	R.TVCSHIENM&IK.G	70	80	TRUE	2	2	11	3	1	0	2	1	1	1	1	1
151	gi|17137396|ref|NP_477269.1|	R.FSPNHSNPIIVSCGWDR.T	157	173	TRUE	2	3	11	2	1	0	1	1	0	2	2	2
154	gi|17137500|ref|NP_477329.1|	K.GTGGIFEVCWNSK.G	667	679	TRUE	2	2	11	3	3	0	1	1	0	1	1	1
159	gi|17137572|ref|NP_477375.1|	K.M&DSSEPPYSEAR.Y	155	166	TRUE	2	2	11	8	0	0	2	1	0	0	0	0
183	gi|17530825|ref|NP_511063.1|	R.HWGGGILGSK.S	241	250	TRUE	2	2	11	2	1	0	2	3	0	3	0	0
189	gi|17647191|ref|NP_523388.1|	R.QFSGDDISSGDAVAVK.Q	1658	1673	TRUE	2	2	11	2	2	0	1	2	0	0	2	2
190	gi|17647193|ref|NP_523400.1|	R.VLAAPDIEVR.R	326	335	TRUE	2	2	11	1	0	0	0	1	0	1	4	4
191	gi|17647245|ref|NP_523707.1|	K.KQQILLSTQLVK.M	515	526	TRUE	2	2	11	0	3	0	0	1	1	2	1	3
192	gi|17647377|ref|NP_524043.1|	R.VFEIILDKNPDM&AAGR.K	162	177	TRUE	2	2	11	1	2	0	2	0	4	1	0	1
199	gi|17647529|ref|NP_523899.1|	R.FHTSASGDDFCSLADYVSR.M	450	468	TRUE	2	3	11	1	1	0	0	1	2	3	1	2
199	gi|17647529|ref|NP_523899.1|	K.EGLELPEDESEKK.K	532	544	TRUE	2	2	11	1	1	0	2	1	1	1	2	2
213	gi|17647879|ref|NP_523530.1|	K.TWFNQPAR.K	23	30	TRUE	2	2	11	2	1	0	0	1	1	3	2	1
216	gi|17647885|ref|NP_523774.1|	K.TTGEIVSIKQVYETSPVK.I	57	74	TRUE	2	3	11	0	3	0	0	0	3	5	0	0
216	gi|17647885|ref|NP_523774.1|	R.EYRDLTVGGAVTQCYR.D	96	111	TRUE	2	2	11	1	0	0	2	3	0	0	4	1
228	gi|17737361|ref|NP_523396.1|	R.LSAGLM&GANEPNQDGQR.G	125	141	TRUE	2	2	11	6	1	0	0	1	1	0	1	1
231	gi|17737397|ref|NP_523490.1|	R.LPAFAFSR.E	99	106	TRUE	2	2	11	1	0	0	2	0	2	0	2	4
238	gi|17737689|ref|NP_524185.1|	R.M&LPPQDAVDYYTDPK.N	203	217	TRUE	2	2	11	0	0	0	0	0	3	3	5	0
247	gi|17737967|ref|NP_524356.1|	R.LLQDLFNGK.E	349	357	TRUE	2	2	11	3	2	0	1	0	0	3	1	1
259	gi|17864148|ref|NP_524608.1|	R.VILESPIVR.A	485	493	TRUE	2	2	11	1	0	0	0	2	2	0	2	4
267	gi|17864332|ref|NP_524738.1|	R.AHQVVEDGYEFFAR.R	246	259	TRUE	2	2	11	3	3	0	1	0	2	0	0	2
284	gi|17933654|ref|NP_524427.1|	K.FADIGNTVSLQYGK.G	321	334	TRUE	2	2	11	1	0	1	1	1	0	0	4	3
294	gi|17975579|ref|NP_524884.1|	K.VKADRDEASPYAAM&LAAQDVAEK.C	62	84	TRUE	2	3	11	2	2	0	1	1	3	1	1	0
296	gi|17981717|ref|NP_536731.1|	K.TADQLASTDPDYSIR.D	247	261	TRUE	2	2	11	5	1	0	2	2	1	0	0	0
304	gi|18857967|ref|NP_572424.1|	R.GEGPIALVLAPTR.E	308	320	TRUE	2	2	11	0	1	0	0	0	4	3	2	1
319	gi|18859933|ref|NP_573066.1|	R.SVCDGTDKTFVLINQK.G	282	297	TRUE	2	2	11	1	0	0	1	2	2	1	1	3
319	gi|18859933|ref|NP_573066.1|	K.GIDPISLDALAK.E	298	309	TRUE	2	2	11	1	3	0	1	0	0	3	2	1
329	gi|18860045|ref|NP_572687.1|	R.NPTQSAIGGNLTSR.M	87	100	TRUE	2	2	11	2	1	0	1	0	2	2	1	2
365	gi|19921098|ref|NP_609416.1|	R.FKVAQADWIPEQTR.Q	96	109	TRUE	2	2	11	0	0	0	0	0	8	3	0	0
384	gi|19921944|ref|NP_610527.1|	R.SDFAQAVIDAGLR.F	127	139	TRUE	2	2	11	0	2	0	2	1	2	1	1	2
404	gi|19922746|ref|NP_611685.1|	R.REPVQAVQVFGR.K	6	17	TRUE	2	2	11	2	0	0	2	2	1	0	2	2
415	gi|20128915|ref|NP_569978.1|	R.LTEEEANADPITPK.L	217	230	TRUE	2	2	11	3	1	1	1	2	0	1	1	1
469	gi|21356113|ref|NP_651977.1|	R.DVAWAPSIGLPR.S	217	228	TRUE	2	2	11	2	1	0	2	0	4	1	0	1
477	gi|21356361|ref|NP_650017.1|	K.KLPAEGSTGDNPNANADEM&TSR.D	32	53	TRUE	2	3	11	3	1	0	1	1	1	1	1	2
477	gi|21356361|ref|NP_650017.1|	R.QVVIDNNLQDVITVVK.G	131	146	TRUE	2	2	11	1	2	0	0	0	1	2	3	2
493	gi|21357005|ref|NP_650723.1|	K.APTVVSTVVR.E	145	154	TRUE	2	2	11	5	1	0	1	2	0	1	1	0
505	gi|21357381|ref|NP_650240.1|	K.DGCIESEPLTDDELNCLNETTR.A	199	220	TRUE	2	2	11	4	2	0	0	0	1	1	3	0
510	gi|21357475|ref|NP_648687.1|	R.QEVQTLNSCVSSVINR.A	735	750	TRUE	2	2	11	1	1	0	2	2	0	1	3	1
514	gi|21357547|ref|NP_650283.1|	K.TLDDRDLIVSTQPGEVIR.H	285	302	TRUE	2	2	11	0	2	0	0	1	5	2	1	0
516	gi|21357605|ref|NP_652145.1|	K.AADTIDDPGAWEENFK.S	196	211	TRUE	2	2	11	1	0	0	1	0	3	1	2	3
526	gi|21357875|ref|NP_650401.1|	R.IDAVSVGNVR.D	423	432	TRUE	2	2	11	3	1	0	3	1	0	0	1	2
538	gi|21358145|ref|NP_651668.1|	K.KGIEAEVINLR.S	255	265	TRUE	2	2	11	1	0	0	2	1	3	2	1	1
545	gi|21358555|ref|NP_650645.1|	K.TAGILVNKNETVAVKPAANAEETPTLNNFETK.I	157	188	FALSE	2	3	11	0	2	0	1	1	6	1	0	0	gi|21358555|ref|NP_650645.1|, gi|24647739|ref|NP_732256.1|
545	gi|21358555|ref|NP_650645.1|	K.EQHLQQELQEQR.E	634	645	FALSE	2	2	11	4	0	0	2	2	0	2	1	0	gi|21358555|ref|NP_650645.1|, gi|24647739|ref|NP_732256.1|
551	gi|22024069|ref|NP_610310.2|	K.LANVLFTR.E	209	216	TRUE	2	2	11	1	2	0	0	0	1	3	1	3
554	gi|22024201|ref|NP_611354.2|	R.IAVVCIPSEDELK.R	813	825	TRUE	2	2	11	0	2	0	0	0	2	3	4	0
557	gi|22026957|ref|NP_611965.2|	K.KSGLSDVVLSR.I	42	52	FALSE	2	2	11	1	0	0	2	3	0	0	3	2	gi|22026957|ref|NP_611965.2|, gi|24762734|ref|NP_726481.1|
577	gi|23397395|ref|NP_609150.2|	K.YGNLYGLGR.D	712	720	TRUE	2	2	11	0	1	0	2	0	1	2	2	3
626	gi|24585145|ref|NP_724165.1|	K.DLQNVNITLR.I	84	93	TRUE	2	2	11	0	1	0	1	2	1	2	1	3
632	gi|24585720|ref|NP_610121.2|	K.KGDEAGAGNTVANFKDANNTR.N	171	191	TRUE	2	3	11	0	3	0	1	1	3	2	0	1
665	gi|24641402|ref|NP_727563.1|	K.NSKPHISVDTSQGAK.V	124	138	TRUE	2	2	11	1	2	0	0	1	1	1	3	2
667	gi|24641597|ref|NP_536797.2|	R.GQQYGIPDETIPAGAR.V	1653	1668	TRUE	2	2	11	2	2	0	1	2	0	1	1	2
671	gi|24641946|ref|NP_511152.2|	R.VPLNISYQLDGDSLAPVYNGNVIKPTEAAK.A	146	175	TRUE	2	3	11	0	0	0	0	0	7	1	3	0
681	gi|24642900|ref|NP_728116.1|	K.AVALQPIINR.L	72	81	TRUE	2	2	11	1	1	0	2	1	1	2	1	2
682	gi|24643016|ref|NP_728162.1|	K.AGDLLFTYK.S	229	237	TRUE	2	2	11	1	0	0	1	2	0	4	0	3
683	gi|24643243|ref|NP_573384.1|	R.NVEELEAQLQEK.E	846	857	TRUE	2	2	11	2	0	0	2	0	0	0	3	4
688	gi|24643715|ref|NP_523433.2|	R.IM&VDAEQTYFQPAISR.I	445	460	TRUE	2	2	11	2	1	0	0	1	1	2	3	1
690	gi|24643988|ref|NP_649470.2|	R.SQLVNM&STVLTR.A	524	535	TRUE	2	2	11	1	1	0	2	1	0	1	2	3
698	gi|24644479|ref|NP_524243.2|	R.GCEIVIATPGR.L	404	414	FALSE	2	2	11	2	2	0	1	0	1	2	2	1	gi|24584994|ref|NP_609888.2|, gi|24644479|ref|NP_524243.2|
714	gi|24645515|ref|NP_649946.1|	K.YGLNICR.Q	34	40	TRUE	2	2	11	3	1	0	1	0	2	2	1	1
737	gi|24647110|ref|NP_524364.2|	R.VSVYYIGR.L	272	279	TRUE	2	2	11	2	2	0	0	2	2	1	2	0
739	gi|24647739|ref|NP_732256.1|	K.TAGILVNKNETVAVKPAANAEETPTLNNFETK.I	157	188	FALSE	2	3	11	0	2	0	1	1	6	1	0	0	gi|21358555|ref|NP_650645.1|, gi|24647739|ref|NP_732256.1|
739	gi|24647739|ref|NP_732256.1|	K.EQHLQQELQEQR.E	634	645	FALSE	2	2	11	4	0	0	2	2	0	2	1	0	gi|21358555|ref|NP_650645.1|, gi|24647739|ref|NP_732256.1|
740	gi|24647878|ref|NP_650694.2|	R.IELEEIGPSADFSIR.R	212	226	TRUE	2	2	11	2	1	0	0	0	4	2	2	0
742	gi|24648132|ref|NP_732401.1|	K.M&QSGDGAPTISLQLVPK.M	195	211	TRUE	2	2	11	0	2	0	0	0	2	1	3	3
748	gi|24648576|ref|NP_732572.1|	K.AVNDLTDSYGQEWTYR.D	912	927	TRUE	2	2	11	0	1	0	0	2	1	0	2	5
750	gi|24648872|ref|NP_651000.1|	K.NVANPTAM&LLCGVK.L	307	320	TRUE	2	2	11	1	2	0	0	1	1	2	2	2
753	gi|24649027|ref|NP_524450.2|	K.M&LVDDIGDVTVTNDGATILR.L	47	66	TRUE	2	2	11	1	2	0	1	0	4	2	0	1
760	gi|24649488|ref|NP_524473.2|	K.SDIAELVQR.I	863	871	TRUE	2	2	11	2	1	0	3	2	1	0	1	1
771	gi|24651001|ref|NP_652000.1|	K.GTLYTYPENFR.A	4	14	TRUE	2	2	11	0	4	0	0	0	1	1	5	0
777	gi|24651247|ref|NP_651760.1|	R.SLRPNVEFPNGSVTFK.L	84	99	TRUE	2	2	11	0	1	0	1	0	4	3	1	1
790	gi|24653084|ref|NP_610793.1|	R.QLGLFLTQQR.L	469	478	TRUE	2	2	11	0	6	0	0	1	0	3	1	0
806	gi|24655252|ref|NP_728614.1|	R.LNAAWLQR.D	1055	1062	TRUE	2	2	11	1	2	0	0	0	1	2	3	2
820	gi|24658086|ref|NP_523809.2|	R.ISYALGEIR.K	201	209	TRUE	2	2	11	0	1	0	0	0	1	2	7	0
832	gi|24661707|ref|NP_524004.2|	R.ELLTLDEKDEK.R	60	70	TRUE	2	2	11	1	1	0	2	2	1	2	1	1
840	gi|24663300|ref|NP_648576.1|	R.NNEEDADLEDLSEVR.L	46	60	TRUE	2	2	11	1	1	0	0	3	0	2	2	2
842	gi|24663668|ref|NP_729871.1|	K.VRTDPTYPAGYM&DVITLEK.T	76	94	TRUE	2	3	11	1	3	0	0	0	0	3	1	3
844	gi|24664191|ref|NP_524069.2|	K.YAEIIGEENAYLYR.T	145	158	TRUE	2	2	11	1	0	0	0	0	0	0	2	8
852	gi|24665814|ref|NP_730250.1|	K.ITDIAYSQVVR.F	542	552	TRUE	2	2	11	0	2	0	1	2	1	1	1	3
866	gi|24668543|ref|NP_730716.1|	R.LYLINSPVVR.A	635	644	TRUE	2	2	11	0	0	0	0	0	4	3	1	3
872	gi|24762734|ref|NP_726481.1|	K.KSGLSDVVLSR.I	42	52	FALSE	2	2	11	1	0	0	2	3	0	0	3	2	gi|22026957|ref|NP_611965.2|, gi|24762734|ref|NP_726481.1|
886	gi|281362724|ref|NP_733244.5|	R.VVEPEINEM&LQGVGSLNPGR.Q	1484	1503	TRUE	2	2	11	1	0	0	1	0	2	2	4	1
892	gi|281365319|ref|NP_620114.3|	R.IVTAIYNEVLR.I	165	175	TRUE	2	2	11	0	3	0	1	1	2	3	0	1
903	gi|28572126|ref|NP_651040.3|	R.LISHAGSLTNLAK.Y	309	321	TRUE	2	2	11	0	0	0	1	3	1	1	2	3
915	gi|28574259|ref|NP_609930.4|	K.DLSLRYEPDTNSPCVLK.G	1053	1069	TRUE	2	2	11	0	6	0	1	0	1	3	0	0
924	gi|28574818|ref|NP_476819.2|	R.ACNQLGQFLSNR.E	330	341	TRUE	2	2	11	2	1	0	0	0	1	0	2	5
934	gi|386763913|ref|NP_572308.3|	K.LSDNFNGADLR.N	342	352	TRUE	2	2	11	0	0	0	4	2	1	1	1	2
954	gi|45550973|ref|NP_723789.2|	R.TAGVSTTDLVGR.M	139	150	TRUE	2	2	11	3	2	0	0	0	1	1	2	2
955	gi|45551086|ref|NP_725084.2|	R.QDEVSQDYNGPR.E	106	117	TRUE	2	2	11	4	0	0	0	1	0	2	2	2
967	gi|62862344|ref|NP_001015319.1|	R.RFDGFGNNGDNR.D	169	180	TRUE	2	2	11	1	1	0	1	3	0	0	3	2
6	CONT_046	R.QSVEADINGLRR.V	239	250	FALSE	2	2	10	0	0	0	1	3	0	0	3	3	CONT_046, CONT_050, CONT_121
7	CONT_049	R.QLDSIVGER.G	228	236	FALSE	2	2	10	2	0	2	2	2	0	0	1	1	CONT_049, CONT_079, CONT_129, CONT_130, CONT_131, CONT_137
8	CONT_050	R.QSVEADINGLRR.V	202	213	FALSE	2	2	10	0	0	0	1	3	0	0	3	3	CONT_046, CONT_050, CONT_121
11	CONT_068	R.IKFEMEQNLR.Q	241	250	TRUE	2	2	10	2	3	0	1	3	0	0	0	1
13	CONT_073	K.NKYEDEINKR.T	177	186	FALSE	2	2	10	2	1	3	0	1	0	1	0	2	CONT_073, CONT_079, CONT_088, CONT_089, CONT_129, CONT_130, CONT_131, CONT_132, CONT_133, CONT_137, CONT_143
14	CONT_079	R.QLDSIVGER.G	229	237	FALSE	2	2	10	2	0	2	2	2	0	0	1	1	CONT_049, CONT_079, CONT_129, CONT_130, CONT_131, CONT_137
14	CONT_079	K.NKYEDEINKR.T	256	265	FALSE	2	2	10	2	1	3	0	1	0	1	0	2	CONT_073, CONT_079, CONT_088, CONT_089, CONT_129, CONT_130, CONT_131, CONT_132, CONT_133, CONT_137, CONT_143
15	CONT_082	R.EVATNSELVQSGK.S	316	328	FALSE	2	2	10	4	0	5	0	1	0	0	0	0	CONT_082, CONT_094
15	CONT_082	K.ASLENSLEETKGR.Y	353	365	FALSE	2	2	10	2	1	2	2	1	0	0	1	1	CONT_082, CONT_156
16	CONT_088	K.SISISVAR.G	75	82	TRUE	2	2	10	5	0	3	1	0	0	0	1	0
16	CONT_088	R.NKYEDEINKR.T	268	277	FALSE	2	2	10	2	1	3	0	1	0	1	0	2	CONT_073, CONT_079, CONT_088, CONT_089, CONT_129, CONT_130, CONT_131, CONT_132, CONT_133, CONT_137, CONT_143
16	CONT_088	K.YEELQITAGR.H	377	386	FALSE	2	1	10	1	0	2	2	1	0	0	1	3	CONT_088, CONT_089, CONT_133, CONT_143
16	CONT_088	K.LNDLEDALQQAKEDLAR.L	444	460	TRUE	2	2	10	2	2	1	1	1	1	1	0	1
16	CONT_088	R.LLRDYQELM&NTK.L	461	472	FALSE	2	3	10	0	1	2	3	2	0	1	1	0	CONT_088, CONT_143
17	CONT_089	R.NKYEDEINKR.T	117	126	FALSE	2	2	10	2	1	3	0	1	0	1	0	2	CONT_073, CONT_079, CONT_088, CONT_089, CONT_129, CONT_130, CONT_131, CONT_132, CONT_133, CONT_137, CONT_143
17	CONT_089	K.YEELQITAGR.H	226	235	FALSE	2	1	10	1	0	2	2	1	0	0	1	3	CONT_088, CONT_089, CONT_133, CONT_143
18	CONT_094	R.EVATNSELVQSGK.S	285	297	FALSE	2	2	10	4	0	5	0	1	0	0	0	0	CONT_082, CONT_094
22	CONT_121	R.QSVEADINGLRR.V	246	257	FALSE	2	2	10	0	0	0	1	3	0	0	3	3	CONT_046, CONT_050, CONT_121
23	CONT_129	R.QLDSIVGER.G	224	232	FALSE	2	2	10	2	0	2	2	2	0	0	1	1	CONT_049, CONT_079, CONT_129, CONT_130, CONT_131, CONT_137
23	CONT_129	K.NKYEDEINKR.T	251	260	FALSE	2	2	10	2	1	3	0	1	0	1	0	2	CONT_073, CONT_079, CONT_088, CONT_089, CONT_129, CONT_130, CONT_131, CONT_132, CONT_133, CONT_137, CONT_143
24	CONT_130	R.QLDSIVGER.G	224	232	FALSE	2	2	10	2	0	2	2	2	0	0	1	1	CONT_049, CONT_079, CONT_129, CONT_130, CONT_131, CONT_137
24	CONT_130	K.NKYEDEINKR.T	251	260	FALSE	2	2	10	2	1	3	0	1	0	1	0	2	CONT_073, CONT_079, CONT_088, CONT_089, CONT_129, CONT_130, CONT_131, CONT_132, CONT_133, CONT_137, CONT_143
25	CONT_131	R.QLDSIVGER.G	224	232	FALSE	2	2	10	2	0	2	2	2	0	0	1	1	CONT_049, CONT_079, CONT_129, CONT_130, CONT_131, CONT_137
25	CONT_131	K.NKYEDEINKR.T	251	260	FALSE	2	2	10	2	1	3	0	1	0	1	0	2	CONT_073, CONT_079, CONT_088, CONT_089, CONT_129, CONT_130, CONT_131, CONT_132, CONT_133, CONT_137, CONT_143
26	CONT_132	K.NKYEDEINKR.T	251	260	FALSE	2	2	10	2	1	3	0	1	0	1	0	2	CONT_073, CONT_079, CONT_088, CONT_089, CONT_129, CONT_130, CONT_131, CONT_132, CONT_133, CONT_137, CONT_143
27	CONT_133	K.NKYEDEINKR.T	251	260	FALSE	2	2	10	2	1	3	0	1	0	1	0	2	CONT_073, CONT_079, CONT_088, CONT_089, CONT_129, CONT_130, CONT_131, CONT_132, CONT_133, CONT_137, CONT_143
27	CONT_133	K.YEELQITAGR.H	360	369	FALSE	2	1	10	1	0	2	2	1	0	0	1	3	CONT_088, CONT_089, CONT_133, CONT_143
28	CONT_137	R.QLDSIVGER.G	44	52	FALSE	2	2	10	2	0	2	2	2	0	0	1	1	CONT_049, CONT_079, CONT_129, CONT_130, CONT_131, CONT_137
28	CONT_137	K.NKYEDEINKR.T	71	80	FALSE	2	2	10	2	1	3	0	1	0	1	0	2	CONT_073, CONT_079, CONT_088, CONT_089, CONT_129, CONT_130, CONT_131, CONT_132, CONT_133, CONT_137, CONT_143
31	CONT_143	R.NKYEDEINKR.T	267	276	FALSE	2	2	10	2	1	3	0	1	0	1	0	2	CONT_073, CONT_079, CONT_088, CONT_089, CONT_129, CONT_130, CONT_131, CONT_132, CONT_133, CONT_137, CONT_143
31	CONT_143	K.YEELQITAGR.H	376	385	FALSE	2	1	10	1	0	2	2	1	0	0	1	3	CONT_088, CONT_089, CONT_133, CONT_143
31	CONT_143	R.LLRDYQELM&NTK.L	460	471	FALSE	2	3	10	0	1	2	3	2	0	1	1	0	CONT_088, CONT_143
34	CONT_156	K.ASLENSLEETKGR.Y	355	367	FALSE	2	2	10	2	1	2	2	1	0	0	1	1	CONT_082, CONT_156
42	gi|116007450|ref|NP_001036421.1|	K.LLLLGAGESGK.S	135	145	FALSE	2	2	10	0	1	0	1	3	1	2	1	1	gi|116007450|ref|NP_001036421.1|, gi|17137790|ref|NP_477502.1|, gi|17137796|ref|NP_477505.1|
43	gi|116007488|ref|NP_001036440.1|	R.FLYTLVVQDK.E	41	50	TRUE	2	2	10	1	4	0	1	0	1	2	1	0
43	gi|116007488|ref|NP_001036440.1|	K.QSLPPGLQVK.E	58	67	TRUE	2	2	10	2	0	0	1	1	2	2	2	0
58	gi|161078016|ref|NP_730830.2|	K.AAALFANEEEFKK.A	60	72	TRUE	2	2	10	2	0	0	1	3	1	1	2	0
58	gi|161078016|ref|NP_730830.2|	K.SLNDLSLTITTGGETAPAAAAGEGGEKAESAETATPVQTK.T	435	474	TRUE	2	3	10	0	2	0	0	0	3	4	1	0
59	gi|161078302|ref|NP_001097795.1|	R.QLCPAAPTVEQNIK.L	698	711	TRUE	2	2	10	4	1	0	1	1	0	1	1	1
67	gi|17136248|ref|NP_476595.1|	R.VVM&ALGEYM&K.V	117	126	TRUE	2	2	10	5	0	0	0	1	0	1	1	2
70	gi|17136276|ref|NP_476609.1|	K.ESIIDIQAKPVAVSSK.I	140	155	TRUE	2	2	10	1	2	0	0	0	2	0	4	1
80	gi|17136342|ref|NP_476641.1|	R.LGSIHHFLSK.A	814	823	TRUE	2	2	10	0	0	0	0	0	3	1	1	5
88	gi|17136504|ref|NP_476739.1|	K.DVAGAEALLER.H	395	405	TRUE	2	2	10	0	2	0	0	0	1	1	2	4
91	gi|17136538|ref|NP_476760.1|	R.YIQTGNIQILSGNR.L	887	900	TRUE	2	2	10	0	0	0	2	3	0	0	4	1
91	gi|17136538|ref|NP_476760.1|	R.DFLVGQLTAQADR.L	1017	1029	TRUE	2	2	10	0	2	0	0	0	7	0	1	0
[truncated: 6,514 more rows]
